# Supplementary material for: Unraveling the role of microRNA/isomiR network in multiple primary melanoma pathogenesis
Source: Cell Death Dis. 2021 May 12;12(5):473. doi: 10.1038/s41419-021-03764-y (PMC8115306; doi:10.1038/s41419-021-03764-y)
Supplement: Supplementary file 10 — Supplementary Table 4 [file 41419_2021_3764_MOESM10_ESM.xlsx]

## Sheet: Sheet1
Supplementary Table 4- List of putative pairing sites for miR-125a-5p canonical form (miR-125-5p|0|0) and its 3' isoform miR-125a-5p|0|-2
canonical miRNA	Ensembl Gene ID|Ensembl Transcript ID|chromosome|strand|Name	bps within the transcript of the binding site	binding energy	Target site sequence	miRNA sequence	base pairings formed in the heteroduplex	base pairings formed in the heteroduplex	number of paired nucleotides in the heteroduplex	Length of predicted target	P-value
miR-125-5p|0|0	cDNA|ENSG00000049245|ENST00000054666|1|1|VAMP3	SEQ_FROM_1731_1755	-20.6	AAACAGGCAAGGAGGCACTGAGGGA	TCCCTGAGACCCTTTAACCTGTGA	..(((((...(((((..((.(((((	))))).))..)))))..)))))..	17	25	0.00875
miR-125-5p|0|0	cDNA|ENSG00000133048|ENST00000255409|1|-1|CHI3L1	SEQ_FROM_22_45	-16.5	GCACCAGGAGCCGTGGGCAAGGGA	TCCCTGAGACCCTTTAACCTGTGA	.(((.(((......((((.(((((	)))))..).))).....)))))).	15	24	0.000812
miR-125-5p|0|0	cDNA|ENSG00000117245|ENST00000247986|1|-1|KIF17	SEQ_FROM_3493_3517	-20.4	ACACAGCGCTCCGGGGCCTGAGGGC	TCCCTGAGACCCTTTAACCTGTGA	.(((((.(....((((.((.((((.	.)))).)).))))....)))))).	16	25	0.00419
miR-125-5p|0|0	cDNA|ENSG00000123080|ENST00000262662|1|1|CDKN2C	SEQ_FROM_1554_1579	-16.9	TCCTCGGGCTGCCGGGAGTCCCGGGA	TCCCTGAGACCCTTTAACCTGTGA	((..((((.....(((.((((.((((	)))).).))))))....)))).))	17	26	0.00134
miR-125-5p|0|0	cDNA|ENSG00000143379|ENST00000271640|1|1|SETDB1	SEQ_FROM_3504_3530	-20.6	GCACAGAAAGTGAGGGGGAAAGTGGGA	TCCCTGAGACCCTTTAACCTGTGA	.(((((....(((((((......((((	)))).....)))))))..))))).	16	27	0.00487
miR-125-5p|0|0	cDNA|ENSG00000142765|ENST00000318074|1|1|SYTL1	SEQ_FROM_485_508	-19	GCGCAGGAAGAAGAGCACCAGGGG	TCCCTGAGACCCTTTAACCTGTGA	.((((((..((((.(...((((((	))))))...).))))..)))))).	17	24	0.000953
miR-125-5p|0|0	cDNA|ENSG00000177674|ENST00000314340|1|1|AGTRAP	SEQ_FROM_1014_1039	-24.3	TCACATGGTGCCTAGGGATGCAGGGC	TCCCTGAGACCCTTTAACCTGTGA	(((((.(((....((((...(((((.	.)))))...))))...))))))))	17	26	0.00699
miR-125-5p|0|0	cDNA|ENSG00000143382|ENST00000271643|1|1|ADAMTSL4	SEQ_FROM_628_649	-23.5	GTACAGGACACAGTCTCGGGGA	TCCCTGAGACCCTTTAACCTGTGA	.((((((.....((((((((((	)))))))))).......)))))).	16	22	0.00482
miR-125-5p|0|0	cDNA|ENSG00000143373|ENST00000324048|1|1|ZNF687	SEQ_FROM_5206_5227	-22.2	TCCGGGGCGGGGGGGTGGGGGG	TCCCTGAGACCCTTTAACCTGTGA	((((((..((((((.(.(((((	))))).)..))))))..)))).))	18	22	0.000116
miR-125-5p|0|0	cDNA|ENSG00000143373|ENST00000324048|1|1|ZNF687	SEQ_FROM_5214_5237	-21.5	GGGGGGGTGGGGGGTTGGTAGGGA	TCCCTGAGACCCTTTAACCTGTGA	.....(((((((((((..((((((	)))))).)))))))).))).....	17	24	0.000116
miR-125-5p|0|0	cDNA|ENSG00000116254|ENST00000262450|1|-1|CHD5	SEQ_FROM_4490_4512	-17.5	AGGCAGCTGAAGAGTGACAGGGA	TCCCTGAGACCCTTTAACCTGTGA	..((((.(((((.((..((((((	))))))..)).)))))..))))..	17	23	0.00861
miR-125-5p|0|0	cDNA|ENSG00000162676|ENST00000294702|1|-1|GFI1	SEQ_FROM_826_849	-25.1	GCGCGGGGGCCGGGGCGCCAGGGA	TCCCTGAGACCCTTTAACCTGTGA	.((((((....(((((..((((((	)))))).).))))....)))))).	17	24	0.00935
miR-125-5p|0|0	cDNA|ENSG00000162704|ENST00000294742|1|-1|ARPC5	SEQ_FROM_1492_1519	-17.2	TCTTCAGTGTTCTTCAGGGTAGTTGGGA	TCCCTGAGACCCTTTAACCTGTGA	((..(((.(((....(((((....((((	))))....)))))..)))))).))	17	28	0.00432
miR-125-5p|0|0	cDNA|ENSG00000007923|ENST00000294401|1|-1|DNAJC11	SEQ_FROM_1981_2006	-17.2	TGGCTGGGTCTGGAGGTGTCTGTGGA	TCCCTGAGACCCTTTAACCTGTGA	(.((.((((.((((((.((((..(((	)))...)))))))))))))))).)	20	26	0.00786
miR-125-5p|0|0	cDNA|ENSG00000162592|ENST00000294600|1|1|CCDC27	SEQ_FROM_1152_1174	-22.5	GAAGAGGAGGAAGGGGACAGGGA	TCCCTGAGACCCTTTAACCTGTGA	..(.(((..((((((..((((((	))))))...))))))..))).)..	16	23	0.00253
miR-125-5p|0|0	cDNA|ENSG00000143344|ENST00000304685|1|1|RGL1	SEQ_FROM_4650_4671	-17.2	TTGTAGGAGAGATGGCCAGGGT	TCCCTGAGACCCTTTAACCTGTGA	(..((((..(((.((((((((.	.))))).).)).)))..))))..)	16	22	0.00456
miR-125-5p|0|0	cDNA|ENSG00000162391|ENST00000302250|1|-1|FAM151A	SEQ_FROM_53_75	-18.19	CCACAGGATTCCAGCTGCAGGGA	TCCCTGAGACCCTTTAACCTGTGA	.((((((.......((.((((((	)))))))).........)))))).	14	23	0.00429
miR-125-5p|0|0	cDNA|ENSG00000162391|ENST00000302250|1|-1|FAM151A	SEQ_FROM_62_85	-21.1	TCCAGCTGCAGGGAGCCTCAGGGA	TCCCTGAGACCCTTTAACCTGTGA	(((((....((((...((((((((	)))))))).)))).....))).))	17	24	0.00429
miR-125-5p|0|0	cDNA|ENSG00000213516|ENST00000321792|1|-1|RBMXL1	SEQ_FROM_3872_3895	-19.9	GGGCGGGTGCTTGGTCCAGAGGGA	TCCCTGAGACCCTTTAACCTGTGA	..((((((....((((...(((((	)))))..)))).....))))))..	15	24	0.00428
miR-125-5p|0|0	cDNA|ENSG00000160789|ENST00000347559|1|1|LMNA	SEQ_FROM_2941_2962	-18.1	GTGCTGGGAGGAGGGAGAGGGA	TCCCTGAGACCCTTTAACCTGTGA	..((.((..((((((..(((((	)))))....))))))..)).))..	15	22	0.00338
miR-125-5p|0|0	cDNA|ENSG00000134668|ENST00000360482|1|-1|SPOCD1	SEQ_FROM_1202_1227	-16.1	GCACAGGACCAGGAGGAGCTGGAGGC	TCCCTGAGACCCTTTAACCTGTGA	.((((((....(((((..((.(.((.	.)).).))..)))))..)))))).	16	26	0.00238
miR-125-5p|0|0	cDNA|ENSG00000162704|ENST00000359856|1|-1|ARPC5	SEQ_FROM_1509_1536	-17.2	TCTTCAGTGTTCTTCAGGGTAGTTGGGA	TCCCTGAGACCCTTTAACCTGTGA	((..(((.(((....(((((....((((	))))....)))))..)))))).))	17	28	0.0044
miR-125-5p|0|0	cDNA|ENSG00000160767|ENST00000350210|1|-1|FAM189B	SEQ_FROM_436_461	-18.3	TCTCAGGCCCACTGGGACCTCTGGGC	TCCCTGAGACCCTTTAACCTGTGA	((.((((......(((..(((.(((.	.))).))).))).....)))).))	15	26	0.000667
miR-125-5p|0|0	cDNA|ENSG00000143373|ENST00000336715|1|1|ZNF687	SEQ_FROM_4350_4371	-22.2	TCCGGGGCGGGGGGGTGGGGGG	TCCCTGAGACCCTTTAACCTGTGA	((((((..((((((.(.(((((	))))).)..))))))..)))).))	18	22	0.000116
miR-125-5p|0|0	cDNA|ENSG00000143373|ENST00000336715|1|1|ZNF687	SEQ_FROM_4358_4381	-21.5	GGGGGGGTGGGGGGTTGGTAGGGA	TCCCTGAGACCCTTTAACCTGTGA	.....(((((((((((..((((((	)))))).)))))))).))).....	17	24	0.000116
miR-125-5p|0|0	cDNA|ENSG00000131584|ENST00000354700|1|-1|ACAP3	SEQ_FROM_2875_2899	-18.14	TCTTCAGGTCACCCCTTTTCAGGGG	TCCCTGAGACCCTTTAACCTGTGA	((..(((((.......(((((((((	))))))))).......))))).))	16	25	0.00346
miR-125-5p|0|0	cDNA|ENSG00000143344|ENST00000360851|1|1|RGL1	SEQ_FROM_4274_4295	-17.2	TTGTAGGAGAGATGGCCAGGGT	TCCCTGAGACCCTTTAACCTGTGA	(..((((..(((.((((((((.	.))))).).)).)))..))))..)	16	22	0.00456
miR-125-5p|0|0	cDNA|ENSG00000117266|ENST00000360066|1|1|CDK18	SEQ_FROM_93_116	-20.7	GCTCAGGTTGCAGCTTCTCTGGGG	TCCCTGAGACCCTTTAACCTGTGA	.(.(((((((.((..((((.((((	)))).))))..)).))))))).).	18	24	0.00335
miR-125-5p|0|0	cDNA|ENSG00000160767|ENST00000361361|1|-1|FAM189B	SEQ_FROM_1247_1272	-18.3	TCTCAGGCCCACTGGGACCTCTGGGC	TCCCTGAGACCCTTTAACCTGTGA	((.((((......(((..(((.(((.	.))).))).))).....)))).))	15	26	0.000671
miR-125-5p|0|0	cDNA|ENSG00000154358|ENST00000284548|1|1|OBSCN	SEQ_FROM_18690_18712	-18.5	GCCCAGGAGCAGTGTCACAGGGA	TCCCTGAGACCCTTTAACCTGTGA	...((((...((.(((.((((((	)))))).))).))....))))...	15	23	0.00502
miR-125-5p|0|0	cDNA|ENSG00000132780|ENST00000350030|1|1|NASP	SEQ_FROM_876_898	-16	AAGGAGGTCAGGAGAAGCAGGGA	TCCCTGAGACCCTTTAACCTGTGA	..(.((((.(((.(...((((((	))))))...))))...)))).)..	15	23	0.00797
miR-125-5p|0|0	cDNA|ENSG00000162734|ENST00000360472|1|1|PEA15	SEQ_FROM_642_662	-20	TCCAGGAGAGGGGGCAAGGGC	TCCCTGAGACCCTTTAACCTGTGA	((((((((((((....((((.	.))))....))))))..)))).))	16	21	0.00295
miR-125-5p|0|0	cDNA|ENSG00000173218|ENST00000355485|1|1|VANGL1	SEQ_FROM_2659_2682	-24.3	GCACAGGGAGAGAGGGCAGTGGGA	TCCCTGAGACCCTTTAACCTGTGA	.((((((...(((((((...((((	))))...).))))))..)))))).	17	24	0.00969
miR-125-5p|0|0	cDNA|ENSG00000160789|ENST00000368300|1|1|LMNA	SEQ_FROM_2990_3011	-18.1	GTGCTGGGAGGAGGGAGAGGGA	TCCCTGAGACCCTTTAACCTGTGA	..((.((..((((((..(((((	)))))....))))))..)).))..	15	22	0.00338
miR-125-5p|0|0	cDNA|ENSG00000198162|ENST00000356554|1|1|MAN1A2	SEQ_FROM_7290_7309	-18.1	AGACAGAATAGGGTAAGGGA	TCCCTGAGACCCTTTAACCTGTGA	..((((...(((((.(((((	)))))...))))).....))))..	14	20	0.00345
miR-125-5p|0|0	cDNA|ENSG00000173218|ENST00000369510|1|1|VANGL1	SEQ_FROM_2632_2655	-24.3	GCACAGGGAGAGAGGGCAGTGGGA	TCCCTGAGACCCTTTAACCTGTGA	.((((((...(((((((...((((	))))...).))))))..)))))).	17	24	0.00969
miR-125-5p|0|0	cDNA|ENSG00000178965|ENST00000326665|1|-1|ERICH3	SEQ_FROM_2774_2796	-18.3	GCATAGAAAGGGGGGCAGAGGGA	TCCCTGAGACCCTTTAACCTGTGA	.(((((...(((((((..(((((	)))))..).))))))...))))).	17	23	0.00301
miR-125-5p|0|0	cDNA|ENSG00000142599|ENST00000337907|1|-1|RERE	SEQ_FROM_6080_6102	-17.8	TCACAGCAGCGAGCATCCAGGGT	TCCCTGAGACCCTTTAACCTGTGA	((((((....(((..(((((((.	.))))).))..)))....))))))	16	23	0.00283
miR-125-5p|0|0	cDNA|ENSG00000143379|ENST00000368969|1|1|SETDB1	SEQ_FROM_3431_3457	-20.6	GCACAGAAAGTGAGGGGGAAAGTGGGA	TCCCTGAGACCCTTTAACCTGTGA	.(((((....(((((((......((((	)))).....)))))))..))))).	16	27	0.00487
miR-125-5p|0|0	cDNA|ENSG00000047410|ENST00000367478|1|-1|TPR	SEQ_FROM_5058_5081	-20.6	TCGCTTGGAAAGAGAACTCAGGGA	TCCCTGAGACCCTTTAACCTGTGA	((((..((..((((..((((((((	))))))))...))))..)).))))	18	24	0.00441
miR-125-5p|0|0	cDNA|ENSG00000162676|ENST00000370332|1|-1|GFI1	SEQ_FROM_846_869	-25.1	GCGCGGGGGCCGGGGCGCCAGGGA	TCCCTGAGACCCTTTAACCTGTGA	.((((((....(((((..((((((	)))))).).))))....)))))).	17	24	0.00935
miR-125-5p|0|0	cDNA|ENSG00000162733|ENST00000367922|1|1|DDR2	SEQ_FROM_6246_6265	-17	GCACAGGAAAGACACAGGGG	TCCCTGAGACCCTTTAACCTGTGA	.((((((((((.(.((((((	)))))).)...))))..)))))).	17	20	0.00174
miR-125-5p|0|0	cDNA|ENSG00000134376|ENST00000367399|1|1|CRB1	SEQ_FROM_1144_1168	-16.8	CTGTGGGTCAAAAGTGGCTCAGTGA	TCCCTGAGACCCTTTAACCTGTGA	..(..(((..((((.(((((((.((	)).))))).)))))).)))..)..	17	25	0.00459
miR-125-5p|0|0	cDNA|ENSG00000143382|ENST00000369041|1|1|ADAMTSL4	SEQ_FROM_589_610	-23.5	GTACAGGACACAGTCTCGGGGA	TCCCTGAGACCCTTTAACCTGTGA	.((((((.....((((((((((	)))))))))).......)))))).	16	22	0.0048
miR-125-5p|0|0	cDNA|ENSG00000162734|ENST00000368076|1|1|PEA15	SEQ_FROM_865_885	-20	TCCAGGAGAGGGGGCAAGGGC	TCCCTGAGACCCTTTAACCTGTGA	((((((((((((....((((.	.))))....))))))..)))).))	16	21	0.00294
miR-125-5p|0|0	cDNA|ENSG00000143382|ENST00000369038|1|1|ADAMTSL4	SEQ_FROM_540_561	-23.5	GTACAGGACACAGTCTCGGGGA	TCCCTGAGACCCTTTAACCTGTGA	.((((((.....((((((((((	)))))))))).......)))))).	16	22	0.00482
miR-125-5p|0|0	cDNA|ENSG00000160856|ENST00000368186|1|-1|FCRL3	SEQ_FROM_1553_1579	-25.2	GCACAGTCATGGAGTGAGTCTCAGGGT	TCCCTGAGACCCTTTAACCTGTGA	.(((((...(((((.(.(((((((((.	.)))))))))))))))..))))).	20	27	0.00931
miR-125-5p|0|0	cDNA|ENSG00000160856|ENST00000368184|1|-1|FCRL3	SEQ_FROM_1584_1610	-25.2	GCACAGTCATGGAGTGAGTCTCAGGGT	TCCCTGAGACCCTTTAACCTGTGA	.(((((...(((((.(.(((((((((.	.)))))))))))))))..))))).	20	27	0.00935
miR-125-5p|0|0	cDNA|ENSG00000143393|ENST00000368874|1|-1|PI4KB	SEQ_FROM_2895_2917	-21	AGGAGTGGTGGGGGGTCCAGGGC	TCCCTGAGACCCTTTAACCTGTGA	........((((((((((((((.	.))))).)))))))))........	14	23	0.00649
miR-125-5p|0|0	cDNA|ENSG00000135835|ENST00000367588|1|1|KIAA1614	SEQ_FROM_3229_3251	-16.1	GGACAGGGTCAGGATCTGGAGGA	TCCCTGAGACCCTTTAACCTGTGA	..(((((...(((.(((.(.(((	))).).))).)))....)))))..	15	23	0.00693
miR-125-5p|0|0	cDNA|ENSG00000134716|ENST00000371204|1|-1|CYP2J2	SEQ_FROM_1050_1071	-17.1	TGACAGAGTGATTGGCCAGGGG	TCCCTGAGACCCTTTAACCTGTGA	(.((((..(((..(((((((((	)))))).).))..)))..)))).)	17	22	0.00172
miR-125-5p|0|0	cDNA|ENSG00000186517|ENST00000368013|1|-1|ARHGAP30	SEQ_FROM_2276_2298	-17.7	ACATCAGGGAAGAGGCAGAGGGA	TCCCTGAGACCCTTTAACCTGTGA	.((.((((..(((((...(((((	))))).....)))))..)))))).	16	23	0.00443
miR-125-5p|0|0	cDNA|ENSG00000162733|ENST00000367921|1|1|DDR2	SEQ_FROM_6167_6186	-17	GCACAGGAAAGACACAGGGG	TCCCTGAGACCCTTTAACCTGTGA	.((((((((((.(.((((((	)))))).)...))))..)))))).	17	20	0.00174
miR-125-5p|0|0	cDNA|ENSG00000134376|ENST00000367400|1|1|CRB1	SEQ_FROM_1641_1665	-16.8	CTGTGGGTCAAAAGTGGCTCAGTGA	TCCCTGAGACCCTTTAACCTGTGA	..(..(((..((((.(((((((.((	)).))))).)))))).)))..)..	17	25	0.0046
miR-125-5p|0|0	cDNA|ENSG00000132681|ENST00000368081|1|1|ATP1A4	SEQ_FROM_470_496	-18.4	CTATGGGGCTTTGGGGGAAGAAAGGGA	TCCCTGAGACCCTTTAACCTGTGA	.((((((.....((((......(((((	)))))....))))....)))))).	15	27	0.00624
miR-125-5p|0|0	cDNA|ENSG00000160767|ENST00000368368|1|-1|FAM189B	SEQ_FROM_678_703	-18.3	TCTCAGGCCCACTGGGACCTCTGGGC	TCCCTGAGACCCTTTAACCTGTGA	((.((((......(((..(((.(((.	.))).))).))).....)))).))	15	26	0.000671
miR-125-5p|0|0	cDNA|ENSG00000135835|ENST00000367587|1|1|KIAA1614	SEQ_FROM_2104_2126	-16.1	GGACAGGGTCAGGATCTGGAGGA	TCCCTGAGACCCTTTAACCTGTGA	..(((((...(((.(((.(.(((	))).).))).)))....)))))..	15	23	0.0069
miR-125-5p|0|0	cDNA|ENSG00000162889|ENST00000367103|1|1|MAPKAPK2	SEQ_FROM_2024_2044	-19.7	GTGCATTTGAGGGGCCAGGGG	TCCCTGAGACCCTTTAACCTGTGA	..(((.(((((((((((((((	)))))).).))))))))..)))..	18	21	0
miR-125-5p|0|0	cDNA|ENSG00000163545|ENST00000367157|1|-1|NUAK2	SEQ_FROM_848_874	-16.1	CCAGAGGTGGACAGCTGGTCCCTGGGT	TCCCTGAGACCCTTTAACCTGTGA	.((.((((....((..((((.(.(((.	.))).).))))))...)))).)).	16	27	0.00257
miR-125-5p|0|0	cDNA|ENSG00000143393|ENST00000368873|1|-1|PI4KB	SEQ_FROM_2636_2658	-21	AGGAGTGGTGGGGGGTCCAGGGC	TCCCTGAGACCCTTTAACCTGTGA	........((((((((((((((.	.))))).)))))))))........	14	23	0.0065
miR-125-5p|0|0	cDNA|ENSG00000143028|ENST00000369872|1|1|SYPL2	SEQ_FROM_1049_1069	-18.6	GACCAGGACCAGGGCCAGGGT	TCCCTGAGACCCTTTAACCTGTGA	...((((...((((((((((.	.))))).).))))....))))...	14	21	0.000924
miR-125-5p|0|0	cDNA|ENSG00000143393|ENST00000368872|1|-1|PI4KB	SEQ_FROM_2974_2996	-21	AGGAGTGGTGGGGGGTCCAGGGC	TCCCTGAGACCCTTTAACCTGTGA	........((((((((((((((.	.))))).)))))))))........	14	23	0.0065
miR-125-5p|0|0	cDNA|ENSG00000143382|ENST00000369039|1|1|ADAMTSL4	SEQ_FROM_628_649	-23.5	GTACAGGACACAGTCTCGGGGA	TCCCTGAGACCCTTTAACCTGTGA	.((((((.....((((((((((	)))))))))).......)))))).	16	22	0.00482
miR-125-5p|0|0	cDNA|ENSG00000160856|ENST00000492769|1|-1|FCRL3	SEQ_FROM_1563_1589	-25.2	GCACAGTCATGGAGTGAGTCTCAGGGT	TCCCTGAGACCCTTTAACCTGTGA	.(((((...(((((.(.(((((((((.	.)))))))))))))))..))))).	20	27	0.00935
miR-125-5p|0|0	cDNA|ENSG00000143494|ENST00000366964|1|1|VASH2	SEQ_FROM_1124_1148	-16.1	CTATGGGATGGATGGCTGTAAGGGA	TCCCTGAGACCCTTTAACCTGTGA	.((((((.((((.((((...(((((	))))).)).)).)))).)))))).	19	25	0.00554
miR-125-5p|0|0	cDNA|ENSG00000007923|ENST00000377577|1|-1|DNAJC11	SEQ_FROM_2029_2054	-17.2	TGGCTGGGTCTGGAGGTGTCTGTGGA	TCCCTGAGACCCTTTAACCTGTGA	(.((.((((.((((((.((((..(((	)))...)))))))))))))))).)	20	26	0.00789
miR-125-5p|0|0	cDNA|ENSG00000177674|ENST00000376629|1|1|AGTRAP	SEQ_FROM_982_1007	-24.3	TCACATGGTGCCTAGGGATGCAGGGC	TCCCTGAGACCCTTTAACCTGTGA	(((((.(((....((((...(((((.	.)))))...))))...))))))))	17	26	0.00699
miR-125-5p|0|0	cDNA|ENSG00000142599|ENST00000400908|1|-1|RERE	SEQ_FROM_6070_6092	-17.8	TCACAGCAGCGAGCATCCAGGGT	TCCCTGAGACCCTTTAACCTGTGA	((((((....(((..(((((((.	.))))).))..)))....))))))	16	23	0.00283
miR-125-5p|0|0	cDNA|ENSG00000213516|ENST00000399794|1|-1|RBMXL1	SEQ_FROM_4160_4183	-19.9	GGGCGGGTGCTTGGTCCAGAGGGA	TCCCTGAGACCCTTTAACCTGTGA	..((((((....((((...(((((	)))))..)))).....))))))..	15	24	0.00428
miR-125-5p|0|0	cDNA|ENSG00000160856|ENST00000485028|1|-1|FCRL3	SEQ_FROM_1558_1584	-25.2	GCACAGTCATGGAGTGAGTCTCAGGGT	TCCCTGAGACCCTTTAACCTGTGA	.(((((...(((((.(.(((((((((.	.)))))))))))))))..))))).	20	27	0.00935
miR-125-5p|0|0	cDNA|ENSG00000187144|ENST00000375577|1|-1|SPATA21	SEQ_FROM_1025_1049	-17.7	ACACGGGAGGTGGAGGTTGCAGTGA	TCCCTGAGACCCTTTAACCTGTGA	.((((((....((.(((..(((.((	)).)))..)))))....)))))).	16	25	0.00851
miR-125-5p|0|0	cDNA|ENSG00000134668|ENST00000533231|1|-1|SPOCD1	SEQ_FROM_1114_1139	-16.1	GCACAGGACCAGGAGGAGCTGGAGGC	TCCCTGAGACCCTTTAACCTGTGA	.((((((....(((((..((.(.((.	.)).).))..)))))..)))))).	16	26	0.00238
miR-125-5p|0|0	cDNA|ENSG00000117245|ENST00000400463|1|-1|KIF17	SEQ_FROM_3253_3277	-20.4	ACACAGCGCTCCGGGGCCTGAGGGC	TCCCTGAGACCCTTTAACCTGTGA	.(((((.(....((((.((.((((.	.)))).)).))))....)))))).	16	25	0.0042
miR-125-5p|0|0	cDNA|ENSG00000142765|ENST00000616558|1|1|SYTL1	SEQ_FROM_485_508	-19	GCGCAGGAAGAAGAGCACCAGGGG	TCCCTGAGACCCTTTAACCTGTGA	.((((((..((((.(...((((((	))))))...).))))..)))))).	17	24	0.000953
miR-125-5p|0|0	cDNA|ENSG00000142765|ENST00000543823|1|1|SYTL1	SEQ_FROM_780_803	-19	GCGCAGGAAGAAGAGCACCAGGGG	TCCCTGAGACCCTTTAACCTGTGA	.((((((..((((.(...((((((	))))))...).))))..)))))).	17	24	0.000949
miR-125-5p|0|0	cDNA|ENSG00000134376|ENST00000538660|1|1|CRB1	SEQ_FROM_1689_1713	-16.8	CTGTGGGTCAAAAGTGGCTCAGTGA	TCCCTGAGACCCTTTAACCTGTGA	..(..(((..((((.(((((((.((	)).))))).)))))).)))..)..	17	25	0.0046
miR-125-5p|0|0	cDNA|ENSG00000160789|ENST00000448611|1|1|LMNA	SEQ_FROM_1823_1844	-18.1	GTGCTGGGAGGAGGGAGAGGGA	TCCCTGAGACCCTTTAACCTGTGA	..((.((..((((((..(((((	)))))....))))))..)).))..	15	22	0.00334
miR-125-5p|0|0	cDNA|ENSG00000162383|ENST00000620288|1|-1|SLC1A7	SEQ_FROM_989_1012	-16.1	CCACCTCTTACTGAGGTCTGGGGA	TCCCTGAGACCCTTTAACCTGTGA	.(((...(((..(.((((((((((	))))).))))))..)))...))).	17	24	0.000534
miR-125-5p|0|0	cDNA|ENSG00000142599|ENST00000377464|1|-1|RERE	SEQ_FROM_4796_4818	-17.8	TCACAGCAGCGAGCATCCAGGGT	TCCCTGAGACCCTTTAACCTGTGA	((((((....(((..(((((((.	.))))).))..)))....))))))	16	23	0.00284
miR-125-5p|0|0	cDNA|ENSG00000184677|ENST00000404138|1|1|ZBTB40	SEQ_FROM_7430_7451	-20.7	CCAGAGGGGCAGGGACCAGGGG	TCCCTGAGACCCTTTAACCTGTGA	.((.(((...((((.(((((((	)))))).).))))....))).)).	16	22	0.00192
miR-125-5p|0|0	cDNA|ENSG00000132780|ENST00000537798|1|1|NASP	SEQ_FROM_737_759	-16	AAGGAGGTCAGGAGAAGCAGGGA	TCCCTGAGACCCTTTAACCTGTGA	..(.((((.(((.(...((((((	))))))...))))...)))).)..	15	23	0.00797
miR-125-5p|0|0	cDNA|ENSG00000054523|ENST00000377093|1|1|KIF1B	SEQ_FROM_6391_6414	-17.5	TCTCAGCCTCCTGGGTAGCTGGGA	TCCCTGAGACCCTTTAACCTGTGA	((.(((......((((..(.((((	)))).)..))))......))).))	14	24	0.00115
miR-125-5p|0|0	cDNA|ENSG00000160856|ENST00000477837|1|-1|FCRL3	SEQ_FROM_1260_1286	-25.2	GCACAGTCATGGAGTGAGTCTCAGGGT	TCCCTGAGACCCTTTAACCTGTGA	.(((((...(((((.(.(((((((((.	.)))))))))))))))..))))).	20	27	0.00931
miR-125-5p|0|0	cDNA|ENSG00000160050|ENST00000373602|1|1|CCDC28B	SEQ_FROM_255_278	-20.7	TCCCGGGAGGAGAGGGCGGAGGGC	TCCCTGAGACCCTTTAACCTGTGA	((.((((...(((((((..((((.	.))))..).))))))..)))).))	17	24	0.00727
miR-125-5p|0|0	cDNA|ENSG00000160050|ENST00000373602|1|1|CCDC28B	SEQ_FROM_263_285	-21.4	GGAGAGGGCGGAGGGCGGAGGGA	TCCCTGAGACCCTTTAACCTGTGA	..(.(((..(((((((..(((((	)))))..).))))))..))).)..	16	23	0.00727
miR-125-5p|0|0	cDNA|ENSG00000065135|ENST00000369851|1|1|GNAI3	SEQ_FROM_7747_7770	-19.2	TGCCGGGTAGAGAGGGCAGTGGGA	TCCCTGAGACCCTTTAACCTGTGA	...(((((..(((((((...((((	))))...).)))))).)))))...	16	24	0.00418
miR-125-5p|0|0	cDNA|ENSG00000154358|ENST00000422127|1|1|OBSCN	SEQ_FROM_18690_18712	-18.5	GCCCAGGAGCAGTGTCACAGGGA	TCCCTGAGACCCTTTAACCTGTGA	...((((...((.(((.((((((	)))))).))).))....))))...	15	23	0.00502
miR-125-5p|0|0	cDNA|ENSG00000254726|ENST00000532414|1|-1|MEX3A	SEQ_FROM_3435_3460	-16.5	GCCTGGGGCAAAGCAGGACTGGGGGG	TCCCTGAGACCCTTTAACCTGTGA	....(((..((((..((.((.(((((	))))).)).))))))..)))....	16	26	0.000893
miR-125-5p|0|0	cDNA|ENSG00000254726|ENST00000532414|1|-1|MEX3A	SEQ_FROM_3451_3476	-18.8	GACTGGGGGGAGGTGGGCAGCAGGGC	TCCCTGAGACCCTTTAACCTGTGA	....(((..((((.((....(((((.	.)))))...))))))..)))....	14	26	0.000893
miR-125-5p|0|0	cDNA|ENSG00000117266|ENST00000429964|1|1|CDK18	SEQ_FROM_97_120	-20.7	GCTCAGGTTGCAGCTTCTCTGGGG	TCCCTGAGACCCTTTAACCTGTGA	.(.(((((((.((..((((.((((	)))).))))..)).))))))).).	18	24	0.0033
miR-125-5p|0|0	cDNA|ENSG00000117266|ENST00000506784|1|1|CDK18	SEQ_FROM_94_117	-20.7	GCTCAGGTTGCAGCTTCTCTGGGG	TCCCTGAGACCCTTTAACCTGTGA	.(.(((((((.((..((((.((((	)))).))))..)).))))))).).	18	24	0.00333
miR-125-5p|0|0	cDNA|ENSG00000134376|ENST00000484075|1|1|CRB1	SEQ_FROM_1615_1639	-16.8	CTGTGGGTCAAAAGTGGCTCAGTGA	TCCCTGAGACCCTTTAACCTGTGA	..(..(((..((((.(((((((.((	)).))))).)))))).)))..)..	17	25	0.00461
miR-125-5p|0|0	cDNA|ENSG00000117408|ENST00000372343|1|1|IPO13	SEQ_FROM_3661_3685	-17.4	GCCTGGGTCCAGAAGGCCTGGGGGA	TCCCTGAGACCCTTTAACCTGTGA	....((((...(((((.((.(((((	))))).))..))))).))))....	16	25	0.00643
miR-125-5p|0|0	cDNA|ENSG00000177614|ENST00000525115|1|-1|PGBD5	SEQ_FROM_308_333	-17	TGACGGAGATGAAGGCGTTCCTGGGC	TCCCTGAGACCCTTTAACCTGTGA	..((((.(.((((((.((..(.(((.	.))).)..)))))))).)))))..	17	26	0.00251
miR-125-5p|0|0	cDNA|ENSG00000184677|ENST00000375647|1|1|ZBTB40	SEQ_FROM_7142_7163	-20.7	CCAGAGGGGCAGGGACCAGGGG	TCCCTGAGACCCTTTAACCTGTGA	.((.(((...((((.(((((((	)))))).).))))....))).)).	16	22	0.00192
miR-125-5p|0|0	cDNA|ENSG00000134716|ENST00000468257|1|-1|CYP2J2	SEQ_FROM_1038_1059	-17.1	TGACAGAGTGATTGGCCAGGGG	TCCCTGAGACCCTTTAACCTGTGA	(.((((..(((..(((((((((	)))))).).))..)))..)))).)	17	22	0.00172
miR-125-5p|0|0	cDNA|ENSG00000143393|ENST00000529142|1|-1|PI4KB	SEQ_FROM_1900_1922	-21	AGGAGTGGTGGGGGGTCCAGGGC	TCCCTGAGACCCTTTAACCTGTGA	........((((((((((((((.	.))))).)))))))))........	14	23	0.00647
miR-125-5p|0|0	cDNA|ENSG00000134376|ENST00000638467|1|1|CRB1	SEQ_FROM_1615_1639	-16.8	CTGTGGGTCAAAAGTGGCTCAGTGA	TCCCTGAGACCCTTTAACCTGTGA	..(..(((..((((.(((((((.((	)).))))).)))))).)))..)..	17	25	0.0046
miR-125-5p|0|0	cDNA|ENSG00000142599|ENST00000476556|1|-1|RERE	SEQ_FROM_4348_4370	-17.8	TCACAGCAGCGAGCATCCAGGGT	TCCCTGAGACCCTTTAACCTGTGA	((((((....(((..(((((((.	.))))).))..)))....))))))	16	23	0.00284
miR-125-5p|0|0	cDNA|ENSG00000158887|ENST00000533357|1|-1|MPZ	SEQ_FROM_766_788	-21.8	AAGAAGGCCAAGGGGCTGGGGGA	TCCCTGAGACCCTTTAACCTGTGA	....(((..((((((((.(((((	))))).)).))))))..)))....	16	23	0.00429
miR-125-5p|0|0	cDNA|ENSG00000123080|ENST00000396148|1|1|CDKN2C	SEQ_FROM_736_761	-16.9	TCCTCGGGCTGCCGGGAGTCCCGGGA	TCCCTGAGACCCTTTAACCTGTGA	((..((((.....(((.((((.((((	)))).).))))))....)))).))	17	26	0.00132
miR-125-5p|0|0	cDNA|ENSG00000159423|ENST00000538839|1|-1|ALDH4A1	SEQ_FROM_1818_1841	-22.9	CCACTGGGCCCAGTGGCTCAGGGA	TCCCTGAGACCCTTTAACCTGTGA	.(((.((....((.((((((((((	)))))))).))))....)).))).	17	24	0.00458
miR-125-5p|0|0	cDNA|ENSG00000162676|ENST00000427103|1|-1|GFI1	SEQ_FROM_684_707	-25.1	GCGCGGGGGCCGGGGCGCCAGGGA	TCCCTGAGACCCTTTAACCTGTGA	.((((((....(((((..((((((	)))))).).))))....)))))).	17	24	0.00931
miR-125-5p|0|0	cDNA|ENSG00000162391|ENST00000371304|1|-1|FAM151A	SEQ_FROM_84_106	-18.19	CCACAGGATTCCAGCTGCAGGGA	TCCCTGAGACCCTTTAACCTGTGA	.((((((.......((.((((((	)))))))).........)))))).	14	23	0.00427
miR-125-5p|0|0	cDNA|ENSG00000162391|ENST00000371304|1|-1|FAM151A	SEQ_FROM_93_116	-21.1	TCCAGCTGCAGGGAGCCTCAGGGA	TCCCTGAGACCCTTTAACCTGTGA	(((((....((((...((((((((	)))))))).)))).....))).))	17	24	0.00427
miR-125-5p|0|0	cDNA|ENSG00000142798|ENST00000374695|1|-1|HSPG2	SEQ_FROM_13468_13490	-20.2	AGGCAGGTTGGATGGGAGTGGGC	TCCCTGAGACCCTTTAACCTGTGA	..((((((((((.(((...(((.	.))).....)))))))))))))..	16	23	0.00325
miR-125-5p|0|0	cDNA|ENSG00000157933|ENST00000378536|1|1|SKI	SEQ_FROM_5745_5768	-22.1	CCTCAGCCCACCAGGGTCCAGGGA	TCCCTGAGACCCTTTAACCTGTGA	.(.(((......((((((((((((	)))))).)))))).....))).).	16	24	0.00539
miR-125-5p|0|0	cDNA|ENSG00000028137|ENST00000376259|1|1|TNFRSF1B	SEQ_FROM_1017_1040	-17.3	GATAAGGCCCGGGGTACACAGGGC	TCCCTGAGACCCTTTAACCTGTGA	....(((...(((((.(.(((((.	.))))).))))))....)))....	14	24	0.00689
miR-125-5p|0|0	cDNA|ENSG00000159423|ENST00000375341|1|-1|ALDH4A1	SEQ_FROM_1998_2021	-22.9	CCACTGGGCCCAGTGGCTCAGGGA	TCCCTGAGACCCTTTAACCTGTGA	.(((.((....((.((((((((((	)))))))).))))....)).))).	17	24	0.00459
miR-125-5p|0|0	cDNA|ENSG00000160767|ENST00000621094|1|-1|FAM189B	SEQ_FROM_959_984	-18.3	TCTCAGGCCCACTGGGACCTCTGGGC	TCCCTGAGACCCTTTAACCTGTGA	((.((((......(((..(((.(((.	.))).))).))).....)))).))	15	26	0.000649
miR-125-5p|0|0	cDNA|ENSG00000116815|ENST00000457047|1|-1|CD58	SEQ_FROM_1200_1223	-16.4	TCCCAGAAAAAGTTGGATCAGGGA	TCCCTGAGACCCTTTAACCTGTGA	((.(((..((((..(..(((((((	)))))))..).))))...))).))	17	24	0.000856
miR-125-5p|0|0	cDNA|ENSG00000158887|ENST00000463290|1|-1|MPZ	SEQ_FROM_752_774	-21.8	AAGAAGGCCAAGGGGCTGGGGGA	TCCCTGAGACCCTTTAACCTGTGA	....(((..((((((((.(((((	))))).)).))))))..)))....	16	23	0.00428
miR-125-5p|0|0	cDNA|ENSG00000162571|ENST00000379288|1|1|TTLL10	SEQ_FROM_36_60	-23.3	CTGTTGGTGAGGAGGGTCGGAGGGG	TCCCTGAGACCCTTTAACCTGTGA	.....(((..((((((((..(((((	)))))..)))))))).))).....	16	25	0.00786
miR-125-5p|0|0	cDNA|ENSG00000130940|ENST00000377022|1|-1|CASZ1	SEQ_FROM_7314_7337	-18.5	CCACAGGCCCCGGGCGTCTGTGGA	TCCCTGAGACCCTTTAACCTGTGA	.((((((....(((.((((..(((	)))...)))))))....)))))).	16	24	3.1e-05
miR-125-5p|0|0	cDNA|ENSG00000133216|ENST00000400191|1|1|EPHB2	SEQ_FROM_5766_5786	-16	TCACTGTGACTGTCCCAGGGG	TCCCTGAGACCCTTTAACCTGTGA	((((.((....(((.((((((	)))))).)))......))..))))	15	21	0.00177
miR-125-5p|0|0	cDNA|ENSG00000142623|ENST00000375471|1|1|PADI1	SEQ_FROM_1602_1625	-18.1	GAAGAAAGAAGAGGGTTATGGGGA	TCCCTGAGACCCTTTAACCTGTGA	.........((((((((.((((((	)))))).)))))))).........	14	24	0.00593
miR-125-5p|0|0	cDNA|ENSG00000177614|ENST00000391860|1|-1|PGBD5	SEQ_FROM_895_920	-17	TGACGGAGATGAAGGCGTTCCTGGGC	TCCCTGAGACCCTTTAACCTGTGA	..((((.(.((((((.((..(.(((.	.))).)..)))))))).)))))..	17	26	0.00255
miR-125-5p|0|0	cDNA|ENSG00000143520|ENST00000388718|1|-1|FLG2	SEQ_FROM_4126_4148	-18.2	TGACAGTGAAGTGCACTCAGGGG	TCCCTGAGACCCTTTAACCTGTGA	(.(((((((((.(..((((((((	))))))))..))))))..)))).)	19	23	0.00106
miR-125-5p|0|0	cDNA|ENSG00000178363|ENST00000315238|10|1|CALML3	SEQ_FROM_669_694	-19	AGACGGGGAGGGAGGAGAGAAAGGGA	TCCCTGAGACCCTTTAACCTGTGA	..(((((...(((((.(....(((((	)))))....))))))..)))))..	16	26	0.00975
miR-125-5p|0|0	cDNA|ENSG00000108187|ENST00000309049|10|-1|PBLD	SEQ_FROM_751_771	-18.2	ACACAGGGAAGGTGAAAGGGC	TCCCTGAGACCCTTTAACCTGTGA	.(((((((((((....((((.	.)))).....)))))..)))))).	15	21	0.000215
miR-125-5p|0|0	cDNA|ENSG00000154358|ENST00000636875|1|1|OBSCN	SEQ_FROM_18616_18638	-18.5	GCCCAGGAGCAGTGTCACAGGGA	TCCCTGAGACCCTTTAACCTGTGA	...((((...((.(((.((((((	)))))).))).))....))))...	15	23	0.00502
miR-125-5p|0|0	cDNA|ENSG00000078403|ENST00000307729|10|1|MLLT10	SEQ_FROM_1219_1241	-21.1	TAGAGGGTCAGAGGGCAAAGGGA	TCCCTGAGACCCTTTAACCTGTGA	....((((.(((((((..(((((	)))))..).)))))).))))....	16	23	0.00106
miR-125-5p|0|0	cDNA|ENSG00000107521|ENST00000325103|10|-1|HPS1	SEQ_FROM_3366_3387	-20.3	GAACAGCTTTGGGGCTGGGGGA	TCCCTGAGACCCTTTAACCTGTGA	..((((.((.((((((.(((((	))))).)).))))..)).))))..	17	22	0.00276
miR-125-5p|0|0	cDNA|ENSG00000107829|ENST00000331272|10|-1|FBXW4	SEQ_FROM_460_485	-16.8	GCGCCAGGCCGGGAAGAGCACAGGGA	TCCCTGAGACCCTTTAACCTGTGA	.(((.(((....((((.((.((((((	)))))).).).))))..)))))).	18	26	0.00777
miR-125-5p|0|0	cDNA|ENSG00000107551|ENST00000340258|10|1|RASSF4	SEQ_FROM_2342_2366	-18.7	TCACAGACACAGAGAGCTGCAGGGG	TCCCTGAGACCCTTTAACCTGTGA	((((((....((((.(((.((((((	)))))))).).))))...))))))	19	25	0.0044
miR-125-5p|0|0	cDNA|ENSG00000108187|ENST00000358769|10|-1|PBLD	SEQ_FROM_770_790	-18.2	ACACAGGGAAGGTGAAAGGGC	TCCCTGAGACCCTTTAACCTGTGA	.(((((((((((....((((.	.)))).....)))))..)))))).	15	21	0.00022
miR-125-5p|0|0	cDNA|ENSG00000175029|ENST00000309035|10|-1|CTBP2	SEQ_FROM_6431_6454	-17.17	TCACAGCCTTTTTCATCACAGGGA	TCCCTGAGACCCTTTAACCTGTGA	((((((.........((.((((((	)))))).)).........))))))	14	24	0
miR-125-5p|0|0	cDNA|ENSG00000108187|ENST00000336578|10|-1|PBLD	SEQ_FROM_631_651	-18.2	ACACAGGGAAGGTGAAAGGGC	TCCCTGAGACCCTTTAACCTGTGA	.(((((((((((....((((.	.)))).....)))))..)))))).	15	21	0.00022
miR-125-5p|0|0	cDNA|ENSG00000107521|ENST00000361490|10|-1|HPS1	SEQ_FROM_3366_3387	-20.3	GAACAGCTTTGGGGCTGGGGGA	TCCCTGAGACCCTTTAACCTGTGA	..((((.((.((((((.(((((	))))).)).))))..)).))))..	17	22	0.00276
miR-125-5p|0|0	cDNA|ENSG00000175029|ENST00000337195|10|-1|CTBP2	SEQ_FROM_4899_4922	-17.17	TCACAGCCTTTTTCATCACAGGGA	TCCCTGAGACCCTTTAACCTGTGA	((((((.........((.((((((	)))))).)).........))))))	14	24	0
miR-125-5p|0|0	cDNA|ENSG00000165655|ENST00000372524|10|-1|ZNF503	SEQ_FROM_2313_2334	-20.8	GAGGAGGGAGAGGGGGAGGGGA	TCCCTGAGACCCTTTAACCTGTGA	..(.(((..((((((..(((((	)))))....))))))..))).)..	15	22	0.00347
miR-125-5p|0|0	cDNA|ENSG00000165655|ENST00000372524|10|-1|ZNF503	SEQ_FROM_2321_2346	-23.2	AGAGGGGGAGGGGAGGAGTCCAGGGA	TCCCTGAGACCCTTTAACCTGTGA	..(.(((....(((((.(((((((((	)))))).))))))))..))).)..	18	26	0.00347
miR-125-5p|0|0	cDNA|ENSG00000148655|ENST00000372499|10|1|LRMDA	SEQ_FROM_718_744	-19.5	TCACCAGTCACCAAGGTGTCCTGGGGA	TCCCTGAGACCCTTTAACCTGTGA	((((.((.....((((.(((..(((((	)))))..)))))))....))))))	18	27	0.000348
miR-125-5p|0|0	cDNA|ENSG00000241935|ENST00000370647|10|1|HOGA1	SEQ_FROM_1162_1185	-16.6	AGTCAGAAAGGAAGGGCAGAGGGG	TCCCTGAGACCCTTTAACCTGTGA	...(((....(((((((..(((((	)))))..).))))))...)))...	15	24	0.0056
miR-125-5p|0|0	cDNA|ENSG00000173145|ENST00000371361|10|-1|NOC3L	SEQ_FROM_313_337	-19.3	GACCAGGTAAAAGGATTGAGAGGGA	TCCCTGAGACCCTTTAACCTGTGA	...(((((.(((((.((...(((((	)))))..)).))))).)))))...	17	25	5.3e-05
miR-125-5p|0|0	cDNA|ENSG00000078403|ENST00000377072|10|1|MLLT10	SEQ_FROM_1219_1241	-21.1	TAGAGGGTCAGAGGGCAAAGGGA	TCCCTGAGACCCTTTAACCTGTGA	....((((.(((((((..(((((	)))))..).)))))).))))....	16	23	0.00106
miR-125-5p|0|0	cDNA|ENSG00000078403|ENST00000377059|10|1|MLLT10	SEQ_FROM_930_952	-21.1	TAGAGGGTCAGAGGGCAAAGGGA	TCCCTGAGACCCTTTAACCTGTGA	....((((.(((((((..(((((	)))))..).)))))).))))....	16	23	0.00106
miR-125-5p|0|0	cDNA|ENSG00000241935|ENST00000370646|10|1|HOGA1	SEQ_FROM_1605_1628	-16.6	AGTCAGAAAGGAAGGGCAGAGGGG	TCCCTGAGACCCTTTAACCTGTGA	...(((....(((((((..(((((	)))))..).))))))...)))...	15	24	0.00564
miR-125-5p|0|0	cDNA|ENSG00000204161|ENST00000374153|10|-1|TMEM273	SEQ_FROM_273_294	-16.5	GCACGCCTGGGGGCCTCAGTGA	TCCCTGAGACCCTTTAACCTGTGA	.((((...(((((.(((((.((	)).))))).))))).....)))).	16	22	0.0064
miR-125-5p|0|0	cDNA|ENSG00000171811|ENST00000368586|10|-1|CFAP46	SEQ_FROM_6964_6987	-16.1	CTGCGGTTGTTGCCGATTCAGGGA	TCCCTGAGACCCTTTAACCTGTGA	..(((((((..(....((((((((	))))))))...)..))))).))..	16	24	0.00317
miR-125-5p|0|0	cDNA|ENSG00000151553|ENST00000369248|10|1|FAM160B1	SEQ_FROM_3908_3930	-17.1	TCAAAGGTTCCGGCTTGAAGGGA	TCCCTGAGACCCTTTAACCTGTGA	(((.(((((..((.((..(((((	)))))..)).))...))))).)))	17	23	0.00223
miR-125-5p|0|0	cDNA|ENSG00000138136|ENST00000370193|10|-1|LBX1	SEQ_FROM_355_375	-16.2	AGAGAGGGCGAGGGAGAGGGA	TCCCTGAGACCCTTTAACCTGTGA	..(.(((..(((((..(((((	)))))....)))))...))).)..	14	21	0.00508
miR-125-5p|0|0	cDNA|ENSG00000150201|ENST00000616495|10|1|FXYD4	SEQ_FROM_610_631	-20.1	GCACAGGACTGGCCTCCAGGGA	TCCCTGAGACCCTTTAACCTGTGA	.((((((...((..((((((((	)))))).))..))....)))))).	16	22	0.00384
miR-125-5p|0|0	cDNA|ENSG00000197430|ENST00000393871|10|-1|OPALIN	SEQ_FROM_431_458	-16.2	AGGCAGTGTACGAAGAAGGTTCCTGGGA	TCCCTGAGACCCTTTAACCTGTGA	..((((.((..((((..(((..(.((((	)))).)..))))))).))))))..	18	28	0.00755
miR-125-5p|0|0	cDNA|ENSG00000148843|ENST00000369797|10|1|PDCD11	SEQ_FROM_3217_3240	-21.4	CCATCGGGGACATGGTCACAGGGA	TCCCTGAGACCCTTTAACCTGTGA	.((.((((.....((((.((((((	)))))).))))......)))))).	16	24	0.00734
miR-125-5p|0|0	cDNA|ENSG00000107566|ENST00000421367|10|-1|ERLIN1	SEQ_FROM_2030_2053	-19.4	AGTCAGGGTGGTGGCCTGCAGGGA	TCCCTGAGACCCTTTAACCTGTGA	...((((..((.((.((.((((((	)))))))).))))....))))...	16	24	0.00054
miR-125-5p|0|0	cDNA|ENSG00000107736|ENST00000619887|10|1|CDH23	SEQ_FROM_288_311	-18.9	GAGGAGGAGGAGGCGGCCCAGGGA	TCCCTGAGACCCTTTAACCTGTGA	..(.(((..((((.(((.((((((	)))))).).))))))..))).)..	17	24	0.00935
miR-125-5p|0|0	cDNA|ENSG00000138326|ENST00000440692|10|1|RPS24	SEQ_FROM_2214_2239	-16.3	ACACAGACCTTGGAGGATCTTCTGGT	TCCCTGAGACCCTTTAACCTGTGA	.(((((...(((((((.((((..((.	.))..)))).))))))).))))).	18	26	0.00195
miR-125-5p|0|0	cDNA|ENSG00000108187|ENST00000495025|10|-1|PBLD	SEQ_FROM_894_914	-18.2	ACACAGGGAAGGTGAAAGGGC	TCCCTGAGACCCTTTAACCTGTGA	.(((((((((((....((((.	.)))).....)))))..)))))).	15	21	0.000201
miR-125-5p|0|0	cDNA|ENSG00000184923|ENST00000381707|10|1|NUTM2A	SEQ_FROM_3130_3151	-18.7	CTTAGCTTTGGAGGGTAGGGGA	TCCCTGAGACCCTTTAACCTGTGA	.......(((((((((.(((((	)))))...))))))))).......	14	22	0.00612
miR-125-5p|0|0	cDNA|ENSG00000107521|ENST00000613394|10|-1|HPS1	SEQ_FROM_3378_3399	-20.3	GAACAGCTTTGGGGCTGGGGGA	TCCCTGAGACCCTTTAACCTGTGA	..((((.((.((((((.(((((	))))).)).))))..)).))))..	17	22	0.00276
miR-125-5p|0|0	cDNA|ENSG00000150201|ENST00000476166|10|1|FXYD4	SEQ_FROM_611_632	-20.1	GCACAGGACTGGCCTCCAGGGA	TCCCTGAGACCCTTTAACCTGTGA	.((((((...((..((((((((	)))))).))..))....)))))).	16	22	0.00384
miR-125-5p|0|0	cDNA|ENSG00000148843|ENST00000649849|10|1|PDCD11	SEQ_FROM_3217_3240	-21.4	CCATCGGGGACATGGTCACAGGGA	TCCCTGAGACCCTTTAACCTGTGA	.((.((((.....((((.((((((	)))))).))))......)))))).	16	24	0.00734
miR-125-5p|0|0	cDNA|ENSG00000107736|ENST00000398788|10|1|CDH23	SEQ_FROM_288_311	-18.9	GAGGAGGAGGAGGCGGCCCAGGGA	TCCCTGAGACCCTTTAACCTGTGA	..(.(((..((((.(((.((((((	)))))).).))))))..))).)..	17	24	0.00934
miR-125-5p|0|0	cDNA|ENSG00000148842|ENST00000369878|10|1|CNNM2	SEQ_FROM_5548_5575	-16.3	TCAGATGGTTGGAGGAGAAACACTGGGC	TCCCTGAGACCCTTTAACCTGTGA	(((.(.(((((((((.(.......(((.	.))).....))))))))))).)))	17	28	0.00659
miR-125-5p|0|0	cDNA|ENSG00000253626|ENST00000520547|10|1|EIF5AL1	SEQ_FROM_764_789	-16.7	CTACAGCCCTGGTGGGGGAGAAGGGG	TCCCTGAGACCCTTTAACCTGTGA	.(((((.......((((....(((((	)))))....)))).....))))).	14	26	0.00178
miR-125-5p|0|0	cDNA|ENSG00000078403|ENST00000631589|10|1|MLLT10	SEQ_FROM_1031_1053	-21.1	TAGAGGGTCAGAGGGCAAAGGGA	TCCCTGAGACCCTTTAACCTGTGA	....((((.(((((((..(((((	)))))..).)))))).))))....	16	23	0.00106
miR-125-5p|0|0	cDNA|ENSG00000198915|ENST00000395809|10|-1|RASGEF1A	SEQ_FROM_1714_1735	-20.7	TCCCTGGTGGGAGGGACAGGGA	TCCCTGAGACCCTTTAACCTGTGA	.....(((..(((((.((((((	))))))...)))))..))).....	14	22	0
miR-125-5p|0|0	cDNA|ENSG00000118137|ENST00000236850|11|-1|APOA1	SEQ_FROM_27_50	-18.2	ACACTCCCATGGAGGGGAAGGGGA	TCCCTGAGACCCTTTAACCTGTGA	.(((.....(((((((...(((((	)))))....)))))))....))).	15	24	0.00755
miR-125-5p|0|0	cDNA|ENSG00000133816|ENST00000256186|11|1|MICAL2	SEQ_FROM_1534_1556	-17.4	AGACAAAGAAAGGACATCAGGGA	TCCCTGAGACCCTTTAACCTGTGA	..(((...(((((...(((((((	)))))))...)))))....)))..	15	23	0.00213
miR-125-5p|0|0	cDNA|ENSG00000132740|ENST00000255078|11|1|IGHMBP2	SEQ_FROM_2658_2683	-16.52	CAGCAAGGAGCAGCAGGCCTCAGGGC	TCCCTGAGACCCTTTAACCTGTGA	..(((.((.......((.(((((((.	.))))))).))......)))))..	14	26	0.00514
miR-125-5p|0|0	cDNA|ENSG00000137727|ENST00000260283|11|-1|ARHGAP20	SEQ_FROM_2847_2870	-17	CCGCAAGCTGACCTATCTCAGGGG	TCCCTGAGACCCTTTAACCTGTGA	.((((.(.(((....(((((((((	)))))))))....))).).)))).	17	24	0.00567
miR-125-5p|0|0	cDNA|ENSG00000124920|ENST00000265460|11|1|MYRF	SEQ_FROM_4102_4124	-17.2	TCACAGGCCTGAACCAGTAGGGG	TCCCTGAGACCCTTTAACCTGTGA	(((((((..((((....((((((	))))))......)))).)))))))	17	23	0.00445
miR-125-5p|0|0	cDNA|ENSG00000124920|ENST00000278836|11|1|MYRF	SEQ_FROM_4283_4305	-17.2	TCACAGGCCTGAACCAGTAGGGG	TCCCTGAGACCCTTTAACCTGTGA	(((((((..((((....((((((	))))))......)))).)))))))	17	23	0.00445
miR-125-5p|0|0	cDNA|ENSG00000174483|ENST00000318312|11|1|BBS1	SEQ_FROM_2430_2457	-19.5	ACACAAAGGTTGTTCAGGGAGAAGGGGG	TCCCTGAGACCCTTTAACCTGTGA	.((((..(((((...((((....(((((	)))))....)))).))))))))).	18	28	0.00832
miR-125-5p|0|0	cDNA|ENSG00000175356|ENST00000309263|11|-1|SCUBE2	SEQ_FROM_1842_1869	-18	GCACGCTCAGAAAGGCCGTCCACAGGGA	TCCCTGAGACCCTTTAACCTGTGA	.((((.....(((((..(((..((((((	)))))).))))))))....)))).	18	28	0.00477
miR-125-5p|0|0	cDNA|ENSG00000168539|ENST00000306960|11|-1|CHRM1	SEQ_FROM_954_974	-18.7	TCTCAGCCAGGGGCTGAGGGC	TCCCTGAGACCCTTTAACCTGTGA	((.(((..(((((((.((((.	.)))).)).)))))....))).))	16	21	0.00328
miR-125-5p|0|0	cDNA|ENSG00000149289|ENST00000278590|11|1|ZC3H12C	SEQ_FROM_6251_6276	-22.5	TGACAGGTGGGAGGATGGCTCTGGGT	TCCCTGAGACCCTTTAACCTGTGA	(.((((((..((((....(((.(((.	.))).)))..))))..)))))).)	17	26	0
miR-125-5p|0|0	cDNA|ENSG00000175575|ENST00000310571|11|1|PAAF1	SEQ_FROM_4538_4562	-17	ACCCAGGAGGTGGAGGGTGTAGTGA	TCCCTGAGACCCTTTAACCTGTGA	...((((...((((((((.(((.((	)).)))..)))))))).))))...	17	25	0.00186
miR-125-5p|0|0	cDNA|ENSG00000174080|ENST00000310325|11|-1|CTSF	SEQ_FROM_1675_1699	-19.4	GGAAAGGCACTGGGTACCTCAGGGT	TCCCTGAGACCCTTTAACCTGTGA	....(((....((((..(((((((.	.))))))))))).....)))....	14	25	0.00885
miR-125-5p|0|0	cDNA|ENSG00000174165|ENST00000310442|11|-1|ZDHHC24	SEQ_FROM_921_947	-23.2	GTGCAGGGAGGAAGGGGTGAGAGGGGG	TCCCTGAGACCCTTTAACCTGTGA	..(((((...((((((......(((((	)))))....))))))..)))))..	16	27	0.00056
miR-125-5p|0|0	cDNA|ENSG00000175505|ENST00000312438|11|-1|CLCF1	SEQ_FROM_1082_1104	-20.1	CTGGAGGGCAGGGGTTGAGGGGC	TCCCTGAGACCCTTTAACCTGTGA	..(.(((..(((((((..((((.	.))))..)))))))...))).)..	15	23	0.00475
miR-125-5p|0|0	cDNA|ENSG00000134909|ENST00000310343|11|-1|ARHGAP32	SEQ_FROM_9978_10001	-25.3	GGGTGGGGTGGGGGGTGGCAGGGG	TCCCTGAGACCCTTTAACCTGTGA	..(..((.((((((((..((((((	))))))..)))))))).))..)..	17	24	0.00759
miR-125-5p|0|0	cDNA|ENSG00000134909|ENST00000310343|11|-1|ARHGAP32	SEQ_FROM_9993_10014	-22.2	TGGCAGGGGAGGGAGGAAGGGA	TCCCTGAGACCCTTTAACCTGTGA	(.(((((.(((((....(((((	)))))....)))))...))))).)	16	22	0.00759
miR-125-5p|0|0	cDNA|ENSG00000173898|ENST00000309996|11|-1|SPTBN2	SEQ_FROM_7665_7692	-16	TCTCAGAGCTGAAGCAGGCCCTGGGGGC	TCCCTGAGACCCTTTAACCTGTGA	((.(((.(.(((((..((..((.((((.	.)))).)).))))))).)))).))	19	28	0.00163
miR-125-5p|0|0	cDNA|ENSG00000168067|ENST00000294066|11|-1|MAP4K2	SEQ_FROM_2576_2600	-17.3	CTGCAGGCCCTTTTGGGCAAAGGGG	TCCCTGAGACCCTTTAACCTGTGA	..(((((.......((((..(((((	)))))..).))).....)))))..	14	25	0.00551
miR-125-5p|0|0	cDNA|ENSG00000174903|ENST00000311481|11|1|RAB1B	SEQ_FROM_1133_1156	-19.6	GGACAGGCATGGAGGCCACAGGGG	TCCCTGAGACCCTTTAACCTGTGA	..(((((..((((((.(.((((((	)))))).)..)))))).)))))..	18	24	0.000586
miR-125-5p|0|0	cDNA|ENSG00000172663|ENST00000308022|11|-1|TMEM134	SEQ_FROM_1343_1367	-17.2	CCAGAGGTTGGGAGAACCTGGGGGC	TCCCTGAGACCCTTTAACCTGTGA	.((.(((((((.((...((.((((.	.)))).))...))))))))).)).	17	25	0.00175
miR-125-5p|0|0	cDNA|ENSG00000137491|ENST00000289575|11|1|SLCO2B1	SEQ_FROM_3871_3896	-20	GCTGGGGGTGGGGGGAAGCTGGGGGC	TCCCTGAGACCCTTTAACCTGTGA	....(((.(((((((...((.((((.	.)))).)).))))))).)))....	16	26	0.00748
miR-125-5p|0|0	cDNA|ENSG00000137491|ENST00000289575|11|1|SLCO2B1	SEQ_FROM_2479_2499	-16.6	TGCTAGTGTCGGGGCCAGGGA	TCCCTGAGACCCTTTAACCTGTGA	...(((.((.(((((((((((	)))))).).))))...)))))...	16	21	0.0078
miR-125-5p|0|0	cDNA|ENSG00000110492|ENST00000359803|11|1|MDK	SEQ_FROM_831_854	-19.2	GGGGAGGGACAAGGGATTCTGGGA	TCCCTGAGACCCTTTAACCTGTGA	..(.(((...(((((.(((.((((	)))).))).)))))...))).)..	16	24	0.00335
miR-125-5p|0|0	cDNA|ENSG00000185187|ENST00000332725|11|-1|SIGIRR	SEQ_FROM_1579_1600	-16.2	GAAAAGGCTGTGGCCTCAGGGC	TCCCTGAGACCCTTTAACCTGTGA	....(((.((.((.(((((((.	.))))))).))...)).)))....	14	22	0.00791
miR-125-5p|0|0	cDNA|ENSG00000168067|ENST00000377350|11|-1|MAP4K2	SEQ_FROM_2579_2603	-17.3	CTGCAGGCCCTTTTGGGCAAAGGGG	TCCCTGAGACCCTTTAACCTGTGA	..(((((.......((((..(((((	)))))..).))).....)))))..	14	25	0.00549
miR-125-5p|0|0	cDNA|ENSG00000052850|ENST00000329255|11|-1|ALX4	SEQ_FROM_3528_3554	-16.8	GAGTGGGCCAGGAGGGAGAGCAAGGGA	TCCCTGAGACCCTTTAACCTGTGA	..(..((...((((((......(((((	)))))....))))))..))..)..	14	27	0.00639
miR-125-5p|0|0	cDNA|ENSG00000149485|ENST00000350997|11|-1|FADS1	SEQ_FROM_1835_1857	-25	TCAGAGGGGGTTGGGTTTGGGGA	TCCCTGAGACCCTTTAACCTGTGA	(((.(((..(..(((((((((((	))))).))))))..)..))).)))	18	23	0.00607
miR-125-5p|0|0	cDNA|ENSG00000186635|ENST00000334211|11|-1|ARAP1	SEQ_FROM_299_324	-17.46	TCACAGGTGCAAAGCCATACCTGGGC	TCCCTGAGACCCTTTAACCTGTGA	((((((((..((((........(((.	.))).......)))).))))))))	15	26	0.00906
miR-125-5p|0|0	cDNA|ENSG00000129965|ENST00000356578|11|-1|INS-IGF2	SEQ_FROM_447_469	-19.5	GCGCAGGGACTAGAGTACAGGGG	TCCCTGAGACCCTTTAACCTGTGA	.((((((....((.((.((((((	))))))..)).))....)))))).	16	23	0.00549
miR-125-5p|0|0	cDNA|ENSG00000171219|ENST00000342711|11|-1|CDC42BPG	SEQ_FROM_5325_5348	-20.4	GTGCAGAGGAAGAGGGGAGAGGGA	TCCCTGAGACCCTTTAACCTGTGA	..((((.(..((((((...(((((	)))))....))))))..)))))..	16	24	0.00469
miR-125-5p|0|0	cDNA|ENSG00000089597|ENST00000356638|11|-1|GANAB	SEQ_FROM_638_662	-19	CGACAAGCCAGAGGAGACTCAGGGG	TCCCTGAGACCCTTTAACCTGTGA	..(((.(..(((((.(.((((((((	)))))))).))))))..).)))..	18	25	0.00942
miR-125-5p|0|0	cDNA|ENSG00000160584|ENST00000375300|11|-1|SIK3	SEQ_FROM_49_70	-19.4	TGCCGGGGCCGGGACTGGGGGA	TCCCTGAGACCCTTTAACCTGTGA	...((((...(((.((.(((((	))))).)).))).....))))...	14	22	0.0052
miR-125-5p|0|0	cDNA|ENSG00000089597|ENST00000346178|11|-1|GANAB	SEQ_FROM_706_730	-19	CGACAAGCCAGAGGAGACTCAGGGG	TCCCTGAGACCCTTTAACCTGTGA	..(((.(..(((((.(.((((((((	)))))))).))))))..).)))..	18	25	0.00942
miR-125-5p|0|0	cDNA|ENSG00000197891|ENST00000377572|11|1|SLC22A12	SEQ_FROM_167_193	-17.4	CCACTCTGGGAGGTGGGCACACAGGGG	TCCCTGAGACCCTTTAACCTGTGA	.(((...((..((.(((..(.((((((	)))))).).))).))..)).))).	17	27	0.00549
miR-125-5p|0|0	cDNA|ENSG00000166833|ENST00000360655|11|1|NAV2	SEQ_FROM_2065_2093	-16	GTACAGGTCTCAGACGGACACTGAAGGGA	TCCCTGAGACCCTTTAACCTGTGA	.(((((((...(((.((...((..(((((	))))).)).)).))).))))))).	19	29	0.00927
miR-125-5p|0|0	cDNA|ENSG00000170242|ENST00000339865|11|1|USP47	SEQ_FROM_4894_4916	-16.6	TCTATTAGAAAAGGGGACAGGGG	TCCCTGAGACCCTTTAACCTGTGA	((...(((.((((((..((((((	))))))...))))))...))).))	17	23	0.00639
miR-125-5p|0|0	cDNA|ENSG00000166833|ENST00000349880|11|1|NAV2	SEQ_FROM_2358_2386	-16	GTACAGGTCTCAGACGGACACTGAAGGGA	TCCCTGAGACCCTTTAACCTGTGA	.(((((((...(((.((...((..(((((	))))).)).)).))).))))))).	19	29	0.00927
miR-125-5p|0|0	cDNA|ENSG00000135365|ENST00000323180|11|-1|PHF21A	SEQ_FROM_27_48	-16.8	GAGGAGGAGGAGGGAGAAGGGA	TCCCTGAGACCCTTTAACCTGTGA	..(.(((.((((((...(((((	)))))....))))))..))).)..	15	22	0.00428
miR-125-5p|0|0	cDNA|ENSG00000135365|ENST00000323180|11|-1|PHF21A	SEQ_FROM_2628_2648	-19.6	GAGCAGGGACGGGCGGAGGGA	TCCCTGAGACCCTTTAACCTGTGA	..(((((...((((..(((((	)))))..).))).....)))))..	14	21	0.00787
miR-125-5p|0|0	cDNA|ENSG00000185670|ENST00000394807|11|-1|ZBTB3	SEQ_FROM_1303_1326	-17.3	CAGCAGGACTGGAGGAGGTGGGGC	TCCCTGAGACCCTTTAACCTGTGA	..(((((..((((((.(.(((((.	.)))))...))))))).)))))..	17	24	0.00674
miR-125-5p|0|0	cDNA|ENSG00000110492|ENST00000395569|11|1|MDK	SEQ_FROM_532_555	-19.2	GGGGAGGGACAAGGGATTCTGGGA	TCCCTGAGACCCTTTAACCTGTGA	..(.(((...(((((.(((.((((	)))).))).)))))...))).)..	16	24	0.00331
miR-125-5p|0|0	cDNA|ENSG00000129965|ENST00000397270|11|-1|INS-IGF2	SEQ_FROM_447_469	-19.5	GCGCAGGGACTAGAGTACAGGGG	TCCCTGAGACCCTTTAACCTGTGA	.((((((....((.((.((((((	))))))..)).))....)))))).	16	23	0.00538
miR-125-5p|0|0	cDNA|ENSG00000129965|ENST00000397270|11|-1|INS-IGF2	SEQ_FROM_694_720	-23.3	CTGCGAGGCAGAGAGGGCCTGCAGGGA	TCCCTGAGACCCTTTAACCTGTGA	..((.(((...((((((.((.((((((	)))))))).))))))..)))))..	19	27	0.000375
miR-125-5p|0|0	cDNA|ENSG00000175356|ENST00000520467|11|-1|SCUBE2	SEQ_FROM_1927_1954	-18	GCACGCTCAGAAAGGCCGTCCACAGGGA	TCCCTGAGACCCTTTAACCTGTGA	.((((.....(((((..(((..((((((	)))))).))))))))....)))).	18	28	0.00476
miR-125-5p|0|0	cDNA|ENSG00000110492|ENST00000395566|11|1|MDK	SEQ_FROM_693_716	-19.2	GGGGAGGGACAAGGGATTCTGGGA	TCCCTGAGACCCTTTAACCTGTGA	..(.(((...(((((.(((.((((	)))).))).)))))...))).)..	16	24	0.00335
miR-125-5p|0|0	cDNA|ENSG00000175356|ENST00000450649|11|-1|SCUBE2	SEQ_FROM_1409_1436	-18	GCACGCTCAGAAAGGCCGTCCACAGGGA	TCCCTGAGACCCTTTAACCTGTGA	.((((.....(((((..(((..((((((	)))))).))))))))....)))).	18	28	0.00475
miR-125-5p|0|0	cDNA|ENSG00000110492|ENST00000407067|11|1|MDK	SEQ_FROM_914_937	-19.2	GGGGAGGGACAAGGGATTCTGGGA	TCCCTGAGACCCTTTAACCTGTGA	..(.(((...(((((.(((.((((	)))).))).)))))...))).)..	16	24	0.00339
miR-125-5p|0|0	cDNA|ENSG00000082175|ENST00000325455|11|-1|PGR	SEQ_FROM_9007_9028	-16.7	GCTCAGGTCACAGGCACAGGGG	TCCCTGAGACCCTTTAACCTGTGA	.(.(((((.(.(((..((((((	))))))....))).).))))).).	16	22	0.00373
miR-125-5p|0|0	cDNA|ENSG00000160584|ENST00000446921|11|-1|SIK3	SEQ_FROM_49_71	-17.3	TGGCGGGGCTGCCGGGGCCGGGA	TCCCTGAGACCCTTTAACCTGTGA	(.(((((......(((.(.((((	)))).)...))).....))))).)	14	23	0.00518
miR-125-5p|0|0	cDNA|ENSG00000160584|ENST00000446921|11|-1|SIK3	SEQ_FROM_58_79	-19.7	TGCCGGGGCCGGGACTGGGGGA	TCCCTGAGACCCTTTAACCTGTGA	...((((...(((.((.(((((	))))).)).))).....))))...	14	22	0.00518
miR-125-5p|0|0	cDNA|ENSG00000137727|ENST00000528829|11|-1|ARHGAP20	SEQ_FROM_2550_2573	-17	CCGCAAGCTGACCTATCTCAGGGG	TCCCTGAGACCCTTTAACCTGTGA	.((((.(.(((....(((((((((	)))))))))....))).).)))).	17	24	0.00568
miR-125-5p|0|0	cDNA|ENSG00000135365|ENST00000418153|11|-1|PHF21A	SEQ_FROM_2598_2618	-19.6	GAGCAGGGACGGGCGGAGGGA	TCCCTGAGACCCTTTAACCTGTGA	..(((((...((((..(((((	)))))..).))).....)))))..	14	21	0.00784
miR-125-5p|0|0	cDNA|ENSG00000023171|ENST00000456860|11|1|GRAMD1B	SEQ_FROM_307_332	-20	TCAGCTGGGAGAGGGGGAAGAAGGGG	TCCCTGAGACCCTTTAACCTGTGA	(((.(.((..((((((.....(((((	)))))....))))))..)).))))	17	26	0.00795
miR-125-5p|0|0	cDNA|ENSG00000110492|ENST00000405308|11|1|MDK	SEQ_FROM_1038_1061	-19.2	GGGGAGGGACAAGGGATTCTGGGA	TCCCTGAGACCCTTTAACCTGTGA	..(.(((...(((((.(((.((((	)))).))).)))))...))).)..	16	24	0.00339
miR-125-5p|0|0	cDNA|ENSG00000023171|ENST00000529432|11|1|GRAMD1B	SEQ_FROM_106_127	-17.1	CAGCAGCAGAGGGAGGTGGGGG	TCCCTGAGACCCTTTAACCTGTGA	..((((.((((((...((((((	))))))...))))))...))))..	16	22	0.00362
miR-125-5p|0|0	cDNA|ENSG00000023171|ENST00000529432|11|1|GRAMD1B	SEQ_FROM_111_134	-19	GCAGAGGGAGGTGGGGGAGAGGGA	TCCCTGAGACCCTTTAACCTGTGA	.((.(((.....((((...(((((	)))))....))))....))).)).	14	24	0.00362
miR-125-5p|0|0	cDNA|ENSG00000166833|ENST00000396087|11|1|NAV2	SEQ_FROM_2196_2224	-16	GTACAGGTCTCAGACGGACACTGAAGGGA	TCCCTGAGACCCTTTAACCTGTGA	.(((((((...(((.((...((..(((((	))))).)).)).))).))))))).	19	29	0.00926
miR-125-5p|0|0	cDNA|ENSG00000166833|ENST00000396085|11|1|NAV2	SEQ_FROM_2887_2915	-16	GTACAGGTCTCAGACGGACACTGAAGGGA	TCCCTGAGACCCTTTAACCTGTGA	.(((((((...(((.((...((..(((((	))))).)).)).))).))))))).	19	29	0.00927
miR-125-5p|0|0	cDNA|ENSG00000137727|ENST00000533353|11|-1|ARHGAP20	SEQ_FROM_2736_2759	-17	CCGCAAGCTGACCTATCTCAGGGG	TCCCTGAGACCCTTTAACCTGTGA	.((((.(.(((....(((((((((	)))))))))....))).).)))).	17	24	0.00567
miR-125-5p|0|0	cDNA|ENSG00000089597|ENST00000532402|11|-1|GANAB	SEQ_FROM_518_542	-19	CGACAAGCCAGAGGAGACTCAGGGG	TCCCTGAGACCCTTTAACCTGTGA	..(((.(..(((((.(.((((((((	)))))))).))))))..).)))..	18	25	0.00944
miR-125-5p|0|0	cDNA|ENSG00000137727|ENST00000524756|11|-1|ARHGAP20	SEQ_FROM_2850_2873	-17	CCGCAAGCTGACCTATCTCAGGGG	TCCCTGAGACCCTTTAACCTGTGA	.((((.(.(((....(((((((((	)))))))))....))).).)))).	17	24	0.00567
miR-125-5p|0|0	cDNA|ENSG00000110492|ENST00000395565|11|1|MDK	SEQ_FROM_785_808	-19.2	GGGGAGGGACAAGGGATTCTGGGA	TCCCTGAGACCCTTTAACCTGTGA	..(.(((...(((((.(((.((((	)))).))).)))))...))).)..	16	24	0.00335
miR-125-5p|0|0	cDNA|ENSG00000185187|ENST00000397632|11|-1|SIGIRR	SEQ_FROM_1538_1559	-16.2	GAAAAGGCTGTGGCCTCAGGGC	TCCCTGAGACCCTTTAACCTGTGA	....(((.((.((.(((((((.	.))))))).))...)).)))....	14	22	0.00791
miR-125-5p|0|0	cDNA|ENSG00000137727|ENST00000527598|11|-1|ARHGAP20	SEQ_FROM_2668_2691	-17	CCGCAAGCTGACCTATCTCAGGGG	TCCCTGAGACCCTTTAACCTGTGA	.((((.(.(((....(((((((((	)))))))))....))).).)))).	17	24	0.00568
miR-125-5p|0|0	cDNA|ENSG00000089597|ENST00000534613|11|-1|GANAB	SEQ_FROM_598_622	-19	CGACAAGCCAGAGGAGACTCAGGGG	TCCCTGAGACCCTTTAACCTGTGA	..(((.(..(((((.(.((((((((	)))))))).))))))..).)))..	18	25	0.00898
miR-125-5p|0|0	cDNA|ENSG00000023171|ENST00000529750|11|1|GRAMD1B	SEQ_FROM_121_146	-20	TCAGCTGGGAGAGGGGGAAGAAGGGG	TCCCTGAGACCCTTTAACCTGTGA	(((.(.((..((((((.....(((((	)))))....))))))..)).))))	17	26	0.00799
miR-125-5p|0|0	cDNA|ENSG00000185187|ENST00000431843|11|-1|SIGIRR	SEQ_FROM_1683_1704	-16.2	GAAAAGGCTGTGGCCTCAGGGC	TCCCTGAGACCCTTTAACCTGTGA	....(((.((.((.(((((((.	.))))))).))...)).)))....	14	22	0.00791
miR-125-5p|0|0	cDNA|ENSG00000173898|ENST00000529997|11|-1|SPTBN2	SEQ_FROM_7886_7913	-16	TCTCAGAGCTGAAGCAGGCCCTGGGGGC	TCCCTGAGACCCTTTAACCTGTGA	((.(((.(.(((((..((..((.((((.	.)))).)).))))))).)))).))	19	28	0.00163
miR-125-5p|0|0	cDNA|ENSG00000170242|ENST00000399455|11|1|USP47	SEQ_FROM_4515_4537	-16.6	TCTATTAGAAAAGGGGACAGGGG	TCCCTGAGACCCTTTAACCTGTGA	((...(((.((((((..((((((	))))))...))))))...))).))	17	23	0.00639
miR-125-5p|0|0	cDNA|ENSG00000173898|ENST00000533211|11|-1|SPTBN2	SEQ_FROM_7925_7952	-16	TCTCAGAGCTGAAGCAGGCCCTGGGGGC	TCCCTGAGACCCTTTAACCTGTGA	((.(((.(.(((((..((..((.((((.	.)))).)).))))))).)))).))	19	28	0.00163
miR-125-5p|0|0	cDNA|ENSG00000168539|ENST00000543973|11|-1|CHRM1	SEQ_FROM_1490_1510	-18.7	TCTCAGCCAGGGGCTGAGGGC	TCCCTGAGACCCTTTAACCTGTGA	((.(((..(((((((.((((.	.)))).)).)))))....))).))	16	21	0.00328
miR-125-5p|0|0	cDNA|ENSG00000181518|ENST00000641687|11|1|OR8D4	SEQ_FROM_2743_2766	-17.8	TTTGTGGGAAGGGTTAGATAGGGA	TCCCTGAGACCCTTTAACCTGTGA	.....((((((((((...((((((	)))))).))))))))..)).....	16	24	0.000254
miR-125-5p|0|0	cDNA|ENSG00000172663|ENST00000540133|11|-1|TMEM134	SEQ_FROM_274_294	-23.7	GCACCAGGTTAGGGCCAGGGA	TCCCTGAGACCCTTTAACCTGTGA	.(((.((((((((((((((((	)))))).).))))..)))))))).	19	21	0.000305
miR-125-5p|0|0	cDNA|ENSG00000182985|ENST00000452722|11|-1|CADM1	SEQ_FROM_5540_5563	-17.7	CCAGAGGGCAAGGAGCAGTAGGGA	TCCCTGAGACCCTTTAACCTGTGA	.((.(((..((((.(...((((((	))))))...)))))...))).)).	16	24	0.00759
miR-125-5p|0|0	cDNA|ENSG00000173898|ENST00000617502|11|-1|SPTBN2	SEQ_FROM_3297_3324	-16	TCTCAGAGCTGAAGCAGGCCCTGGGGGC	TCCCTGAGACCCTTTAACCTGTGA	((.(((.(.(((((..((..((.((((.	.)))).)).))))))).)))).))	19	28	0.00161
miR-125-5p|0|0	cDNA|ENSG00000157613|ENST00000621158|11|1|CREB3L1	SEQ_FROM_1201_1226	-22.7	TCACAAATTACAGGGGACATCAGGGC	TCCCTGAGACCCTTTAACCTGTGA	(((((..(((.((((....((((((.	.))))))..)))).)))..)))))	18	26	0.00063
miR-125-5p|0|0	cDNA|ENSG00000137726|ENST00000539526|11|-1|FXYD6	SEQ_FROM_166_189	-17.5	GGACAGGGAGAGGAGGAGAGGGGG	TCCCTGAGACCCTTTAACCTGTGA	...((((..((((.((...(((((	)))))....))))))..))))...	15	24	0.0036
miR-125-5p|0|0	cDNA|ENSG00000167244|ENST00000641326|11|-1|IGF2	SEQ_FROM_459_481	-19.5	GCGCAGGGACTAGAGTACAGGGG	TCCCTGAGACCCTTTAACCTGTGA	.((((((....((.((.((((((	))))))..)).))....)))))).	16	23	0.00556
miR-125-5p|0|0	cDNA|ENSG00000167768|ENST00000252244|12|-1|KRT1	SEQ_FROM_170_192	-16.9	CCGCAGTGGAGGAGGTGGTGGGA	TCCCTGAGACCCTTTAACCTGTGA	.(((((..((((.(((...((((	))))....)))))))...))))).	16	23	0.00747
miR-125-5p|0|0	cDNA|ENSG00000111664|ENST00000229264|12|1|GNB3	SEQ_FROM_1776_1798	-17	TCCAGGCCTGGGTGGTATAGGGC	TCCCTGAGACCCTTTAACCTGTGA	((((((...(((.(((.(((((.	.)))))..))))))...)))).))	17	23	0.00595
miR-125-5p|0|0	cDNA|ENSG00000110881|ENST00000228468|12|1|ASIC1	SEQ_FROM_2475_2496	-20.3	TCCCAGTGAGGGGTGGAAGGGA	TCCCTGAGACCCTTTAACCTGTGA	((.(((((((((((...(((((	)))))...))))))))..))).))	18	22	0.00697
miR-125-5p|0|0	cDNA|ENSG00000111432|ENST00000229030|12|1|FZD10	SEQ_FROM_387_409	-18	GAGCAGGGGTGGAGAGCCGGGGC	TCCCTGAGACCCTTTAACCTGTGA	..(((((..(((((.(((((((.	.))))).).).))))).)))))..	17	23	0.00416
miR-125-5p|0|0	cDNA|ENSG00000111331|ENST00000228928|12|1|OAS3	SEQ_FROM_5344_5366	-16	ACACATATCCAAGAGCTCAGGGC	TCCCTGAGACCCTTTAACCTGTGA	.((((.....(((.((((((((.	.))))))).).))).....)))).	15	23	0.00742
miR-125-5p|0|0	cDNA|ENSG00000135452|ENST00000257910|12|1|TSPAN31	SEQ_FROM_1073_1099	-21.5	GGTGTGGCTCTAAGGGTAAATCAGGGA	TCCCTGAGACCCTTTAACCTGTGA	.....((....((((((...(((((((	))))))).))))))...)).....	15	27	0.00193
miR-125-5p|0|0	cDNA|ENSG00000135116|ENST00000257572|12|-1|HRK	SEQ_FROM_1443_1467	-21.4	CCACTCCCCAAGGGGATTTCAGGGT	TCCCTGAGACCCTTTAACCTGTGA	.(((.....((((((.((((((((.	.)))))))))))))).....))).	17	25	0.0012
miR-125-5p|0|0	cDNA|ENSG00000121380|ENST00000266434|12|1|BCL2L14	SEQ_FROM_1109_1130	-16.1	TAATGGGTGTGGACCCCAGGGG	TCCCTGAGACCCTTTAACCTGTGA	..((((((..((..(.((((((	)))))).)..))....))))))..	15	22	6.4e-05
miR-125-5p|0|0	cDNA|ENSG00000123064|ENST00000314045|12|-1|DDX54	SEQ_FROM_2994_3017	-17.9	TCAGAGCCCTGAGTGCCTCAGGGT	TCCCTGAGACCCTTTAACCTGTGA	(((.((....(((.(.(((((((.	.))))))).).)))....)).)))	16	24	0.00595
miR-125-5p|0|0	cDNA|ENSG00000139223|ENST00000266594|12|1|ANP32D	SEQ_FROM_900_926	-18.1	TGTGAGGGAAGGGAGGGGAGGAGGGGG	TCCCTGAGACCCTTTAACCTGTGA	....(((....((((((.....(((((	)))))....))))))..)))....	14	27	0.00402
miR-125-5p|0|0	cDNA|ENSG00000198353|ENST00000303406|12|1|HOXC4	SEQ_FROM_442_466	-17.5	AGAGAGGCAGAGAGGGAGAGAGGGA	TCCCTGAGACCCTTTAACCTGTGA	..(.(((...((((((....(((((	)))))....))))))..))).)..	15	25	0.000116
miR-125-5p|0|0	cDNA|ENSG00000166860|ENST00000300101|12|-1|ZBTB39	SEQ_FROM_3114_3136	-16.7	CTGTGGGGCAGAGAGGATAGGGA	TCCCTGAGACCCTTTAACCTGTGA	..(..((..((((.((.((((((	))))))...))))))..))..)..	15	23	0.00859
miR-125-5p|0|0	cDNA|ENSG00000166860|ENST00000300101|12|-1|ZBTB39	SEQ_FROM_2821_2846	-16.5	CCTCAGGTTCCAGCCCTCAGCAGGGA	TCCCTGAGACCCTTTAACCTGTGA	.(.((((((..((.......((((((	)))))).....))..)))))).).	15	26	0.00698
miR-125-5p|0|0	cDNA|ENSG00000166860|ENST00000300101|12|-1|ZBTB39	SEQ_FROM_2837_2860	-20	TCAGCAGGGACAAGACATCAGGGA	TCCCTGAGACCCTTTAACCTGTGA	(((.((((...(((...(((((((	)))))))....)))...)))))))	17	24	0.00698
miR-125-5p|0|0	cDNA|ENSG00000139445|ENST00000299162|12|-1|FOXN4	SEQ_FROM_1676_1699	-17.9	TCCCAGTACCTGGGTGCACAGGGG	TCCCTGAGACCCTTTAACCTGTGA	((.(((.....((((.(.((((((	)))))).)))))......))).))	16	24	0.00612
miR-125-5p|0|0	cDNA|ENSG00000123064|ENST00000306014|12|-1|DDX54	SEQ_FROM_2991_3014	-17.9	TCAGAGCCCTGAGTGCCTCAGGGT	TCCCTGAGACCCTTTAACCTGTGA	(((.((....(((.(.(((((((.	.))))))).).)))....)).)))	16	24	0.00595
miR-125-5p|0|0	cDNA|ENSG00000171310|ENST00000303694|12|1|CHST11	SEQ_FROM_4141_4163	-16.5	AGAGAGGAGAGGGTGAGTGGGGT	TCCCTGAGACCCTTTAACCTGTGA	..(.((((((((((...(((((.	.)))))..)))))))..))).)..	16	23	0.00888
miR-125-5p|0|0	cDNA|ENSG00000171310|ENST00000303694|12|1|CHST11	SEQ_FROM_4147_4170	-18.2	GAGAGGGTGAGTGGGGTATAGGGC	TCCCTGAGACCCTTTAACCTGTGA	....((((....(((((.(((((.	.)))))..)))))...))))....	14	24	0.00888
miR-125-5p|0|0	cDNA|ENSG00000171310|ENST00000303694|12|1|CHST11	SEQ_FROM_4156_4177	-18.8	AGTGGGGTATAGGGCCCAGGGT	TCCCTGAGACCCTTTAACCTGTGA	....((((..(((((.(((((.	.))))).).))))...))))....	14	22	0.00888
miR-125-5p|0|0	cDNA|ENSG00000139531|ENST00000266971|12|1|SUOX	SEQ_FROM_1526_1550	-16.7	ATGCATGGAGTGGTGGTGGCAGGGC	TCCCTGAGACCCTTTAACCTGTGA	..(((.((...((.(((..(((((.	.)))))..)))))....)))))..	15	25	0.00971
miR-125-5p|0|0	cDNA|ENSG00000121380|ENST00000308721|12|1|BCL2L14	SEQ_FROM_967_988	-16.1	TAATGGGTGTGGACCCCAGGGG	TCCCTGAGACCCTTTAACCTGTGA	..((((((..((..(.((((((	)))))).)..))....))))))..	15	22	6.3e-05
miR-125-5p|0|0	cDNA|ENSG00000161638|ENST00000293379|12|-1|ITGA5	SEQ_FROM_3369_3391	-19.7	CCAGGGGGGTGAGGAGCTGGGGA	TCCCTGAGACCCTTTAACCTGTGA	.((.(((...((((..(((((((	))))).))..))))...))).)).	16	23	0.00391
miR-125-5p|0|0	cDNA|ENSG00000139531|ENST00000356124|12|1|SUOX	SEQ_FROM_1513_1537	-16.7	ATGCATGGAGTGGTGGTGGCAGGGC	TCCCTGAGACCCTTTAACCTGTGA	..(((.((...((.(((..(((((.	.)))))..)))))....)))))..	15	25	0.00971
miR-125-5p|0|0	cDNA|ENSG00000139044|ENST00000266383|12|1|B4GALNT3	SEQ_FROM_3931_3958	-17	GGGCTGGACAGAAAGGGACGAAAAGGGA	TCCCTGAGACCCTTTAACCTGTGA	..((.((....((((((.(....(((((	)))))..).))))))..)).))..	16	28	0.00583
miR-125-5p|0|0	cDNA|ENSG00000060237|ENST00000315939|12|1|WNK1	SEQ_FROM_3127_3147	-17.1	GCACAGGGGCAGAGCCAGGGT	TCCCTGAGACCCTTTAACCTGTGA	.((((((...((.(((((((.	.))))).).).))....)))))).	15	21	0.00437
miR-125-5p|0|0	cDNA|ENSG00000197757|ENST00000394331|12|1|HOXC6	SEQ_FROM_1476_1500	-17.5	AGAGAGGCAGAGAGGGAGAGAGGGA	TCCCTGAGACCCTTTAACCTGTGA	..(.(((...((((((....(((((	)))))....))))))..))).)..	15	25	0.000125
miR-125-5p|0|0	cDNA|ENSG00000172819|ENST00000394426|12|-1|RARG	SEQ_FROM_1_25	-18.5	AGGTTGGGGGGGGGGTGGGGAGGGA	TCCCTGAGACCCTTTAACCTGTGA	.....((..(((((((....(((((	)))))...)))))))..)).....	14	25	0.00837
miR-125-5p|0|0	cDNA|ENSG00000139190|ENST00000361716|12|-1|VAMP1	SEQ_FROM_926_946	-18.8	TCACCTGGTTCGGGACGGGGG	TCCCTGAGACCCTTTAACCTGTGA	((((..((((.(((.((((((	))))))...)))...)))).))))	17	21	0.00986
miR-125-5p|0|0	cDNA|ENSG00000072609|ENST00000266880|12|-1|CHFR	SEQ_FROM_4603_4626	-17.8	TTATGGAGGCAGGGAGATCAGGGC	TCCCTGAGACCCTTTAACCTGTGA	((((((.(..((((...((((((.	.))))))..))))....)))))))	17	24	0.00259
miR-125-5p|0|0	cDNA|ENSG00000185591|ENST00000327443|12|1|SP1	SEQ_FROM_357_381	-18.2	TCCCAGGGCCCGAGTCAGTCAGGGG	TCCCTGAGACCCTTTAACCTGTGA	((.((((....(.(((..(((((((	)))))))))).).....)))).))	17	25	0.00807
miR-125-5p|0|0	cDNA|ENSG00000111262|ENST00000382545|12|1|KCNA1	SEQ_FROM_909_934	-20.3	AGGCAGGGTGGAGGGGAAGGCAGCGA	TCCCTGAGACCCTTTAACCTGTGA	..(((((.(((((((.....(((.((	)).)))...))))))).)))))..	17	26	0.00395
miR-125-5p|0|0	cDNA|ENSG00000165891|ENST00000322886|12|-1|E2F7	SEQ_FROM_1921_1946	-21.4	GCGTCAGGGTCAGGGTCAGAGAGGGA	TCCCTGAGACCCTTTAACCTGTGA	.((.((((...((((((....(((((	)))))..))))))....)))))).	17	26	0.00165
miR-125-5p|0|0	cDNA|ENSG00000139531|ENST00000394115|12|1|SUOX	SEQ_FROM_1640_1664	-16.7	ATGCATGGAGTGGTGGTGGCAGGGC	TCCCTGAGACCCTTTAACCTGTGA	..(((.((...((.(((..(((((.	.)))))..)))))....)))))..	15	25	0.00971
miR-125-5p|0|0	cDNA|ENSG00000183160|ENST00000392806|12|-1|TMEM119	SEQ_FROM_544_566	-16.7	GACCAGAGTGACCGGGCCGGGGG	TCCCTGAGACCCTTTAACCTGTGA	...(((.((....((((((((((	)))))).).)))....)))))...	15	23	0.0032
miR-125-5p|0|0	cDNA|ENSG00000139445|ENST00000355216|12|-1|FOXN4	SEQ_FROM_1219_1242	-17.9	TCCCAGTACCTGGGTGCACAGGGG	TCCCTGAGACCCTTTAACCTGTGA	((.(((.....((((.(.((((((	)))))).)))))......))).))	16	24	0.00611
miR-125-5p|0|0	cDNA|ENSG00000139438|ENST00000358906|12|1|FAM222A	SEQ_FROM_1675_1698	-24.5	TGGCCGGATGGAGGGTGGCAGGGC	TCCCTGAGACCCTTTAACCTGTGA	(.((.((.((((((((..(((((.	.)))))..)))))))).)).)).)	18	24	0.00379
miR-125-5p|0|0	cDNA|ENSG00000188735|ENST00000342607|12|1|TMEM120B	SEQ_FROM_2302_2326	-18.9	GACCTTCCCAAAGGAGGCTCAGGGA	TCCCTGAGACCCTTTAACCTGTGA	.........(((((.(.((((((((	)))))))).)))))).........	14	25	0.000979
miR-125-5p|0|0	cDNA|ENSG00000123066|ENST00000281928|12|-1|MED13L	SEQ_FROM_5194_5218	-19.2	GCACAGGGACAAGCTACGCCAGGGA	TCCCTGAGACCCTTTAACCTGTGA	.((((((...(((...(..((((((	)))))).)...)))...)))))).	16	25	0.000509
miR-125-5p|0|0	cDNA|ENSG00000121380|ENST00000396367|12|1|BCL2L14	SEQ_FROM_956_977	-16.1	TAATGGGTGTGGACCCCAGGGG	TCCCTGAGACCCTTTAACCTGTGA	..((((((..((..(.((((((	)))))).)..))....))))))..	15	22	6.3e-05
miR-125-5p|0|0	cDNA|ENSG00000111445|ENST00000392542|12|1|RFC5	SEQ_FROM_4_27	-24.6	CTGTAAGTGCCAGGGTCTCAGGGT	TCCCTGAGACCCTTTAACCTGTGA	......((...((((((((((((.	.))))))))))))...))......	14	24	0.00442
miR-125-5p|0|0	cDNA|ENSG00000139531|ENST00000394109|12|1|SUOX	SEQ_FROM_2067_2091	-16.7	ATGCATGGAGTGGTGGTGGCAGGGC	TCCCTGAGACCCTTTAACCTGTGA	..(((.((...((.(((..(((((.	.)))))..)))))....)))))..	15	25	0.00975
miR-125-5p|0|0	cDNA|ENSG00000047617|ENST00000327087|12|-1|ANO2	SEQ_FROM_3146_3172	-17.12	ACATGGCGTGCTGTCTGTCTGCAGGGG	TCCCTGAGACCCTTTAACCTGTGA	.(((((.((.......((((.((((((	))))))))))......))))))).	17	27	0.00362
miR-125-5p|0|0	cDNA|ENSG00000047617|ENST00000356134|12|-1|ANO2	SEQ_FROM_3146_3172	-17.12	ACATGGCGTGCTGTCTGTCTGCAGGGG	TCCCTGAGACCCTTTAACCTGTGA	.(((((.((.......((((.((((((	))))))))))......))))))).	17	27	0.00362
miR-125-5p|0|0	cDNA|ENSG00000175203|ENST00000543672|12|-1|DCTN2	SEQ_FROM_670_692	-24.3	GAACAGCAAAGGGGGATCAGGGG	TCCCTGAGACCCTTTAACCTGTGA	..((((..((((((..(((((((	)))))))..))))))...))))..	17	23	0.00568
miR-125-5p|0|0	cDNA|ENSG00000139436|ENST00000547815|12|-1|GIT2	SEQ_FROM_1872_1899	-16.2	TGTGAGGAATGGAAGGAGCATTCAGGGC	TCCCTGAGACCCTTTAACCTGTGA	....(((....(((((.(..(((((((.	.))))))).))))))..)))....	16	28	0.000288
miR-125-5p|0|0	cDNA|ENSG00000175203|ENST00000434715|12|-1|DCTN2	SEQ_FROM_648_670	-24.3	GAACAGCAAAGGGGGATCAGGGG	TCCCTGAGACCCTTTAACCTGTGA	..((((..((((((..(((((((	)))))))..))))))...))))..	17	23	0.00571
miR-125-5p|0|0	cDNA|ENSG00000110881|ENST00000447966|12|1|ASIC1	SEQ_FROM_2181_2202	-20.3	TCCCAGTGAGGGGTGGAAGGGA	TCCCTGAGACCCTTTAACCTGTGA	((.(((((((((((...(((((	)))))...))))))))..))).))	18	22	0.00695
miR-125-5p|0|0	cDNA|ENSG00000064763|ENST00000536681|12|1|FAR2	SEQ_FROM_2551_2576	-18.3	GACTCAATTAGAGTGGTCAACAGGGA	TCCCTGAGACCCTTTAACCTGTGA	........(((((.((((..((((((	)))))).)))))))))........	15	26	0.0065
miR-125-5p|0|0	cDNA|ENSG00000169372|ENST00000551065|12|1|CRADD	SEQ_FROM_717_740	-21.4	GTGTGGGTGGGCGGGGGGCAGGGG	TCCCTGAGACCCTTTAACCTGTGA	..(..(((....((((..((((((	))))))...))))...)))..)..	14	24	0.00642
miR-125-5p|0|0	cDNA|ENSG00000211584|ENST00000442218|12|1|SLC48A1	SEQ_FROM_1439_1461	-21.4	GGCCAGACTCAGGGTCACGGGGA	TCCCTGAGACCCTTTAACCTGTGA	...(((....((((((.((((((	)))))).)))))).....)))...	15	23	0.0022
miR-125-5p|0|0	cDNA|ENSG00000135127|ENST00000397558|12|1|BICDL1	SEQ_FROM_2836_2860	-21.2	TCACGTGGGGAAAGCACAGCAGGGA	TCCCTGAGACCCTTTAACCTGTGA	(((((.((..((((.....((((((	)))))).....))))..)))))))	17	25	0.00443
miR-125-5p|0|0	cDNA|ENSG00000169372|ENST00000542893|12|1|CRADD	SEQ_FROM_242_263	-16.82	CCACAGCACACTGGTGCAGGGG	TCCCTGAGACCCTTTAACCTGTGA	.(((((......(((.((((((	))))))..))).......))))).	14	22	0.00597
miR-125-5p|0|0	cDNA|ENSG00000188735|ENST00000449592|12|1|TMEM120B	SEQ_FROM_3934_3958	-18.9	GACCTTCCCAAAGGAGGCTCAGGGA	TCCCTGAGACCCTTTAACCTGTGA	.........(((((.(.((((((((	)))))))).)))))).........	14	25	0.000991
miR-125-5p|0|0	cDNA|ENSG00000165891|ENST00000416496|12|-1|E2F7	SEQ_FROM_1915_1940	-21.4	GCGTCAGGGTCAGGGTCAGAGAGGGA	TCCCTGAGACCCTTTAACCTGTGA	.((.((((...((((((....(((((	)))))..))))))....)))))).	17	26	0.00165
miR-125-5p|0|0	cDNA|ENSG00000139438|ENST00000538780|12|1|FAM222A	SEQ_FROM_2225_2248	-24.5	TGGCCGGATGGAGGGTGGCAGGGC	TCCCTGAGACCCTTTAACCTGTGA	(.((.((.((((((((..(((((.	.)))))..)))))))).)).)).)	18	24	0.00382
miR-125-5p|0|0	cDNA|ENSG00000110881|ENST00000552438|12|1|ASIC1	SEQ_FROM_2064_2085	-20.3	TCCCAGTGAGGGGTGGAAGGGA	TCCCTGAGACCCTTTAACCTGTGA	((.(((((((((((...(((((	)))))...))))))))..))).))	18	22	0.00697
miR-125-5p|0|0	cDNA|ENSG00000134287|ENST00000541959|12|-1|ARF3	SEQ_FROM_125_148	-24.34	TAGCAGGAACAGAAGTCTCAGGGA	TCCCTGAGACCCTTTAACCTGTGA	..(((((.......((((((((((	)))))))))).......)))))..	15	24	0.00842
miR-125-5p|0|0	cDNA|ENSG00000175215|ENST00000398073|12|-1|CTDSP2	SEQ_FROM_568_594	-16.6	CCAGAGGTGACAGAGGAAGATCAAGGA	TCCCTGAGACCCTTTAACCTGTGA	.((.((((...(((((....(((.(((	))).)))...))))).)))).)).	17	27	0.000862
miR-125-5p|0|0	cDNA|ENSG00000150967|ENST00000442833|12|-1|ABCB9	SEQ_FROM_2329_2349	-20.2	TTGCAGTCGAGGGCTTTGGGA	TCCCTGAGACCCTTTAACCTGTGA	(..(((..((((((((.((((	)))).))).)))))....)))..)	16	21	0.000896
miR-125-5p|0|0	cDNA|ENSG00000171310|ENST00000549260|12|1|CHST11	SEQ_FROM_4103_4125	-16.5	AGAGAGGAGAGGGTGAGTGGGGT	TCCCTGAGACCCTTTAACCTGTGA	..(.((((((((((...(((((.	.)))))..)))))))..))).)..	16	23	0.00888
miR-125-5p|0|0	cDNA|ENSG00000171310|ENST00000549260|12|1|CHST11	SEQ_FROM_4109_4132	-18.2	GAGAGGGTGAGTGGGGTATAGGGC	TCCCTGAGACCCTTTAACCTGTGA	....((((....(((((.(((((.	.)))))..)))))...))))....	14	24	0.00888
miR-125-5p|0|0	cDNA|ENSG00000171310|ENST00000549260|12|1|CHST11	SEQ_FROM_4118_4139	-18.8	AGTGGGGTATAGGGCCCAGGGT	TCCCTGAGACCCTTTAACCTGTGA	....((((..(((((.(((((.	.))))).).))))...))))....	14	22	0.00888
miR-125-5p|0|0	cDNA|ENSG00000139428|ENST00000545712|12|-1|MMAB	SEQ_FROM_2538_2564	-17.5	ACGCAATCACTAAGGCTCGGTCAGGGA	TCCCTGAGACCCTTTAACCTGTGA	.((((......((((.((..(((((((	))))))))).)))).....)))).	17	27	0.000924
miR-125-5p|0|0	cDNA|ENSG00000111445|ENST00000454402|12|1|RFC5	SEQ_FROM_23_46	-24.4	CTGTAAGTGCCAGGGTCTCAGGGT	TCCCTGAGACCCTTTAACCTGTGA	......((...((((((((((((.	.))))))))))))...))......	14	24	0.00379
miR-125-5p|0|0	cDNA|ENSG00000139531|ENST00000548274|12|1|SUOX	SEQ_FROM_1559_1583	-16.7	ATGCATGGAGTGGTGGTGGCAGGGC	TCCCTGAGACCCTTTAACCTGTGA	..(((.((...((.(((..(((((.	.)))))..)))))....)))))..	15	25	0.00971
miR-125-5p|0|0	cDNA|ENSG00000180116|ENST00000468200|12|1|C12orf40	SEQ_FROM_130_151	-21.2	TCGGGGGGTCCCGGTCCAGGGT	TCCCTGAGACCCTTTAACCTGTGA	(((.(((.....(((((((((.	.))))).))))......))).)))	15	22	0.000196
miR-125-5p|0|0	cDNA|ENSG00000175203|ENST00000548249|12|-1|DCTN2	SEQ_FROM_823_845	-24.3	GAACAGCAAAGGGGGATCAGGGG	TCCCTGAGACCCTTTAACCTGTGA	..((((..((((((..(((((((	)))))))..))))))...))))..	17	23	0.00575
miR-125-5p|0|0	cDNA|ENSG00000139531|ENST00000550065|12|1|SUOX	SEQ_FROM_1351_1375	-16.7	ATGCATGGAGTGGTGGTGGCAGGGC	TCCCTGAGACCCTTTAACCTGTGA	..(((.((...((.(((..(((((.	.)))))..)))))....)))))..	15	25	0.00971
miR-125-5p|0|0	cDNA|ENSG00000121380|ENST00000589718|12|1|BCL2L14	SEQ_FROM_931_952	-16.1	TAATGGGTGTGGACCCCAGGGG	TCCCTGAGACCCTTTAACCTGTGA	..((((((..((..(.((((((	)))))).)..))....))))))..	15	22	6.3e-05
miR-125-5p|0|0	cDNA|ENSG00000047617|ENST00000612575|12|-1|ANO2	SEQ_FROM_520_546	-17.12	ACATGGCGTGCTGTCTGTCTGCAGGGG	TCCCTGAGACCCTTTAACCTGTGA	.(((((.((.......((((.((((((	))))))))))......))))))).	17	27	0.00354
miR-125-5p|0|0	cDNA|ENSG00000185591|ENST00000426431|12|1|SP1	SEQ_FROM_280_304	-18.2	TCCCAGGGCCCGAGTCAGTCAGGGG	TCCCTGAGACCCTTTAACCTGTGA	((.((((....(.(((..(((((((	)))))))))).).....)))).))	17	25	0.00807
miR-125-5p|0|0	cDNA|ENSG00000169062|ENST00000375299|13|1|UPF3A	SEQ_FROM_1240_1263	-18.8	AGCCAGGACAGCGGGGCTCCGGGG	TCCCTGAGACCCTTTAACCTGTGA	...((((.....(((((((.(((.	.))).))).))))....))))...	14	24	0.00921
miR-125-5p|0|0	cDNA|ENSG00000169062|ENST00000351487|13|1|UPF3A	SEQ_FROM_1114_1137	-18.8	AGCCAGGACAGCGGGGCTCCGGGG	TCCCTGAGACCCTTTAACCTGTGA	...((((.....(((((((.(((.	.))).))).))))....))))...	14	24	0.00922
miR-125-5p|0|0	cDNA|ENSG00000133104|ENST00000355182|13|-1|SPART	SEQ_FROM_3556_3581	-17.3	CCAGAGGCTGGGAGGCATTGAAGGGA	TCCCTGAGACCCTTTAACCTGTGA	.((.(((...(((((..((..(((((	)))))..)).)))))..))).)).	17	26	0.00683
miR-125-5p|0|0	cDNA|ENSG00000133104|ENST00000355182|13|-1|SPART	SEQ_FROM_3564_3587	-18	TGGGAGGCATTGAAGGGATGGGGA	TCCCTGAGACCCTTTAACCTGTGA	(.(.(((..((((((((.((((((	))))))...))))))))))).).)	19	24	0.00683
miR-125-5p|0|0	cDNA|ENSG00000133104|ENST00000451493|13|-1|SPART	SEQ_FROM_3680_3705	-17.3	CCAGAGGCTGGGAGGCATTGAAGGGA	TCCCTGAGACCCTTTAACCTGTGA	.((.(((...(((((..((..(((((	)))))..)).)))))..))).)).	17	26	0.00683
miR-125-5p|0|0	cDNA|ENSG00000133104|ENST00000451493|13|-1|SPART	SEQ_FROM_3688_3711	-18	TGGGAGGCATTGAAGGGATGGGGA	TCCCTGAGACCCTTTAACCTGTGA	(.(.(((..((((((((.((((((	))))))...))))))))))).).)	19	24	0.00683
miR-125-5p|0|0	cDNA|ENSG00000133104|ENST00000438666|13|-1|SPART	SEQ_FROM_3634_3659	-17.3	CCAGAGGCTGGGAGGCATTGAAGGGA	TCCCTGAGACCCTTTAACCTGTGA	.((.(((...(((((..((..(((((	)))))..)).)))))..))).)).	17	26	0.00683
miR-125-5p|0|0	cDNA|ENSG00000133104|ENST00000438666|13|-1|SPART	SEQ_FROM_3642_3665	-18	TGGGAGGCATTGAAGGGATGGGGA	TCCCTGAGACCCTTTAACCTGTGA	(.(.(((..((((((((.((((((	))))))...))))))))))).).)	19	24	0.00683
miR-125-5p|0|0	cDNA|ENSG00000133104|ENST00000650221|13|-1|SPART	SEQ_FROM_3629_3654	-17.3	CCAGAGGCTGGGAGGCATTGAAGGGA	TCCCTGAGACCCTTTAACCTGTGA	.((.(((...(((((..((..(((((	)))))..)).)))))..))).)).	17	26	0.00683
miR-125-5p|0|0	cDNA|ENSG00000133104|ENST00000650221|13|-1|SPART	SEQ_FROM_3637_3660	-18	TGGGAGGCATTGAAGGGATGGGGA	TCCCTGAGACCCTTTAACCTGTGA	(.(.(((..((((((((.((((((	))))))...))))))))))).).)	19	24	0.00683
miR-125-5p|0|0	cDNA|ENSG00000092067|ENST00000206513|14|-1|CEBPE	SEQ_FROM_271_297	-20.1	CCAAGGGGAGAGAGGGGAAAAAAGGGA	TCCCTGAGACCCTTTAACCTGTGA	.((.(((...((((((......(((((	)))))....))))))..))).)).	16	27	0.00333
miR-125-5p|0|0	cDNA|ENSG00000257365|ENST00000246166|14|1|FNTB	SEQ_FROM_2574_2598	-17.1	CTGCGGGCAGACAGGAGCTCAGAGA	TCCCTGAGACCCTTTAACCTGTGA	..(((((..((.(((..(((((.((	)).)))))..)))))..)))))..	17	25	0.00723
miR-125-5p|0|0	cDNA|ENSG00000009830|ENST00000261534|14|-1|POMT2	SEQ_FROM_4143_4164	-17.5	TGGCAGGGAAGGAGAGGAGGGA	TCCCTGAGACCCTTTAACCTGTGA	(.((((((((((.....(((((	))))).....)))))..))))).)	16	22	0.00164
miR-125-5p|0|0	cDNA|ENSG00000140025|ENST00000316738|14|-1|EFCAB11	SEQ_FROM_1552_1574	-23.3	TCACTGTAAAGTGGTCCCAGGGC	TCCCTGAGACCCTTTAACCTGTGA	((((..(((((.((((.(((((.	.))))).)))))))))....))))	18	23	0.00712
miR-125-5p|0|0	cDNA|ENSG00000156030|ENST00000286523|14|-1|ELMSAN1	SEQ_FROM_1115_1136	-19.7	GAGGAGGTGGGGGTGTCAGTGA	TCCCTGAGACCCTTTAACCTGTGA	..(.((((.(((((.((((.((	)).)))).)))))...)))).)..	16	22	0.00249
miR-125-5p|0|0	cDNA|ENSG00000156030|ENST00000286523|14|-1|ELMSAN1	SEQ_FROM_3795_3814	-18.4	GCCAAGGGAAGGGACAGGGA	TCCCTGAGACCCTTTAACCTGTGA	....(((((((((.((((((	))))))...))))))..)))....	15	20	0.00584
miR-125-5p|0|0	cDNA|ENSG00000185650|ENST00000336440|14|-1|ZFP36L1	SEQ_FROM_1674_1697	-17.6	TCAGAAAGGCGAGGGGCGCCGGGA	TCCCTGAGACCCTTTAACCTGTGA	(((...(((.(((((((.(.((((	)))).).).))))))..))).)))	18	24	0.00561
miR-125-5p|0|0	cDNA|ENSG00000100647|ENST00000342745|14|1|SUSD6	SEQ_FROM_3252_3276	-16.6	AAGCAGTGACAAAAGGGGGAGGGGT	TCCCTGAGACCCTTTAACCTGTGA	..((((.(...((((((...((((.	.))))....))))))..)))))..	15	25	0.00095
miR-125-5p|0|0	cDNA|ENSG00000125375|ENST00000311459|14|1|DMAC2L	SEQ_FROM_4392_4418	-19.9	ACATAGTGCAAAAAGATGTTTCAGGGA	TCCCTGAGACCCTTTAACCTGTGA	.(((((.(...((((..((((((((((	)))))))))).))))..)))))).	20	27	1.1e-05
miR-125-5p|0|0	cDNA|ENSG00000080823|ENST00000361847|14|-1|MOK	SEQ_FROM_1065_1087	-16.6	AAACAGAGAAGCGGGCTCTGGGC	TCCCTGAGACCCTTTAACCTGTGA	..((((..(((.((((((.(((.	.))).))).))))))...))))..	16	23	0.00312
miR-125-5p|0|0	cDNA|ENSG00000151812|ENST00000339762|14|-1|SLC35F4	SEQ_FROM_475_500	-19.3	TCCATGGTTCTGAAGGGCATCTGGGG	TCCCTGAGACCCTTTAACCTGTGA	((((.(((..(((((((..((.(((.	.))).))..)))))))))))).))	19	26	0.00577
miR-125-5p|0|0	cDNA|ENSG00000140092|ENST00000342058|14|-1|FBLN5	SEQ_FROM_62_84	-18.3	CCCTGGGTGGGAAGGTCAAGGGG	TCCCTGAGACCCTTTAACCTGTGA	....((((..((.((((.(((((	)))))..)))).))..))))....	15	23	0.0068
miR-125-5p|0|0	cDNA|ENSG00000151320|ENST00000280979|14|1|AKAP6	SEQ_FROM_240_262	-16.2	CCACTGTGGAGCAGGGTGAGGGA	TCCCTGAGACCCTTTAACCTGTGA	.(((...((...(((((.(((((	)))))...)))))....)).))).	15	23	0.00937
miR-125-5p|0|0	cDNA|ENSG00000080823|ENST00000524214|14|-1|MOK	SEQ_FROM_996_1018	-16.6	AAACAGAGAAGCGGGCTCTGGGC	TCCCTGAGACCCTTTAACCTGTGA	..((((..(((.((((((.(((.	.))).))).))))))...))))..	16	23	0.00312
miR-125-5p|0|0	cDNA|ENSG00000185650|ENST00000439696|14|-1|ZFP36L1	SEQ_FROM_178_201	-17.6	TCAGAAAGGCGAGGGGCGCCGGGA	TCCCTGAGACCCTTTAACCTGTGA	(((...(((.(((((((.(.((((	)))).).).))))))..))).)))	18	24	0.00561
miR-125-5p|0|0	cDNA|ENSG00000179364|ENST00000447393|14|1|PACS2	SEQ_FROM_4486_4510	-16.1	TCACCTGGGACCAGGAGCCTGGGGC	TCCCTGAGACCCTTTAACCTGTGA	((((..((....(((..(..((((.	.))))..)..)))....)).))))	14	25	0.00108
miR-125-5p|0|0	cDNA|ENSG00000080823|ENST00000522874|14|-1|MOK	SEQ_FROM_1049_1071	-16.6	AAACAGAGAAGCGGGCTCTGGGC	TCCCTGAGACCCTTTAACCTGTGA	..((((..(((.((((((.(((.	.))).))).))))))...))))..	16	23	0.00312
miR-125-5p|0|0	cDNA|ENSG00000151812|ENST00000554729|14|-1|SLC35F4	SEQ_FROM_360_385	-19.3	TCCATGGTTCTGAAGGGCATCTGGGG	TCCCTGAGACCCTTTAACCTGTGA	((((.(((..(((((((..((.(((.	.))).))..)))))))))))).))	19	26	0.00577
miR-125-5p|0|0	cDNA|ENSG00000156030|ENST00000394071|14|-1|ELMSAN1	SEQ_FROM_736_757	-19.7	GAGGAGGTGGGGGTGTCAGTGA	TCCCTGAGACCCTTTAACCTGTGA	..(.((((.(((((.((((.((	)).)))).)))))...)))).)..	16	22	0.00249
miR-125-5p|0|0	cDNA|ENSG00000156030|ENST00000394071|14|-1|ELMSAN1	SEQ_FROM_3416_3435	-18.4	GCCAAGGGAAGGGACAGGGA	TCCCTGAGACCCTTTAACCTGTGA	....(((((((((.((((((	))))))...))))))..)))....	15	20	0.00584
miR-125-5p|0|0	cDNA|ENSG00000142208|ENST00000554581|14|-1|AKT1	SEQ_FROM_1047_1071	-17.2	CGGCTGGGGGAGGTGGGAATGGGGA	TCCCTGAGACCCTTTAACCTGTGA	..((.((..((((.((...((((((	))))))...))))))..)).))..	16	25	0.00848
miR-125-5p|0|0	cDNA|ENSG00000070182|ENST00000389722|14|-1|SPTB	SEQ_FROM_8532_8554	-21.1	GGGTGGGGGGGAGGGCGGAGGGC	TCCCTGAGACCCTTTAACCTGTGA	..(..((..(((((((..((((.	.))))..).))))))..))..)..	14	23	0.00743
miR-125-5p|0|0	cDNA|ENSG00000070182|ENST00000389722|14|-1|SPTB	SEQ_FROM_8666_8687	-16.9	GTTCAGGTAGAAGCCACAGGGG	TCCCTGAGACCCTTTAACCTGTGA	...(((((.((((.(.((((((	)))))).)...)))).)))))...	16	22	0.00743
miR-125-5p|0|0	cDNA|ENSG00000140025|ENST00000555872|14|-1|EFCAB11	SEQ_FROM_1610_1632	-23.3	TCACTGTAAAGTGGTCCCAGGGC	TCCCTGAGACCCTTTAACCTGTGA	((((..(((((.((((.(((((.	.))))).)))))))))....))))	18	23	0.00708
miR-125-5p|0|0	cDNA|ENSG00000089737|ENST00000621632|14|-1|DDX24	SEQ_FROM_3219_3241	-18.3	CCACCGTGGGAGGTGGGCAGGGA	TCCCTGAGACCCTTTAACCTGTGA	.(((.((..((((.(..((((((	))))))...)))))..))..))).	16	23	0.00336
miR-125-5p|0|0	cDNA|ENSG00000176253|ENST00000641664|14|-1|OR4K13	SEQ_FROM_4700_4724	-19.8	TCTCTATTTAAGGGGATCCCAGGGT	TCCCTGAGACCCTTTAACCTGTGA	((.(...((((((((.((.(((((.	.))))).))))))))))...).))	18	25	0.000744
miR-125-5p|0|0	cDNA|ENSG00000176253|ENST00000641904|14|-1|OR4K13	SEQ_FROM_4404_4428	-19.8	TCTCTATTTAAGGGGATCCCAGGGT	TCCCTGAGACCCTTTAACCTGTGA	((.(...((((((((.((.(((((.	.))))).))))))))))...).))	18	25	0.000745
miR-125-5p|0|0	cDNA|ENSG00000151320|ENST00000557354|14|1|AKAP6	SEQ_FROM_194_216	-16.2	CCACTGTGGAGCAGGGTGAGGGA	TCCCTGAGACCCTTTAACCTGTGA	.(((...((...(((((.(((((	)))))...)))))....)).))).	15	23	0.00936
miR-125-5p|0|0	cDNA|ENSG00000070182|ENST00000644917|14|-1|SPTB	SEQ_FROM_8645_8667	-21.1	GGGTGGGGGGGAGGGCGGAGGGC	TCCCTGAGACCCTTTAACCTGTGA	..(..((..(((((((..((((.	.))))..).))))))..))..)..	14	23	0.00743
miR-125-5p|0|0	cDNA|ENSG00000070182|ENST00000644917|14|-1|SPTB	SEQ_FROM_8779_8800	-16.9	GTTCAGGTAGAAGCCACAGGGG	TCCCTGAGACCCTTTAACCTGTGA	...(((((.((((.(.((((((	)))))).)...)))).)))))...	16	22	0.00743
miR-125-5p|0|0	cDNA|ENSG00000137824|ENST00000260385|15|-1|RMDN3	SEQ_FROM_1568_1592	-16.1	TCACAGATGCTGAGAGTGAAGGGGG	TCCCTGAGACCCTTTAACCTGTGA	((((((.....(((.((...(((((	)))))...)).)))....))))))	16	25	0.0078
miR-125-5p|0|0	cDNA|ENSG00000140519|ENST00000268122|15|-1|RHCG	SEQ_FROM_1744_1768	-16.8	AAACAGGCTCAAAGTGGGGCTGGGA	TCCCTGAGACCCTTTAACCTGTGA	..(((((...((((.((..(.((((	)))).)...))))))..)))))..	16	25	0.00256
miR-125-5p|0|0	cDNA|ENSG00000070182|ENST00000556626|14|-1|SPTB	SEQ_FROM_8621_8643	-21.1	GGGTGGGGGGGAGGGCGGAGGGC	TCCCTGAGACCCTTTAACCTGTGA	..(..((..(((((((..((((.	.))))..).))))))..))..)..	14	23	0.00743
miR-125-5p|0|0	cDNA|ENSG00000070182|ENST00000556626|14|-1|SPTB	SEQ_FROM_8755_8776	-16.9	GTTCAGGTAGAAGCCACAGGGG	TCCCTGAGACCCTTTAACCTGTGA	...(((((.((((.(.((((((	)))))).)...)))).)))))...	16	22	0.00743
miR-125-5p|0|0	cDNA|ENSG00000140263|ENST00000267814|15|1|SORD	SEQ_FROM_3429_3454	-16	GCACACACAATAGGAGTCAGGAGGGA	TCCCTGAGACCCTTTAACCTGTGA	.((((......(((.(((...(((((	)))))..))))))......)))).	15	26	0.0067
miR-125-5p|0|0	cDNA|ENSG00000138622|ENST00000261917|15|-1|HCN4	SEQ_FROM_4505_4530	-16.5	ACTCAGCACTAGAGGGAGGGAGGGGG	TCCCTGAGACCCTTTAACCTGTGA	.(.(((...(((((((.....(((((	)))))....)))))))..))).).	16	26	0.00936
miR-125-5p|0|0	cDNA|ENSG00000138622|ENST00000261917|15|-1|HCN4	SEQ_FROM_4513_4535	-19.9	CTAGAGGGAGGGAGGGGGAGGGA	TCCCTGAGACCCTTTAACCTGTGA	.((.(((...((((((..(((((	)))))....))))))..))).)).	16	23	0.00936
miR-125-5p|0|0	cDNA|ENSG00000103942|ENST00000304231|15|-1|HOMER2	SEQ_FROM_932_957	-16.4	ACGCAGCTGAAGAGGAGGATCGAGGA	TCCCTGAGACCCTTTAACCTGTGA	.(((((....(((((.(..(((.(((	))).)))..))))))...))))).	17	26	0.00692
miR-125-5p|0|0	cDNA|ENSG00000069966|ENST00000261837|15|-1|GNB5	SEQ_FROM_5688_5711	-30.5	GACCCCCTGAAAGGGTCTCAGGGA	TCCCTGAGACCCTTTAACCTGTGA	.........(((((((((((((((	))))))))))))))).........	15	24	0.00138
miR-125-5p|0|0	cDNA|ENSG00000156222|ENST00000286749|15|1|SLC28A1	SEQ_FROM_2272_2293	-16.2	CCCCAGTGTGAATTCTCAGGGT	TCCCTGAGACCCTTTAACCTGTGA	...(((..((((.((((((((.	.))))))))...))))..)))...	15	22	0.00679
miR-125-5p|0|0	cDNA|ENSG00000128739|ENST00000346403|15|1|SNRPN	SEQ_FROM_857_880	-16.4	CAGCAGGTAATGACTCCACAGGGA	TCCCTGAGACCCTTTAACCTGTGA	..((((((((.(..((..((((((	)))))).))..).)).))))))..	17	24	0.00546
miR-125-5p|0|0	cDNA|ENSG00000137824|ENST00000338376|15|-1|RMDN3	SEQ_FROM_679_703	-16.1	TCACAGATGCTGAGAGTGAAGGGGG	TCCCTGAGACCCTTTAACCTGTGA	((((((.....(((.((...(((((	)))))...)).)))....))))))	16	25	0.00777
miR-125-5p|0|0	cDNA|ENSG00000186417|ENST00000335449|15|1|GLDN	SEQ_FROM_584_609	-19.7	CTGCAGGAAATCCAGGGGAAAGGGGA	TCCCTGAGACCCTTTAACCTGTGA	..(((((......((((....(((((	)))))....))))....)))))..	14	26	0.00567
miR-125-5p|0|0	cDNA|ENSG00000186417|ENST00000335449|15|1|GLDN	SEQ_FROM_594_618	-24.8	TCCAGGGGAAAGGGGAGAAAAGGGA	TCCCTGAGACCCTTTAACCTGTGA	((((((..((((((......(((((	)))))....))))))..)))).))	17	25	0.00567
miR-125-5p|0|0	cDNA|ENSG00000181026|ENST00000332810|15|1|AEN	SEQ_FROM_1037_1063	-18.8	CCACGGCAGCAGAGGAGGAGCCAGGGA	TCCCTGAGACCCTTTAACCTGTGA	.(((((....(((((.(...(((((((	)))))).).))))))...))))).	18	27	0.00322
miR-125-5p|0|0	cDNA|ENSG00000140332|ENST00000317509|15|-1|TLE3	SEQ_FROM_964_986	-17.7	GAACGAGCTGGGGGGGCCGGGGG	TCCCTGAGACCCTTTAACCTGTGA	..(((.(.(((((((.(((((((	)))))).).))))))).).)))..	18	23	0.00461
miR-125-5p|0|0	cDNA|ENSG00000173546|ENST00000308508|15|-1|CSPG4	SEQ_FROM_6950_6972	-17.4	TCACAGCTGTGCCTGGCCAGGGG	TCCCTGAGACCCTTTAACCTGTGA	((((((..((....(((((((((	)))))).).)).....))))))))	17	23	0.00261
miR-125-5p|0|0	cDNA|ENSG00000156222|ENST00000538177|15|1|SLC28A1	SEQ_FROM_1791_1812	-16.2	CCCCAGTGTGAATTCTCAGGGT	TCCCTGAGACCCTTTAACCTGTGA	...(((..((((.((((((((.	.))))))))...))))..)))...	15	22	0.0068
miR-125-5p|0|0	cDNA|ENSG00000169758|ENST00000388942|15|1|TMEM266	SEQ_FROM_1931_1956	-19.5	GCTCAGGGGAGGGTGGTGCTCGTGGC	TCCCTGAGACCCTTTAACCTGTGA	.(.((((..((((.(((.((((.((.	.)).)))))))))))..)))).).	18	26	0.00723
miR-125-5p|0|0	cDNA|ENSG00000137877|ENST00000320955|15|-1|SPTBN5	SEQ_FROM_4084_4107	-20	GCACAGTGGACCAGGCTCCAGGGG	TCCCTGAGACCCTTTAACCTGTGA	.(((((.(....(((.((((((((	)))))).)).)))....)))))).	17	24	0.00767
miR-125-5p|0|0	cDNA|ENSG00000137804|ENST00000450592|15|1|NUSAP1	SEQ_FROM_148_170	-18.1	GCCAAGAGTCTGGGTCTCCGGGC	TCCCTGAGACCCTTTAACCTGTGA	....((.((..(((((((.(((.	.))).)))))))....))))....	14	23	0.000581
miR-125-5p|0|0	cDNA|ENSG00000198794|ENST00000425597|15|1|SCAMP5	SEQ_FROM_715_739	-16.6	GCTCAGGAGGAGTGGACCACAGGGG	TCCCTGAGACCCTTTAACCTGTGA	.(.((((..(((.((..(.((((((	)))))).)..)))))..)))).).	17	25	0.0019
miR-125-5p|0|0	cDNA|ENSG00000198794|ENST00000425597|15|1|SCAMP5	SEQ_FROM_776_801	-19.8	ACGCAGCCATGGGGGCAGCCCAGGGT	TCCCTGAGACCCTTTAACCTGTGA	.(((((....(((((...(.(((((.	.))))).).)))))....))))).	16	26	0.0019
miR-125-5p|0|0	cDNA|ENSG00000198794|ENST00000425597|15|1|SCAMP5	SEQ_FROM_2311_2337	-23.1	TTTCAGGTTAGGCAGGGTGGGAGGGGA	TCCCTGAGACCCTTTAACCTGTGA	...((((((((..(((((....(((((	)))))...)))))))))))))...	18	27	0.00545
miR-125-5p|0|0	cDNA|ENSG00000173548|ENST00000308527|15|1|SNX33	SEQ_FROM_3523_3548	-23.3	ACATGGGGGAGAAGGACTTTCAGGGG	TCCCTGAGACCCTTTAACCTGTGA	.((((((...(((((..(((((((((	))))))))).)))))..)))))).	20	26	0.00409
miR-125-5p|0|0	cDNA|ENSG00000140332|ENST00000557997|15|-1|TLE3	SEQ_FROM_952_974	-17.7	GAACGAGCTGGGGGGGCCGGGGG	TCCCTGAGACCCTTTAACCTGTGA	..(((.(.(((((((.(((((((	)))))).).))))))).).)))..	18	23	0.0046
miR-125-5p|0|0	cDNA|ENSG00000128739|ENST00000400097|15|1|SNRPN	SEQ_FROM_1159_1182	-16.4	CAGCAGGTAATGACTCCACAGGGA	TCCCTGAGACCCTTTAACCTGTGA	..((((((((.(..((..((((((	)))))).))..).)).))))))..	17	24	0.00549
miR-125-5p|0|0	cDNA|ENSG00000128739|ENST00000554227|15|1|SNRPN	SEQ_FROM_1360_1383	-16.4	CAGCAGGTAATGACTCCACAGGGA	TCCCTGAGACCCTTTAACCTGTGA	..((((((((.(..((..((((((	)))))).))..).)).))))))..	17	24	0.0055
miR-125-5p|0|0	cDNA|ENSG00000128739|ENST00000390687|15|1|SNRPN	SEQ_FROM_941_964	-16.4	CAGCAGGTAATGACTCCACAGGGA	TCCCTGAGACCCTTTAACCTGTGA	..((((((((.(..((..((((((	)))))).))..).)).))))))..	17	24	0.00549
miR-125-5p|0|0	cDNA|ENSG00000137802|ENST00000456763|15|1|MAPKBP1	SEQ_FROM_4822_4847	-16.1	GGGCTGCTTGGAGTGGAAAGCAGGGA	TCCCTGAGACCCTTTAACCTGTGA	..((.(.((((((.((....((((((	))))))...)))))))).).))..	17	26	0.00389
miR-125-5p|0|0	cDNA|ENSG00000167173|ENST00000360639|15|1|C15orf39	SEQ_FROM_1230_1257	-16.7	CTGCAGCCTCTGGGGGGCCACAAGGGGA	TCCCTGAGACCCTTTAACCTGTGA	..((((....(((((((.(....(((((	)))))..).)))))))..))))..	17	28	0.00815
miR-125-5p|0|0	cDNA|ENSG00000128739|ENST00000400100|15|1|SNRPN	SEQ_FROM_1305_1328	-16.4	CAGCAGGTAATGACTCCACAGGGA	TCCCTGAGACCCTTTAACCTGTGA	..((((((((.(..((..((((((	)))))).))..).)).))))))..	17	24	0.0055
miR-125-5p|0|0	cDNA|ENSG00000186417|ENST00000396399|15|1|GLDN	SEQ_FROM_231_256	-19.7	CTGCAGGAAATCCAGGGGAAAGGGGA	TCCCTGAGACCCTTTAACCTGTGA	..(((((......((((....(((((	)))))....))))....)))))..	14	26	0.00567
miR-125-5p|0|0	cDNA|ENSG00000186417|ENST00000396399|15|1|GLDN	SEQ_FROM_241_265	-24.8	TCCAGGGGAAAGGGGAGAAAAGGGA	TCCCTGAGACCCTTTAACCTGTGA	((((((..((((((......(((((	)))))....))))))..)))).))	17	25	0.00567
miR-125-5p|0|0	cDNA|ENSG00000198794|ENST00000361900|15|1|SCAMP5	SEQ_FROM_763_787	-16.6	GCTCAGGAGGAGTGGACCACAGGGG	TCCCTGAGACCCTTTAACCTGTGA	.(.((((..(((.((..(.((((((	)))))).)..)))))..)))).).	17	25	0.0019
miR-125-5p|0|0	cDNA|ENSG00000198794|ENST00000361900|15|1|SCAMP5	SEQ_FROM_2359_2385	-23.1	TTTCAGGTTAGGCAGGGTGGGAGGGGA	TCCCTGAGACCCTTTAACCTGTGA	...((((((((..(((((....(((((	)))))...)))))))))))))...	18	27	0.00545
miR-125-5p|0|0	cDNA|ENSG00000198794|ENST00000361900|15|1|SCAMP5	SEQ_FROM_824_849	-19.8	ACGCAGCCATGGGGGCAGCCCAGGGT	TCCCTGAGACCCTTTAACCTGTGA	.(((((....(((((...(.(((((.	.))))).).)))))....))))).	16	26	0.0019
miR-125-5p|0|0	cDNA|ENSG00000167173|ENST00000394987|15|1|C15orf39	SEQ_FROM_1138_1165	-16.7	CTGCAGCCTCTGGGGGGCCACAAGGGGA	TCCCTGAGACCCTTTAACCTGTGA	..((((....(((((((.(....(((((	)))))..).)))))))..))))..	17	28	0.00814
miR-125-5p|0|0	cDNA|ENSG00000103942|ENST00000450735|15|-1|HOMER2	SEQ_FROM_891_916	-16.4	ACGCAGCTGAAGAGGAGGATCGAGGA	TCCCTGAGACCCTTTAACCTGTGA	.(((((....(((((.(..(((.(((	))).)))..))))))...))))).	17	26	0.00692
miR-125-5p|0|0	cDNA|ENSG00000137872|ENST00000558014|15|1|SEMA6D	SEQ_FROM_104_129	-18.5	CCACCAGGACTAGGAGGCAGCGGGGA	TCCCTGAGACCCTTTAACCTGTGA	.(((.(((...(((.((...((((((	))))))...)))))...)))))).	17	26	0.00432
miR-125-5p|0|0	cDNA|ENSG00000182768|ENST00000379095|15|1|NGRN	SEQ_FROM_1696_1717	-16.5	TCGGAGGTTGAGGCTGCAGTGA	TCCCTGAGACCCTTTAACCTGTGA	(((.(((((((((...(((.((	)).))).....))))))))).)))	17	22	0.00197
miR-125-5p|0|0	cDNA|ENSG00000156222|ENST00000394573|15|1|SLC28A1	SEQ_FROM_2404_2425	-16.2	CCCCAGTGTGAATTCTCAGGGT	TCCCTGAGACCCTTTAACCTGTGA	...(((..((((.((((((((.	.))))))))...))))..)))...	15	22	0.00681
miR-125-5p|0|0	cDNA|ENSG00000140519|ENST00000560081|15|-1|RHCG	SEQ_FROM_1645_1669	-16.8	AAACAGGCTCAAAGTGGGGCTGGGA	TCCCTGAGACCCTTTAACCTGTGA	..(((((...((((.((..(.((((	)))).)...))))))..)))))..	16	25	0.00256
miR-125-5p|0|0	cDNA|ENSG00000153684|ENST00000526619|15|1|GOLGA8F	SEQ_FROM_1713_1735	-20.3	CCACAGGACCTGGAGAGCAGGGA	TCCCTGAGACCCTTTAACCTGTGA	.((((((....((....((((((	))))))....)).....)))))).	14	23	0.00869
miR-125-5p|0|0	cDNA|ENSG00000137802|ENST00000457542|15|1|MAPKBP1	SEQ_FROM_4844_4869	-16.1	GGGCTGCTTGGAGTGGAAAGCAGGGA	TCCCTGAGACCCTTTAACCTGTGA	..((.(.((((((.((....((((((	))))))...)))))))).).))..	17	26	0.00389
miR-125-5p|0|0	cDNA|ENSG00000198794|ENST00000562212|15|1|SCAMP5	SEQ_FROM_738_762	-16.6	GCTCAGGAGGAGTGGACCACAGGGG	TCCCTGAGACCCTTTAACCTGTGA	.(.((((..(((.((..(.((((((	)))))).)..)))))..)))).).	17	25	0.0019
miR-125-5p|0|0	cDNA|ENSG00000198794|ENST00000562212|15|1|SCAMP5	SEQ_FROM_799_824	-19.8	ACGCAGCCATGGGGGCAGCCCAGGGT	TCCCTGAGACCCTTTAACCTGTGA	.(((((....(((((...(.(((((.	.))))).).)))))....))))).	16	26	0.0019
miR-125-5p|0|0	cDNA|ENSG00000198794|ENST00000562212|15|1|SCAMP5	SEQ_FROM_2334_2360	-23.1	TTTCAGGTTAGGCAGGGTGGGAGGGGA	TCCCTGAGACCCTTTAACCTGTGA	...((((((((..(((((....(((((	)))))...)))))))))))))...	18	27	0.00545
miR-125-5p|0|0	cDNA|ENSG00000137802|ENST00000514566|15|1|MAPKBP1	SEQ_FROM_3955_3980	-16.1	GGGCTGCTTGGAGTGGAAAGCAGGGA	TCCCTGAGACCCTTTAACCTGTGA	..((.(.((((((.((....((((((	))))))...)))))))).).))..	17	26	0.00389
miR-125-5p|0|0	cDNA|ENSG00000186417|ENST00000612989|15|1|GLDN	SEQ_FROM_184_209	-19.7	CTGCAGGAAATCCAGGGGAAAGGGGA	TCCCTGAGACCCTTTAACCTGTGA	..(((((......((((....(((((	)))))....))))....)))))..	14	26	0.00559
miR-125-5p|0|0	cDNA|ENSG00000186417|ENST00000612989|15|1|GLDN	SEQ_FROM_194_218	-24.8	TCCAGGGGAAAGGGGAGAAAAGGGA	TCCCTGAGACCCTTTAACCTGTGA	((((((..((((((......(((((	)))))....))))))..)))).))	17	25	0.00559
miR-125-5p|0|0	cDNA|ENSG00000128739|ENST00000645002|15|1|SNRPN	SEQ_FROM_1499_1522	-16.4	CAGCAGGTAATGACTCCACAGGGA	TCCCTGAGACCCTTTAACCTGTGA	..((((((((.(..((..((((((	)))))).))..).)).))))))..	17	24	0.0055
miR-125-5p|0|0	cDNA|ENSG00000172349|ENST00000394660|15|1|IL16	SEQ_FROM_7927_7949	-16.4	TGGCAGGATGGCCTGGCCAGGGC	TCCCTGAGACCCTTTAACCTGTGA	(.(((((.(((...((((((((.	.))))).).))..))).))))).)	17	23	0.00136
miR-125-5p|0|0	cDNA|ENSG00000128739|ENST00000642807|15|1|SNRPN	SEQ_FROM_1388_1411	-16.4	CAGCAGGTAATGACTCCACAGGGA	TCCCTGAGACCCTTTAACCTGTGA	..((((((((.(..((..((((((	)))))).))..).)).))))))..	17	24	0.0055
miR-125-5p|0|0	cDNA|ENSG00000128739|ENST00000577565|15|1|SNRPN	SEQ_FROM_886_909	-16.4	CAGCAGGTAATGACTCCACAGGGA	TCCCTGAGACCCTTTAACCTGTGA	..((((((((.(..((..((((((	)))))).))..).)).))))))..	17	24	0.00546
miR-125-5p|0|0	cDNA|ENSG00000182253|ENST00000594047|15|1|SYNM	SEQ_FROM_2133_2156	-18	GGACAGGAAAGAGCTTCCTGGGGA	TCCCTGAGACCCTTTAACCTGTGA	..(((((..((((..((..(((((	)))))..))..))))..)))))..	16	24	0.000506
miR-125-5p|0|0	cDNA|ENSG00000273173|ENST00000580062|15|1|SNURF	SEQ_FROM_718_741	-16.4	CAGCAGGTAATGACTCCACAGGGA	TCCCTGAGACCCTTTAACCTGTGA	..((((((((.(..((..((((((	)))))).))..).)).))))))..	17	24	0.00538
miR-125-5p|0|0	cDNA|ENSG00000167173|ENST00000567617|15|1|C15orf39	SEQ_FROM_910_937	-16.7	CTGCAGCCTCTGGGGGGCCACAAGGGGA	TCCCTGAGACCCTTTAACCTGTGA	..((((....(((((((.(....(((((	)))))..).)))))))..))))..	17	28	0.00814
miR-125-5p|0|0	cDNA|ENSG00000140332|ENST00000558939|15|-1|TLE3	SEQ_FROM_1240_1262	-17.7	GAACGAGCTGGGGGGGCCGGGGG	TCCCTGAGACCCTTTAACCTGTGA	..(((.(.(((((((.(((((((	)))))).).))))))).).)))..	18	23	0.00461
miR-125-5p|0|0	cDNA|ENSG00000140995|ENST00000268676|16|1|DEF8	SEQ_FROM_2426_2449	-17.7	CAGCAGGGGCTGTGTGCTGGGGGA	TCCCTGAGACCCTTTAACCTGTGA	..(((((....(.((.((.(((((	))))).)))).).....)))))..	15	24	0.00456
miR-125-5p|0|0	cDNA|ENSG00000103489|ENST00000261381|16|-1|XYLT1	SEQ_FROM_7404_7427	-16.3	TCTAGGAGGAGGAGGAGGTAGGGT	TCCCTGAGACCCTTTAACCTGTGA	((((((..((((.((...(((((.	.)))))...))))))..)))).))	17	24	0.00792
miR-125-5p|0|0	cDNA|ENSG00000087258|ENST00000262494|16|1|GNAO1	SEQ_FROM_2412_2433	-16	GCAAAGGCCTTTGGGCTGGGGA	TCCCTGAGACCCTTTAACCTGTGA	.((.(((.....((((((((((	))))).)).))).....))).)).	15	22	0.00602
miR-125-5p|0|0	cDNA|ENSG00000182685|ENST00000328540|16|-1|BRICD5	SEQ_FROM_127_152	-21.5	AGCCAGGCACAAAGGGAAGCCAGGGA	TCCCTGAGACCCTTTAACCTGTGA	...((((...((((((...(((((((	)))))).).))))))..))))...	17	26	0.00148
miR-125-5p|0|0	cDNA|ENSG00000140853|ENST00000262510|16|1|NLRC5	SEQ_FROM_524_549	-17.7	TCACCAGCCAGCTGGGAGCTGAGGGG	TCCCTGAGACCCTTTAACCTGTGA	((((.((......(((..((.(((((	))))).)).)))......))))))	16	26	0.00189
miR-125-5p|0|0	cDNA|ENSG00000172828|ENST00000303334|16|1|CES3	SEQ_FROM_50_74	-17	GAGCAGTGAGAGTGGAGTCCGGGGT	TCCCTGAGACCCTTTAACCTGTGA	..((((.(..((.((.((((((((.	.))))).))))).))..)))))..	17	25	0.00246
miR-125-5p|0|0	cDNA|ENSG00000185669|ENST00000332281|16|-1|SNAI3	SEQ_FROM_1652_1672	-18.3	TCCCGGTCAGAGCCTCAGGGG	TCCCTGAGACCCTTTAACCTGTGA	(((.(((.((((.((((((((	))))))))...)))).))).).))	18	21	0.00956
miR-125-5p|0|0	cDNA|ENSG00000185669|ENST00000332281|16|-1|SNAI3	SEQ_FROM_1666_1688	-32.7	TCAGGGGGCTGGGGTCTCAGGGC	TCCCTGAGACCCTTTAACCTGTGA	(((.(((...((((((((((((.	.))))))))))))....))).)))	18	23	0.00956
miR-125-5p|0|0	cDNA|ENSG00000167371|ENST00000300797|16|1|PRRT2	SEQ_FROM_337_363	-17	CCACTGCGGCCCCTGTGGACTCAGGGC	TCCCTGAGACCCTTTAACCTGTGA	.(((...((.....(.((.(((((((.	.))))))).))).....)).))).	15	27	0.00391
miR-125-5p|0|0	cDNA|ENSG00000102882|ENST00000322266|16|-1|MAPK3	SEQ_FROM_64_86	-22	CCGTGGGGAGGAGGGCGGTGGGA	TCCCTGAGACCCTTTAACCTGTGA	.((..((..(((((((...((((	))))...).))))))..))..)).	15	23	0.00347
miR-125-5p|0|0	cDNA|ENSG00000174177|ENST00000312060|16|1|CTU2	SEQ_FROM_601_623	-18.6	CAGCATGTGCTGGGGGCCGGGGG	TCCCTGAGACCCTTTAACCTGTGA	..(((.((...((((((((((((	)))))).).)))))..)).)))..	17	23	0.00614
miR-125-5p|0|0	cDNA|ENSG00000158545|ENST00000301011|16|1|ZC3H18	SEQ_FROM_240_266	-16.9	CCAGAGGATGAAGAGCAGCCACAGGGA	TCCCTGAGACCCTTTAACCTGTGA	.((.(((.(((((.(...(..((((((	)))))).)..)))))).))).)).	18	27	0.00618
miR-125-5p|0|0	cDNA|ENSG00000188322|ENST00000341901|16|1|SBK1	SEQ_FROM_2785_2808	-18.1	GCCCAGGAGGGAGGGTAGCTTGGC	TCCCTGAGACCCTTTAACCTGTGA	...((((..(((((((..(..((.	.))..)..)))))))..))))...	14	24	0.00589
miR-125-5p|0|0	cDNA|ENSG00000188322|ENST00000341901|16|1|SBK1	SEQ_FROM_2874_2900	-21.3	TTGTGGGGATAGAAGGGCTCACAGGGC	TCCCTGAGACCCTTTAACCTGTGA	..(..((....((((((.((.(((((.	.))))).))))))))..))..)..	16	27	0.00589
miR-125-5p|0|0	cDNA|ENSG00000179588|ENST00000319555|16|1|ZFPM1	SEQ_FROM_5143_5166	-17.3	TCCCAGGGACCTGAGCTCCAGGGA	TCCCTGAGACCCTTTAACCTGTGA	((.((((.....(((.((((((((	)))))).))..)))...)))).))	17	24	0.0072
miR-125-5p|0|0	cDNA|ENSG00000141084|ENST00000317506|16|-1|RANBP10	SEQ_FROM_2696_2717	-21	GCAGAGGTAGAGGGTCCTTGGC	TCCCTGAGACCCTTTAACCTGTGA	.((.(((((((((((((..((.	.))..).)))))))).)))).)).	17	22	0.00764
miR-125-5p|0|0	cDNA|ENSG00000177548|ENST00000358201|16|-1|RABEP2	SEQ_FROM_1369_1391	-17.3	CTGCAGGCCCAGGAGCACGGGGC	TCCCTGAGACCCTTTAACCTGTGA	..(((((...(((..(.(((((.	.))))).)..)))....)))))..	14	23	0.00855
miR-125-5p|0|0	cDNA|ENSG00000133392|ENST00000300036|16|-1|MYH11	SEQ_FROM_3597_3623	-18.1	TCAGCAGGAGCTCAGGGCCAAGAGGGA	TCCCTGAGACCCTTTAACCTGTGA	(((.((((.....((((.(...(((((	)))))..).))))....)))))))	17	27	0.00888
miR-125-5p|0|0	cDNA|ENSG00000133392|ENST00000300036|16|-1|MYH11	SEQ_FROM_3709_3734	-20.7	GCACAGGCGGTGGAGGAGCTCACAGA	TCCCTGAGACCCTTTAACCTGTGA	.((((((...((((((..((((..((	))..))))..)))))).)))))).	18	26	0.00336
miR-125-5p|0|0	cDNA|ENSG00000161992|ENST00000409413|16|1|PRR35	SEQ_FROM_178_200	-20.02	TCGCGGCCGGCGCGGGGCGGGGA	TCCCTGAGACCCTTTAACCTGTGA	((((((.......(((.((((((	))))))...)))......))))))	15	23	0.00054
miR-125-5p|0|0	cDNA|ENSG00000177548|ENST00000357573|16|-1|RABEP2	SEQ_FROM_1249_1271	-17.3	CTGCAGGCCCAGGAGCACGGGGC	TCCCTGAGACCCTTTAACCTGTGA	..(((((...(((..(.(((((.	.))))).)..)))....)))))..	14	23	0.00856
miR-125-5p|0|0	cDNA|ENSG00000172828|ENST00000394037|16|1|CES3	SEQ_FROM_71_95	-17	GAGCAGTGAGAGTGGAGTCCGGGGT	TCCCTGAGACCCTTTAACCTGTGA	..((((.(..((.((.((((((((.	.))))).))))).))..)))))..	17	25	0.00246
miR-125-5p|0|0	cDNA|ENSG00000140853|ENST00000436936|16|1|NLRC5	SEQ_FROM_426_451	-17.7	TCACCAGCCAGCTGGGAGCTGAGGGG	TCCCTGAGACCCTTTAACCTGTGA	((((.((......(((..((.(((((	))))).)).)))......))))))	16	26	0.00189
miR-125-5p|0|0	cDNA|ENSG00000167371|ENST00000358758|16|1|PRRT2	SEQ_FROM_357_383	-17	CCACTGCGGCCCCTGTGGACTCAGGGC	TCCCTGAGACCCTTTAACCTGTGA	.(((...((.....(.((.(((((((.	.))))))).))).....)).))).	15	27	0.00389
miR-125-5p|0|0	cDNA|ENSG00000184730|ENST00000431282|16|1|APOBR	SEQ_FROM_1735_1756	-18.9	CCCGAGGAAAGGGAGGCAGGGG	TCCCTGAGACCCTTTAACCTGTGA	....(((((((((...((((((	))))))...))))))..)))....	15	22	0.00688
miR-125-5p|0|0	cDNA|ENSG00000133392|ENST00000396324|16|-1|MYH11	SEQ_FROM_3601_3627	-18.1	TCAGCAGGAGCTCAGGGCCAAGAGGGA	TCCCTGAGACCCTTTAACCTGTGA	(((.((((.....((((.(...(((((	)))))..).))))....)))))))	17	27	0.00888
miR-125-5p|0|0	cDNA|ENSG00000133392|ENST00000396324|16|-1|MYH11	SEQ_FROM_3713_3738	-20.7	GCACAGGCGGTGGAGGAGCTCACAGA	TCCCTGAGACCCTTTAACCTGTGA	.((((((...((((((..((((..((	))..))))..)))))).)))))).	18	26	0.00336
miR-125-5p|0|0	cDNA|ENSG00000205250|ENST00000379378|16|1|E2F4	SEQ_FROM_832_853	-16	TGGCAGTGCAGAAGTCCAGGGA	TCCCTGAGACCCTTTAACCTGTGA	(.((((...(((.(((((((((	)))))).)))..)))...)))).)	17	22	0.00786
miR-125-5p|0|0	cDNA|ENSG00000166783|ENST00000396368|16|-1|MARF1	SEQ_FROM_60_81	-18.4	TCAAAACAAAGGGCCTGGGGGG	TCCCTGAGACCCTTTAACCTGTGA	(((....((((((.((.(((((	))))).)).))))))......)))	16	22	0.00158
miR-125-5p|0|0	cDNA|ENSG00000166783|ENST00000396368|16|-1|MARF1	SEQ_FROM_65_89	-21.1	ACAAAGGGCCTGGGGGGGGCGGGGG	TCCCTGAGACCCTTTAACCTGTGA	.((.(((...(((((((..((((((	))))))...))))))).))).)).	18	25	0.00158
miR-125-5p|0|0	cDNA|ENSG00000166783|ENST00000396368|16|-1|MARF1	SEQ_FROM_81_103	-22.3	GGGCGGGGGGAAGGCGGCGGGGC	TCCCTGAGACCCTTTAACCTGTGA	..(((((..(((((.(.(((((.	.)))))...))))))..)))))..	16	23	0.00158
miR-125-5p|0|0	cDNA|ENSG00000174177|ENST00000453996|16|1|CTU2	SEQ_FROM_581_603	-18.6	CAGCATGTGCTGGGGGCCGGGGG	TCCCTGAGACCCTTTAACCTGTGA	..(((.((...((((((((((((	)))))).).)))))..)).)))..	17	23	0.00614
miR-125-5p|0|0	cDNA|ENSG00000159713|ENST00000564104|16|-1|TPPP3	SEQ_FROM_746_771	-20.6	TTGCAGGTTTGAGGTAGAGGCTGGGA	TCCCTGAGACCCTTTAACCTGTGA	(..((((((.((((......(.((((	)))).)....)))).))))))..)	16	26	0.00299
miR-125-5p|0|0	cDNA|ENSG00000077235|ENST00000356183|16|-1|GTF3C1	SEQ_FROM_5928_5950	-16.3	TCCCAGGCAGCACGGGAAAGGGA	TCCCTGAGACCCTTTAACCTGTGA	((.((((......(((..(((((	)))))....))).....)))).))	14	23	0.00399
miR-125-5p|0|0	cDNA|ENSG00000104731|ENST00000446344|16|-1|KLHDC4	SEQ_FROM_4382_4403	-16	AGGCGGCGAGAAGGAACAGGGA	TCCCTGAGACCCTTTAACCTGTGA	..((((...(((((..((((((	))))))....)))))...))))..	15	22	0.000153
miR-125-5p|0|0	cDNA|ENSG00000167371|ENST00000636131|16|1|PRRT2	SEQ_FROM_371_397	-17	CCACTGCGGCCCCTGTGGACTCAGGGC	TCCCTGAGACCCTTTAACCTGTGA	.(((...((.....(.((.(((((((.	.))))))).))).....)).))).	15	27	0.00389
miR-125-5p|0|0	cDNA|ENSG00000166783|ENST00000551742|16|-1|MARF1	SEQ_FROM_14_35	-18.4	TCAAAACAAAGGGCCTGGGGGG	TCCCTGAGACCCTTTAACCTGTGA	(((....((((((.((.(((((	))))).)).))))))......)))	16	22	0.00158
miR-125-5p|0|0	cDNA|ENSG00000166783|ENST00000551742|16|-1|MARF1	SEQ_FROM_19_43	-21.1	ACAAAGGGCCTGGGGGGGGCGGGGG	TCCCTGAGACCCTTTAACCTGTGA	.((.(((...(((((((..((((((	))))))...))))))).))).)).	18	25	0.00158
miR-125-5p|0|0	cDNA|ENSG00000166783|ENST00000551742|16|-1|MARF1	SEQ_FROM_35_57	-22.3	GGGCGGGGGGAAGGCGGCGGGGC	TCCCTGAGACCCTTTAACCTGTGA	..(((((..(((((.(.(((((.	.)))))...))))))..)))))..	16	23	0.00158
miR-125-5p|0|0	cDNA|ENSG00000167371|ENST00000645336|16|1|PRRT2	SEQ_FROM_309_335	-17	CCACTGCGGCCCCTGTGGACTCAGGGC	TCCCTGAGACCCTTTAACCTGTGA	.(((...((.....(.((.(((((((.	.))))))).))).....)).))).	15	27	0.00389
miR-125-5p|0|0	cDNA|ENSG00000133392|ENST00000452625|16|-1|MYH11	SEQ_FROM_3618_3644	-18.1	TCAGCAGGAGCTCAGGGCCAAGAGGGA	TCCCTGAGACCCTTTAACCTGTGA	(((.((((.....((((.(...(((((	)))))..).))))....)))))))	17	27	0.00888
miR-125-5p|0|0	cDNA|ENSG00000133392|ENST00000452625|16|-1|MYH11	SEQ_FROM_3730_3755	-20.7	GCACAGGCGGTGGAGGAGCTCACAGA	TCCCTGAGACCCTTTAACCTGTGA	.((((((...((((((..((((..((	))..))))..)))))).)))))).	18	26	0.00336
miR-125-5p|0|0	cDNA|ENSG00000167261|ENST00000572888|16|-1|DPEP2	SEQ_FROM_124_148	-17.8	GCCCAGAGCACTGTGGTCACAGGGA	TCCCTGAGACCCTTTAACCTGTGA	...(((......(.((((.((((((	)))))).)))))......)))...	14	25	0.000797
miR-125-5p|0|0	cDNA|ENSG00000167261|ENST00000572888|16|-1|DPEP2	SEQ_FROM_173_196	-16.3	GGACACGTTGCAGGCGGTTGGGGA	TCCCTGAGACCCTTTAACCTGTGA	..(((.((((.(((.(.(..((((	))))..)..)))).)))).)))..	16	24	0.000797
miR-125-5p|0|0	cDNA|ENSG00000178279|ENST00000560751|16|-1|TNP2	SEQ_FROM_773_795	-18.9	CCACAGGCAAGAAGGAAGAGGGA	TCCCTGAGACCCTTTAACCTGTGA	.((((((...(((((...(((((	))))).....)))))..)))))).	16	23	0.00499
miR-125-5p|0|0	cDNA|ENSG00000184730|ENST00000564831|16|1|APOBR	SEQ_FROM_1768_1789	-18.9	CCCGAGGAAAGGGAGGCAGGGG	TCCCTGAGACCCTTTAACCTGTGA	....(((((((((...((((((	))))))...))))))..)))....	15	22	0.00688
miR-125-5p|0|0	cDNA|ENSG00000166783|ENST00000548025|16|-1|MARF1	SEQ_FROM_14_35	-18.4	TCAAAACAAAGGGCCTGGGGGG	TCCCTGAGACCCTTTAACCTGTGA	(((....((((((.((.(((((	))))).)).))))))......)))	16	22	0.00158
miR-125-5p|0|0	cDNA|ENSG00000166783|ENST00000548025|16|-1|MARF1	SEQ_FROM_19_43	-21.1	ACAAAGGGCCTGGGGGGGGCGGGGG	TCCCTGAGACCCTTTAACCTGTGA	.((.(((...(((((((..((((((	))))))...))))))).))).)).	18	25	0.00158
miR-125-5p|0|0	cDNA|ENSG00000166783|ENST00000548025|16|-1|MARF1	SEQ_FROM_35_57	-22.3	GGGCGGGGGGAAGGCGGCGGGGC	TCCCTGAGACCCTTTAACCTGTGA	..(((((..(((((.(.(((((.	.)))))...))))))..)))))..	16	23	0.00158
miR-125-5p|0|0	cDNA|ENSG00000183751|ENST00000568546|16|1|TBL3	SEQ_FROM_5248_5272	-21	GGGCAGGAGCACAGGGATTGGGGGA	TCCCTGAGACCCTTTAACCTGTGA	..(((((.....((((.((.(((((	))))).)).))))....)))))..	16	25	0.00121
miR-125-5p|0|0	cDNA|ENSG00000177548|ENST00000544477|16|-1|RABEP2	SEQ_FROM_1114_1136	-17.3	CTGCAGGCCCAGGAGCACGGGGC	TCCCTGAGACCCTTTAACCTGTGA	..(((((...(((..(.(((((.	.))))).)..)))....)))))..	14	23	0.00852
miR-125-5p|0|0	cDNA|ENSG00000140853|ENST00000539144|16|1|NLRC5	SEQ_FROM_299_324	-17.7	TCACCAGCCAGCTGGGAGCTGAGGGG	TCCCTGAGACCCTTTAACCTGTGA	((((.((......(((..((.(((((	))))).)).)))......))))))	16	26	0.00189
miR-125-5p|0|0	cDNA|ENSG00000152910|ENST00000611870|16|1|CNTNAP4	SEQ_FROM_123_144	-17.5	GGTGAGGAGGAAGGGAGGGGGA	TCCCTGAGACCCTTTAACCTGTGA	....(((..((((((..(((((	)))))....))))))..)))....	14	22	0.00638
miR-125-5p|0|0	cDNA|ENSG00000140995|ENST00000617948|16|1|DEF8	SEQ_FROM_2585_2608	-17.7	CAGCAGGGGCTGTGTGCTGGGGGA	TCCCTGAGACCCTTTAACCTGTGA	..(((((....(.((.((.(((((	))))).)))).).....)))))..	15	24	0.00455
miR-125-5p|0|0	cDNA|ENSG00000167371|ENST00000567659|16|1|PRRT2	SEQ_FROM_359_385	-17	CCACTGCGGCCCCTGTGGACTCAGGGC	TCCCTGAGACCCTTTAACCTGTGA	.(((...((.....(.((.(((((((.	.))))))).))).....)).))).	15	27	0.00384
miR-125-5p|0|0	cDNA|ENSG00000167371|ENST00000647876|16|1|PRRT2	SEQ_FROM_400_426	-17	CCACTGCGGCCCCTGTGGACTCAGGGC	TCCCTGAGACCCTTTAACCTGTGA	.(((...((.....(.((.(((((((.	.))))))).))).....)).))).	15	27	0.00389
miR-125-5p|0|0	cDNA|ENSG00000140995|ENST00000563594|16|1|DEF8	SEQ_FROM_3151_3174	-17.7	CAGCAGGGGCTGTGTGCTGGGGGA	TCCCTGAGACCCTTTAACCTGTGA	..(((((....(.((.((.(((((	))))).)))).).....)))))..	15	24	0.00456
miR-125-5p|0|0	cDNA|ENSG00000140853|ENST00000539881|16|1|NLRC5	SEQ_FROM_559_584	-17.7	TCACCAGCCAGCTGGGAGCTGAGGGG	TCCCTGAGACCCTTTAACCTGTGA	((((.((......(((..((.(((((	))))).)).)))......))))))	16	26	0.00188
miR-125-5p|0|0	cDNA|ENSG00000140995|ENST00000570182|16|1|DEF8	SEQ_FROM_2251_2274	-17.7	CAGCAGGGGCTGTGTGCTGGGGGA	TCCCTGAGACCCTTTAACCTGTGA	..(((((....(.((.((.(((((	))))).)))).).....)))))..	15	24	0.00456
miR-125-5p|0|0	cDNA|ENSG00000104731|ENST00000567298|16|-1|KLHDC4	SEQ_FROM_4511_4532	-16	AGGCGGCGAGAAGGAACAGGGA	TCCCTGAGACCCTTTAACCTGTGA	..((((...(((((..((((((	))))))....)))))...))))..	15	22	0.000155
miR-125-5p|0|0	cDNA|ENSG00000167371|ENST00000572820|16|1|PRRT2	SEQ_FROM_287_313	-17	CCACTGCGGCCCCTGTGGACTCAGGGC	TCCCTGAGACCCTTTAACCTGTGA	.(((...((.....(.((.(((((((.	.))))))).))).....)).))).	15	27	0.00389
miR-125-5p|0|0	cDNA|ENSG00000197943|ENST00000564138|16|1|PLCG2	SEQ_FROM_6177_6200	-20.3	TCTGGTTCTTGGTGGTGTTAGGGA	TCCCTGAGACCCTTTAACCTGTGA	((.((((...((.(((.(((((((	))))))).)))))..))))...))	18	24	0.00585
miR-125-5p|0|0	cDNA|ENSG00000167371|ENST00000637064|16|1|PRRT2	SEQ_FROM_286_312	-17	CCACTGCGGCCCCTGTGGACTCAGGGC	TCCCTGAGACCCTTTAACCTGTGA	.(((...((.....(.((.(((((((.	.))))))).))).....)).))).	15	27	0.00388
miR-125-5p|0|0	cDNA|ENSG00000133392|ENST00000576790|16|-1|MYH11	SEQ_FROM_3563_3589	-18.1	TCAGCAGGAGCTCAGGGCCAAGAGGGA	TCCCTGAGACCCTTTAACCTGTGA	(((.((((.....((((.(...(((((	)))))..).))))....)))))))	17	27	0.00888
miR-125-5p|0|0	cDNA|ENSG00000133392|ENST00000576790|16|-1|MYH11	SEQ_FROM_3675_3700	-20.7	GCACAGGCGGTGGAGGAGCTCACAGA	TCCCTGAGACCCTTTAACCTGTGA	.((((((...((((((..((((..((	))..))))..)))))).)))))).	18	26	0.00336
miR-125-5p|0|0	cDNA|ENSG00000077235|ENST00000561623|16|-1|GTF3C1	SEQ_FROM_5853_5875	-16.3	TCCCAGGCAGCACGGGAAAGGGA	TCCCTGAGACCCTTTAACCTGTGA	((.((((......(((..(((((	)))))....))).....)))).))	14	23	0.00399
miR-125-5p|0|0	cDNA|ENSG00000073350|ENST00000167462|17|1|LLGL2	SEQ_FROM_1446_1470	-17.1	TCACAGGGCACGAGGACGGCACGGT	TCCCTGAGACCCTTTAACCTGTGA	(((((((....((((....((.((.	.)).))....))))...)))))))	15	25	0.0046
miR-125-5p|0|0	cDNA|ENSG00000266173|ENST00000245865|17|-1|STRADA	SEQ_FROM_1639_1660	-17.2	GCTGAGGGAGAGGGAGAGGGGA	TCCCTGAGACCCTTTAACCTGTGA	....(((.((((((...(((((	)))))....))))))..)))....	14	22	0.00674
miR-125-5p|0|0	cDNA|ENSG00000171401|ENST00000246635|17|-1|KRT13	SEQ_FROM_89_115	-21.6	TGCCAGCTATGGAGGTGGTTTCGGGGG	TCCCTGAGACCCTTTAACCTGTGA	...(((.....((((.(((((((((((	)))))))))))))))...)))...	18	27	0.00142
miR-125-5p|0|0	cDNA|ENSG00000065320|ENST00000173229|17|1|NTN1	SEQ_FROM_4050_4073	-17.4	GCAAAGTGGTGCGGGATGCAGGGA	TCCCTGAGACCCTTTAACCTGTGA	.((....(((..(((...((((((	))))))...)))....)))..)).	14	24	0.00208
miR-125-5p|0|0	cDNA|ENSG00000131477|ENST00000253796|17|1|RAMP2	SEQ_FROM_175_201	-22	CCACAGGCACACCAGGGTCAGAAGGGG	TCCCTGAGACCCTTTAACCTGTGA	..(((((......((((((...(((((	)))))..))))))....)))))..	16	27	0.00923
miR-125-5p|0|0	cDNA|ENSG00000108840|ENST00000225983|17|-1|HDAC5	SEQ_FROM_1226_1247	-24	TCACAGGTGCCGGGCCTGGGGC	TCCCTGAGACCCTTTAACCTGTGA	((((((((...((((..((((.	.))))..).)))....))))))))	16	22	0.000235
miR-125-5p|0|0	cDNA|ENSG00000108840|ENST00000225983|17|-1|HDAC5	SEQ_FROM_4163_4186	-18.9	ATGCAGAGTGGAGGGGAGGTGGGC	TCCCTGAGACCCTTTAACCTGTGA	..((((..(((((((.....(((.	.))).....)))))))..))))..	14	24	0.00691
miR-125-5p|0|0	cDNA|ENSG00000132382|ENST00000254718|17|-1|MYBBP1A	SEQ_FROM_2243_2265	-17.4	CCGTGGGTAGAGGTGCTGGTGGA	TCCCTGAGACCCTTTAACCTGTGA	.((..((((((((..((.(.(((	))).).))..))))).)))..)).	16	23	0.00519
miR-125-5p|0|0	cDNA|ENSG00000131475|ENST00000253794|17|1|VPS25	SEQ_FROM_431_456	-16.7	ACACAGAGGATGAGGAGTTCCACGGG	TCCCTGAGACCCTTTAACCTGTGA	.(((((.(...((((.((..((.((.	.)).))..))))))...)))))).	16	26	0.0087
miR-125-5p|0|0	cDNA|ENSG00000075461|ENST00000262138|17|1|CACNG4	SEQ_FROM_3262_3288	-17.2	GAGTAGGAAGAAGGGGACGAGCCGGGA	TCCCTGAGACCCTTTAACCTGTGA	...((((..((((((..(...(.((((	)))).).).))))))..))))...	16	27	0.0055
miR-125-5p|0|0	cDNA|ENSG00000005379|ENST00000268893|17|-1|TSPOAP1	SEQ_FROM_4683_4708	-16	GGACGAGGAGGAGGAGAAGTCAGGGG	TCCCTGAGACCCTTTAACCTGTGA	..((.(((.(((((.(...(((((((	)))))))..))))))..)))))..	18	26	5.5e-05
miR-125-5p|0|0	cDNA|ENSG00000174238|ENST00000313486|17|-1|PITPNA	SEQ_FROM_2111_2132	-16.9	TTGCCGGAAAGGAATTTGGGGA	TCCCTGAGACCCTTTAACCTGTGA	(..(.(((((((..((..((((	))))..))..)))))..)).)..)	15	22	0.00374
miR-125-5p|0|0	cDNA|ENSG00000141551|ENST00000314028|17|-1|CSNK1D	SEQ_FROM_553_575	-18.1	TCAGATGGTGCGGGGCAGAGGGG	TCCCTGAGACCCTTTAACCTGTGA	(((.(.(((..(((((..(((((	)))))..).))))...)))).)))	17	23	0.00338
miR-125-5p|0|0	cDNA|ENSG00000109099|ENST00000312280|17|-1|PMP22	SEQ_FROM_725_746	-22.1	ACATAGGGAAGGGAGGAAGGGA	TCCCTGAGACCCTTTAACCTGTGA	.((((((((((((....(((((	)))))....))))))..)))))).	17	22	0.000488
miR-125-5p|0|0	cDNA|ENSG00000171532|ENST00000302584|17|-1|NEUROD2	SEQ_FROM_416_440	-19.2	TCAAGGAGGAAGGCGAGCTGGGGGG	TCCCTGAGACCCTTTAACCTGTGA	((((((..(((((....((.(((((	))))).))..)))))..))).)))	18	25	0.00106
miR-125-5p|0|0	cDNA|ENSG00000171532|ENST00000302584|17|-1|NEUROD2	SEQ_FROM_1688_1714	-19.5	CTGCAGGCCCAAGGCGTTGGTAAGGGG	TCCCTGAGACCCTTTAACCTGTGA	..(((((...((((.(((....(((((	)))))..)))))))...)))))..	17	27	0.00174
miR-125-5p|0|0	cDNA|ENSG00000173838|ENST00000311269|17|-1|MARCH10	SEQ_FROM_109_134	-20.9	GAGGAGGAGGAAGAGGAGCTCAGGGC	TCCCTGAGACCCTTTAACCTGTGA	..(.(((..((((.((..(((((((.	.))))))).))))))..))).)..	17	26	0.00259
miR-125-5p|0|0	cDNA|ENSG00000176809|ENST00000319651|17|-1|LRRC37A3	SEQ_FROM_173_195	-18.2	CAGCAGGCGCTGGAGTCCTGGGA	TCCCTGAGACCCTTTAACCTGTGA	..(((((....((.((((.((((	)))).).))))).....)))))..	15	23	0.00551
miR-125-5p|0|0	cDNA|ENSG00000109113|ENST00000301043|17|-1|RAB34	SEQ_FROM_115_140	-21.6	TCCCAGGGCAGAAGGGCGAGAGGGGG	TCCCTGAGACCCTTTAACCTGTGA	((.((((...(((((((....(((((	)))))..).))))))..)))).))	18	26	0.00758
miR-125-5p|0|0	cDNA|ENSG00000167895|ENST00000318430|17|1|TMC8	SEQ_FROM_229_255	-17.2	ACGCCGGCGCAGAGGGGACGGAAGGGC	TCCCTGAGACCCTTTAACCTGTGA	.(((.((...((((((..(...((((.	.))))..).))))))..)).))).	16	27	0.00263
miR-125-5p|0|0	cDNA|ENSG00000108306|ENST00000264658|17|-1|FBXL20	SEQ_FROM_789_811	-18.8	GCACTAGTGAGGGGCTGTGGGGG	TCCCTGAGACCCTTTAACCTGTGA	.(((...(((((((((.((((((	)))))))).)))))))....))).	18	23	0.00498
miR-125-5p|0|0	cDNA|ENSG00000108306|ENST00000264658|17|-1|FBXL20	SEQ_FROM_796_820	-21.5	TGAGGGGCTGTGGGGGTCTCAAGGC	TCCCTGAGACCCTTTAACCTGTGA	(.(.(((....((((((((((.((.	.)).))))))))))...))).).)	17	25	0.00498
miR-125-5p|0|0	cDNA|ENSG00000177374|ENST00000322941|17|1|HIC1	SEQ_FROM_2628_2649	-18	GGGCAGAGTTGGGGAGTGGGGA	TCCCTGAGACCCTTTAACCTGTGA	..((((.(((((((..((((((	))))))...))))..)))))))..	17	22	0.00134
miR-125-5p|0|0	cDNA|ENSG00000132507|ENST00000336452|17|1|EIF5A	SEQ_FROM_853_878	-16.7	CTACAGCCCTGGTGGGGGAGAAGGGG	TCCCTGAGACCCTTTAACCTGTGA	.(((((.......((((....(((((	)))))....)))).....))))).	14	26	0.00174
miR-125-5p|0|0	cDNA|ENSG00000159202|ENST00000360943|17|1|UBE2Z	SEQ_FROM_1468_1490	-20.5	CCACAGGGCCAGCTCCTTAGGGA	TCCCTGAGACCCTTTAACCTGTGA	.((((((...((...((((((((	))))))))...))....)))))).	16	23	0.00101
miR-125-5p|0|0	cDNA|ENSG00000172794|ENST00000340415|17|1|RAB37	SEQ_FROM_3518_3543	-18.1	CTGCCGGCCTGGAGGGGGAGAGGGGG	TCCCTGAGACCCTTTAACCTGTGA	..((.((..(((((((.....(((((	)))))....))))))).)).))..	16	26	0.00813
miR-125-5p|0|0	cDNA|ENSG00000109065|ENST00000357814|17|-1|NAT9	SEQ_FROM_874_895	-17.5	GAGCAGACTCCAGGGCCAGGGC	TCCCTGAGACCCTTTAACCTGTGA	..((((.....((((((((((.	.))))).).)))).....))))..	14	22	0.00646
miR-125-5p|0|0	cDNA|ENSG00000132507|ENST00000336458|17|1|EIF5A	SEQ_FROM_861_886	-16.7	CTACAGCCCTGGTGGGGGAGAAGGGG	TCCCTGAGACCCTTTAACCTGTGA	.(((((.......((((....(((((	)))))....)))).....))))).	14	26	0.00174
miR-125-5p|0|0	cDNA|ENSG00000154920|ENST00000393271|17|1|EME1	SEQ_FROM_1131_1151	-17.7	TCACAGCAAAGACAGCAGGGA	TCCCTGAGACCCTTTAACCTGTGA	((((((.((((....((((((	)))))).....))))...))))))	16	21	0.00134
miR-125-5p|0|0	cDNA|ENSG00000141551|ENST00000392334|17|-1|CSNK1D	SEQ_FROM_519_541	-18.1	TCAGATGGTGCGGGGCAGAGGGG	TCCCTGAGACCCTTTAACCTGTGA	(((.(.(((..(((((..(((((	)))))..).))))...)))).)))	17	23	0.00336
miR-125-5p|0|0	cDNA|ENSG00000180616|ENST00000357585|17|1|SSTR2	SEQ_FROM_7002_7027	-17	ACCCAGTCCTAAGGGCTGCTGGGGGC	TCCCTGAGACCCTTTAACCTGTGA	...(((....(((((...((.((((.	.)))).)).)))))....)))...	14	26	0.00946
miR-125-5p|0|0	cDNA|ENSG00000129654|ENST00000322957|17|-1|FOXJ1	SEQ_FROM_2081_2107	-20.6	GAGCAGGGCAGAAGATGGACTGGGGGA	TCCCTGAGACCCTTTAACCTGTGA	..(((((...((((..((.((.(((((	))))).)).))))))..)))))..	18	27	0.00339
miR-125-5p|0|0	cDNA|ENSG00000129654|ENST00000322957|17|-1|FOXJ1	SEQ_FROM_2097_2118	-17.3	GGACTGGGGGAGGGGGCAGAGA	TCCCTGAGACCCTTTAACCTGTGA	..((.((..((((((.(((.((	)).)))...))))))..)).))..	15	22	0.00339
miR-125-5p|0|0	cDNA|ENSG00000171634|ENST00000306378|17|1|BPTF	SEQ_FROM_7726_7748	-17.5	CAAAGGGTTCAGCAACTCAGGGA	TCCCTGAGACCCTTTAACCTGTGA	....(((((.((...((((((((	))))))))...))..)))))....	15	23	0.00272
miR-125-5p|0|0	cDNA|ENSG00000172794|ENST00000392612|17|1|RAB37	SEQ_FROM_2241_2266	-18.1	CTGCCGGCCTGGAGGGGGAGAGGGGG	TCCCTGAGACCCTTTAACCTGTGA	..((.((..(((((((.....(((((	)))))....))))))).)).))..	16	26	0.00811
miR-125-5p|0|0	cDNA|ENSG00000172794|ENST00000392613|17|1|RAB37	SEQ_FROM_2326_2351	-18.1	CTGCCGGCCTGGAGGGGGAGAGGGGG	TCCCTGAGACCCTTTAACCTGTGA	..((.((..(((((((.....(((((	)))))....))))))).)).))..	16	26	0.00811
miR-125-5p|0|0	cDNA|ENSG00000180638|ENST00000350657|17|-1|SLC47A2	SEQ_FROM_2170_2190	-17.2	GCACGAGTCAGAGTCCAGGGA	TCCCTGAGACCCTTTAACCTGTGA	.((((.((.((.(((((((((	)))))).))).))...)).)))).	17	21	0.000796
miR-125-5p|0|0	cDNA|ENSG00000154920|ENST00000338165|17|1|EME1	SEQ_FROM_1131_1151	-17.7	TCACAGCAAAGACAGCAGGGA	TCCCTGAGACCCTTTAACCTGTGA	((((((.((((....((((((	)))))).....))))...))))))	16	21	0.00134
miR-125-5p|0|0	cDNA|ENSG00000005379|ENST00000343736|17|-1|TSPOAP1	SEQ_FROM_4898_4923	-16	GGACGAGGAGGAGGAGAAGTCAGGGG	TCCCTGAGACCCTTTAACCTGTGA	..((.(((.(((((.(...(((((((	)))))))..))))))..)))))..	18	26	5.5e-05
miR-125-5p|0|0	cDNA|ENSG00000170921|ENST00000389520|17|1|TANC2	SEQ_FROM_4539_4563	-16.74	ACACACTTCCCCGGCTCATCAGGGA	TCCCTGAGACCCTTTAACCTGTGA	.((((.......((.((.(((((((	))))))))).)).......)))).	15	25	0.00273
miR-125-5p|0|0	cDNA|ENSG00000132382|ENST00000381556|17|-1|MYBBP1A	SEQ_FROM_1998_2020	-17.4	CCGTGGGTAGAGGTGCTGGTGGA	TCCCTGAGACCCTTTAACCTGTGA	.((..((((((((..((.(.(((	))).).))..))))).)))..)).	16	23	0.00519
miR-125-5p|0|0	cDNA|ENSG00000129250|ENST00000320785|17|1|KIF1C	SEQ_FROM_3200_3226	-23.1	CTGCAGGGACTGCAGGGCTCTGGGGGC	TCCCTGAGACCCTTTAACCTGTGA	..(((((...((.((((.(((.((((.	.)))).))))))).)).)))))..	18	27	0.00417
miR-125-5p|0|0	cDNA|ENSG00000108840|ENST00000336057|17|-1|HDAC5	SEQ_FROM_1203_1224	-24	TCACAGGTGCCGGGCCTGGGGC	TCCCTGAGACCCTTTAACCTGTGA	((((((((...((((..((((.	.))))..).)))....))))))))	16	22	0.000236
miR-125-5p|0|0	cDNA|ENSG00000108840|ENST00000336057|17|-1|HDAC5	SEQ_FROM_3885_3908	-18.9	ATGCAGAGTGGAGGGGAGGTGGGC	TCCCTGAGACCCTTTAACCTGTGA	..((((..(((((((.....(((.	.))).....)))))))..))))..	14	24	0.00691
miR-125-5p|0|0	cDNA|ENSG00000196388|ENST00000355025|17|-1|INCA1	SEQ_FROM_698_720	-20	ATGCAGCAGCAGGGCCTTGGGGG	TCCCTGAGACCCTTTAACCTGTGA	..((((....((((.((..((((	))))..)).)))).....))))..	14	23	0.00331
miR-125-5p|0|0	cDNA|ENSG00000172794|ENST00000392610|17|1|RAB37	SEQ_FROM_2571_2596	-18.1	CTGCCGGCCTGGAGGGGGAGAGGGGG	TCCCTGAGACCCTTTAACCTGTGA	..((.((..(((((((.....(((((	)))))....))))))).)).))..	16	26	0.00813
miR-125-5p|0|0	cDNA|ENSG00000266173|ENST00000392950|17|-1|STRADA	SEQ_FROM_1465_1486	-17.2	GCTGAGGGAGAGGGAGAGGGGA	TCCCTGAGACCCTTTAACCTGTGA	....(((.((((((...(((((	)))))....))))))..)))....	14	22	0.00674
miR-125-5p|0|0	cDNA|ENSG00000073350|ENST00000392550|17|1|LLGL2	SEQ_FROM_1433_1457	-17.1	TCACAGGGCACGAGGACGGCACGGT	TCCCTGAGACCCTTTAACCTGTGA	(((((((....((((....((.((.	.)).))....))))...)))))))	15	25	0.0046
miR-125-5p|0|0	cDNA|ENSG00000171401|ENST00000336861|17|-1|KRT13	SEQ_FROM_74_100	-21.6	TGCCAGCTATGGAGGTGGTTTCGGGGG	TCCCTGAGACCCTTTAACCTGTGA	...(((.....((((.(((((((((((	)))))))))))))))...)))...	18	27	0.00142
miR-125-5p|0|0	cDNA|ENSG00000172794|ENST00000392614|17|1|RAB37	SEQ_FROM_2417_2442	-18.1	CTGCCGGCCTGGAGGGGGAGAGGGGG	TCCCTGAGACCCTTTAACCTGTGA	..((.((..(((((((.....(((((	)))))....))))))).)).))..	16	26	0.00811
miR-125-5p|0|0	cDNA|ENSG00000161405|ENST00000346872|17|-1|IKZF3	SEQ_FROM_5842_5862	-16.8	TGACAGAACTGGGCTGAGGGT	TCCCTGAGACCCTTTAACCTGTGA	(.((((....(((((.((((.	.)))).)).)))......)))).)	14	21	0.000514
miR-125-5p|0|0	cDNA|ENSG00000172794|ENST00000481224|17|1|RAB37	SEQ_FROM_1367_1392	-18.1	CTGCCGGCCTGGAGGGGGAGAGGGGG	TCCCTGAGACCCTTTAACCTGTGA	..((.((..(((((((.....(((((	)))))....))))))).)).))..	16	26	0.00808
miR-125-5p|0|0	cDNA|ENSG00000180638|ENST00000325411|17|-1|SLC47A2	SEQ_FROM_2112_2132	-17.2	GCACGAGTCAGAGTCCAGGGA	TCCCTGAGACCCTTTAACCTGTGA	.((((.((.((.(((((((((	)))))).))).))...)).)))).	17	21	0.000796
miR-125-5p|0|0	cDNA|ENSG00000171634|ENST00000321892|17|1|BPTF	SEQ_FROM_7943_7965	-17.5	CAAAGGGTTCAGCAACTCAGGGA	TCCCTGAGACCCTTTAACCTGTGA	....(((((.((...((((((((	))))))))...))..)))))....	15	23	0.00272
miR-125-5p|0|0	cDNA|ENSG00000108306|ENST00000577399|17|-1|FBXL20	SEQ_FROM_874_896	-18.8	GCACTAGTGAGGGGCTGTGGGGG	TCCCTGAGACCCTTTAACCTGTGA	.(((...(((((((((.((((((	)))))))).)))))))....))).	18	23	0.0049
miR-125-5p|0|0	cDNA|ENSG00000108306|ENST00000577399|17|-1|FBXL20	SEQ_FROM_881_905	-21.5	TGAGGGGCTGTGGGGGTCTCAAGGC	TCCCTGAGACCCTTTAACCTGTGA	(.(.(((....((((((((((.((.	.)).))))))))))...))).).)	17	25	0.0049
miR-125-5p|0|0	cDNA|ENSG00000129657|ENST00000436233|17|1|SEC14L1	SEQ_FROM_3502_3523	-20.8	TGACGGTGGGGGTGCTGGGGGG	TCCCTGAGACCCTTTAACCTGTGA	(.(((((.(((((.((.(((((	))))).)))))))...))).)).)	18	22	0.00546
miR-125-5p|0|0	cDNA|ENSG00000188803|ENST00000432116|17|1|SHISA6	SEQ_FROM_4366_4390	-18.6	AGGGAGGGAGAGAGGGAGGGAGGGA	TCCCTGAGACCCTTTAACCTGTGA	..(.(((...((((((....(((((	)))))....))))))..))).)..	15	25	0.00851
miR-125-5p|0|0	cDNA|ENSG00000188803|ENST00000432116|17|1|SHISA6	SEQ_FROM_4378_4402	-19.6	AGGGAGGGAGGGAGGGGAGGAGGGA	TCCCTGAGACCCTTTAACCTGTGA	..(.(((...((((((....(((((	)))))....))))))..))).)..	15	25	0.00851
miR-125-5p|0|0	cDNA|ENSG00000173838|ENST00000544856|17|-1|MARCH10	SEQ_FROM_85_110	-20.9	GAGGAGGAGGAAGAGGAGCTCAGGGC	TCCCTGAGACCCTTTAACCTGTGA	..(.(((..((((.((..(((((((.	.))))))).))))))..))).)..	17	26	0.00259
miR-125-5p|0|0	cDNA|ENSG00000132507|ENST00000416016|17|1|EIF5A	SEQ_FROM_941_966	-16.7	CTACAGCCCTGGTGGGGGAGAAGGGG	TCCCTGAGACCCTTTAACCTGTGA	.(((((.......((((....(((((	)))))....)))).....))))).	14	26	0.00174
miR-125-5p|0|0	cDNA|ENSG00000154920|ENST00000511648|17|1|EME1	SEQ_FROM_1073_1093	-17.7	TCACAGCAAAGACAGCAGGGA	TCCCTGAGACCCTTTAACCTGTGA	((((((.((((....((((((	)))))).....))))...))))))	16	21	0.00134
miR-125-5p|0|0	cDNA|ENSG00000173826|ENST00000580652|17|1|KCNH6	SEQ_FROM_515_540	-18	TCCTGGGCTCCGAGGGCTCTCATGGC	TCCCTGAGACCCTTTAACCTGTGA	((.((((....(((((.(((((.((.	.)).))))))))))...)))).))	18	26	0.00518
miR-125-5p|0|0	cDNA|ENSG00000173826|ENST00000580652|17|1|KCNH6	SEQ_FROM_537_559	-17.8	TGGCAGGCCAGGCGGACCAGGGC	TCCCTGAGACCCTTTAACCTGTGA	(.(((((..(((.((.((((((.	.))))).).)))))...))))).)	17	23	0.00518
miR-125-5p|0|0	cDNA|ENSG00000108306|ENST00000394294|17|-1|FBXL20	SEQ_FROM_690_712	-18.8	GCACTAGTGAGGGGCTGTGGGGG	TCCCTGAGACCCTTTAACCTGTGA	.(((...(((((((((.((((((	)))))))).)))))))....))).	18	23	0.00494
miR-125-5p|0|0	cDNA|ENSG00000108306|ENST00000394294|17|-1|FBXL20	SEQ_FROM_697_721	-21.5	TGAGGGGCTGTGGGGGTCTCAAGGC	TCCCTGAGACCCTTTAACCTGTGA	(.(.(((....((((((((((.((.	.)).))))))))))...))).).)	17	25	0.00494
miR-125-5p|0|0	cDNA|ENSG00000238083|ENST00000576629|17|1|LRRC37A2	SEQ_FROM_265_287	-18.2	CAGCAGGCGCTGGAGTCCTGGGA	TCCCTGAGACCCTTTAACCTGTGA	..(((((....((.((((.((((	)))).).))))).....)))))..	15	23	0.00734
miR-125-5p|0|0	cDNA|ENSG00000126351|ENST00000450525|17|1|THRA	SEQ_FROM_4632_4653	-19.8	AAGCTGGTGCTGGGCTGGGGGG	TCCCTGAGACCCTTTAACCTGTGA	..((.(((...(((((.(((((	))))).)).)))....))).))..	15	22	0.00304
miR-125-5p|0|0	cDNA|ENSG00000141551|ENST00000403276|17|-1|CSNK1D	SEQ_FROM_253_275	-18.1	TCAGATGGTGCGGGGCAGAGGGG	TCCCTGAGACCCTTTAACCTGTGA	(((.(.(((..(((((..(((((	)))))..).))))...)))).)))	17	23	0.0033
miR-125-5p|0|0	cDNA|ENSG00000109099|ENST00000395936|17|-1|PMP22	SEQ_FROM_731_752	-22.1	ACATAGGGAAGGGAGGAAGGGA	TCCCTGAGACCCTTTAACCTGTGA	.((((((((((((....(((((	)))))....))))))..)))))).	17	22	0.000488
miR-125-5p|0|0	cDNA|ENSG00000173838|ENST00000583600|17|-1|MARCH10	SEQ_FROM_139_164	-20.9	GAGGAGGAGGAAGAGGAGCTCAGGGC	TCCCTGAGACCCTTTAACCTGTGA	..(.(((..((((.((..(((((((.	.))))))).))))))..))).)..	17	26	0.00259
miR-125-5p|0|0	cDNA|ENSG00000198720|ENST00000488766|17|1|ANKRD13B	SEQ_FROM_2150_2175	-20.55	TCGCGGGTGCAGCAGCACAGCAGGGA	TCCCTGAGACCCTTTAACCTGTGA	((((((((............((((((	))))))..........))))))))	14	26	0.00248
miR-125-5p|0|0	cDNA|ENSG00000198720|ENST00000488766|17|1|ANKRD13B	SEQ_FROM_2278_2306	-17.3	AGACTGGACACAAAGGGCTCGCCCAGGGC	TCCCTGAGACCCTTTAACCTGTGA	..((.((....((((((.((...(((((.	.))))).))))))))..)).))..	17	29	0.0032
miR-125-5p|0|0	cDNA|ENSG00000132507|ENST00000576930|17|1|EIF5A	SEQ_FROM_1044_1069	-16.7	CTACAGCCCTGGTGGGGGAGAAGGGG	TCCCTGAGACCCTTTAACCTGTGA	.(((((.......((((....(((((	)))))....)))).....))))).	14	26	0.00174
miR-125-5p|0|0	cDNA|ENSG00000196388|ENST00000576820|17|-1|INCA1	SEQ_FROM_370_392	-20	ATGCAGCAGCAGGGCCTTGGGGG	TCCCTGAGACCCTTTAACCTGTGA	..((((....((((.((..((((	))))..)).)))).....))))..	14	23	0.00326
miR-125-5p|0|0	cDNA|ENSG00000176927|ENST00000536908|17|1|EFCAB5	SEQ_FROM_42_68	-20	GCAGGGGCTGGAGGTGGTGCTGGGGGA	TCCCTGAGACCCTTTAACCTGTGA	....(((.((((((.(...((.(((((	))))).)).))))))).)))....	17	27	0.00762
miR-125-5p|0|0	cDNA|ENSG00000109099|ENST00000395938|17|-1|PMP22	SEQ_FROM_713_734	-22.1	ACATAGGGAAGGGAGGAAGGGA	TCCCTGAGACCCTTTAACCTGTGA	.((((((((((((....(((((	)))))....))))))..)))))).	17	22	0.000488
miR-125-5p|0|0	cDNA|ENSG00000132507|ENST00000573542|17|1|EIF5A	SEQ_FROM_905_930	-16.7	CTACAGCCCTGGTGGGGGAGAAGGGG	TCCCTGAGACCCTTTAACCTGTGA	.(((((.......((((....(((((	)))))....)))).....))))).	14	26	0.00172
miR-125-5p|0|0	cDNA|ENSG00000173826|ENST00000456941|17|1|KCNH6	SEQ_FROM_538_563	-18	TCCTGGGCTCCGAGGGCTCTCATGGC	TCCCTGAGACCCTTTAACCTGTGA	((.((((....(((((.(((((.((.	.)).))))))))))...)))).))	18	26	0.00523
miR-125-5p|0|0	cDNA|ENSG00000173826|ENST00000456941|17|1|KCNH6	SEQ_FROM_560_582	-17.8	TGGCAGGCCAGGCGGACCAGGGC	TCCCTGAGACCCTTTAACCTGTGA	(.(((((..(((.((.((((((.	.))))).).)))))...))))).)	17	23	0.00523
miR-125-5p|0|0	cDNA|ENSG00000188803|ENST00000441885|17|1|SHISA6	SEQ_FROM_4423_4447	-18.6	AGGGAGGGAGAGAGGGAGGGAGGGA	TCCCTGAGACCCTTTAACCTGTGA	..(.(((...((((((....(((((	)))))....))))))..))).)..	15	25	0.00851
miR-125-5p|0|0	cDNA|ENSG00000188803|ENST00000441885|17|1|SHISA6	SEQ_FROM_4435_4459	-19.6	AGGGAGGGAGGGAGGGGAGGAGGGA	TCCCTGAGACCCTTTAACCTGTGA	..(.(((...((((((....(((((	)))))....))))))..))).)..	15	25	0.00851
miR-125-5p|0|0	cDNA|ENSG00000173826|ENST00000456941|17|1|KCNH6	SEQ_FROM_2462_2486	-16.2	TCCAGGGCCCAGGCTGCCCCAGGGC	TCCCTGAGACCCTTTAACCTGTGA	((((((....(((...(..(((((.	.))))).)..)))....)))).))	15	25	0.00944
miR-125-5p|0|0	cDNA|ENSG00000167281|ENST00000584778|17|-1|RBFOX3	SEQ_FROM_341_366	-16.6	ACAGAGAGCCCAGAGTGCCTCGGGGA	TCCCTGAGACCCTTTAACCTGTGA	.((.((.(...((((.(.((((((((	)))))))).).))))..))).)).	18	26	0.00314
miR-125-5p|0|0	cDNA|ENSG00000173826|ENST00000583023|17|1|KCNH6	SEQ_FROM_469_494	-18	TCCTGGGCTCCGAGGGCTCTCATGGC	TCCCTGAGACCCTTTAACCTGTGA	((.((((....(((((.(((((.((.	.)).))))))))))...)))).))	18	26	0.00523
miR-125-5p|0|0	cDNA|ENSG00000173826|ENST00000583023|17|1|KCNH6	SEQ_FROM_491_513	-17.8	TGGCAGGCCAGGCGGACCAGGGC	TCCCTGAGACCCTTTAACCTGTGA	(.(((((..(((.((.((((((.	.))))).).)))))...))))).)	17	23	0.00523
miR-125-5p|0|0	cDNA|ENSG00000167281|ENST00000580155|17|-1|RBFOX3	SEQ_FROM_437_462	-16.6	ACAGAGAGCCCAGAGTGCCTCGGGGA	TCCCTGAGACCCTTTAACCTGTGA	.((.((.(...((((.(.((((((((	)))))))).).))))..))).)).	18	26	0.00314
miR-125-5p|0|0	cDNA|ENSG00000198720|ENST00000394859|17|1|ANKRD13B	SEQ_FROM_3157_3185	-17.3	AGACTGGACACAAAGGGCTCGCCCAGGGC	TCCCTGAGACCCTTTAACCTGTGA	..((.((....((((((.((...(((((.	.))))).))))))))..)).))..	17	29	0.00322
miR-125-5p|0|0	cDNA|ENSG00000173826|ENST00000583023|17|1|KCNH6	SEQ_FROM_2660_2684	-16.2	TCCAGGGCCCAGGCTGCCCCAGGGC	TCCCTGAGACCCTTTAACCTGTGA	((((((....(((...(..(((((.	.))))).)..)))....)))).))	15	25	0.00942
miR-125-5p|0|0	cDNA|ENSG00000196388|ENST00000574617|17|-1|INCA1	SEQ_FROM_657_679	-20	ATGCAGCAGCAGGGCCTTGGGGG	TCCCTGAGACCCTTTAACCTGTGA	..((((....((((.((..((((	))))..)).)))).....))))..	14	23	0.00331
miR-125-5p|0|0	cDNA|ENSG00000108306|ENST00000583610|17|-1|FBXL20	SEQ_FROM_819_841	-18.8	GCACTAGTGAGGGGCTGTGGGGG	TCCCTGAGACCCTTTAACCTGTGA	.(((...(((((((((.((((((	)))))))).)))))))....))).	18	23	0.0049
miR-125-5p|0|0	cDNA|ENSG00000173826|ENST00000581784|17|1|KCNH6	SEQ_FROM_538_563	-18	TCCTGGGCTCCGAGGGCTCTCATGGC	TCCCTGAGACCCTTTAACCTGTGA	((.((((....(((((.(((((.((.	.)).))))))))))...)))).))	18	26	0.00524
miR-125-5p|0|0	cDNA|ENSG00000108306|ENST00000583610|17|-1|FBXL20	SEQ_FROM_826_850	-21.5	TGAGGGGCTGTGGGGGTCTCAAGGC	TCCCTGAGACCCTTTAACCTGTGA	(.(.(((....((((((((((.((.	.)).))))))))))...))).).)	17	25	0.0049
miR-125-5p|0|0	cDNA|ENSG00000173826|ENST00000581784|17|1|KCNH6	SEQ_FROM_560_582	-17.8	TGGCAGGCCAGGCGGACCAGGGC	TCCCTGAGACCCTTTAACCTGTGA	(.(((((..(((.((.((((((.	.))))).).)))))...))))).)	17	23	0.00524
miR-125-5p|0|0	cDNA|ENSG00000129657|ENST00000430767|17|1|SEC14L1	SEQ_FROM_3584_3605	-20.8	TGACGGTGGGGGTGCTGGGGGG	TCCCTGAGACCCTTTAACCTGTGA	(.(((((.(((((.((.(((((	))))).)))))))...))).)).)	18	22	0.00546
miR-125-5p|0|0	cDNA|ENSG00000173826|ENST00000581784|17|1|KCNH6	SEQ_FROM_2462_2486	-16.2	TCCAGGGCCCAGGCTGCCCCAGGGC	TCCCTGAGACCCTTTAACCTGTGA	((((((....(((...(..(((((.	.))))).)..)))....)))).))	15	25	0.00945
miR-125-5p|0|0	cDNA|ENSG00000196388|ENST00000575780|17|-1|INCA1	SEQ_FROM_536_558	-20	ATGCAGCAGCAGGGCCTTGGGGG	TCCCTGAGACCCTTTAACCTGTGA	..((((....((((.((..((((	))))..)).)))).....))))..	14	23	0.0033
miR-125-5p|0|0	cDNA|ENSG00000132507|ENST00000419711|17|1|EIF5A	SEQ_FROM_876_901	-16.7	CTACAGCCCTGGTGGGGGAGAAGGGG	TCCCTGAGACCCTTTAACCTGTGA	.(((((.......((((....(((((	)))))....)))).....))))).	14	26	0.00174
miR-125-5p|0|0	cDNA|ENSG00000132507|ENST00000571955|17|1|EIF5A	SEQ_FROM_971_996	-16.7	CTACAGCCCTGGTGGGGGAGAAGGGG	TCCCTGAGACCCTTTAACCTGTGA	.(((((.......((((....(((((	)))))....)))).....))))).	14	26	0.00174
miR-125-5p|0|0	cDNA|ENSG00000259207|ENST00000559488|17|1|ITGB3	SEQ_FROM_3083_3108	-17.6	TCAGGGGTCATTCATGGCCTGGGGGA	TCCCTGAGACCCTTTAACCTGTGA	.((.((((.......((.((.(((((	))))).)).)).....)))).)).	15	26	0.000145
miR-125-5p|0|0	cDNA|ENSG00000177374|ENST00000399849|17|1|HIC1	SEQ_FROM_2731_2752	-18	GGGCAGAGTTGGGGAGTGGGGA	TCCCTGAGACCCTTTAACCTGTGA	..((((.(((((((..((((((	))))))...))))..)))))))..	17	22	0.00134
miR-125-5p|0|0	cDNA|ENSG00000131095|ENST00000588735|17|-1|GFAP	SEQ_FROM_5149_5175	-20.9	GGGCGGGCCGAGGTGCTCGGGCAGGGA	TCCCTGAGACCCTTTAACCTGTGA	..(((((..((((.(.((...((((((	)))))).)))))))...)))))..	18	27	0.00389
miR-125-5p|0|0	cDNA|ENSG00000176809|ENST00000584306|17|-1|LRRC37A3	SEQ_FROM_301_323	-18.2	CAGCAGGCGCTGGAGTCCTGGGA	TCCCTGAGACCCTTTAACCTGTGA	..(((((....((.((((.((((	)))).).))))).....)))))..	15	23	0.00551
miR-125-5p|0|0	cDNA|ENSG00000188803|ENST00000409168|17|1|SHISA6	SEQ_FROM_4110_4134	-18.6	AGGGAGGGAGAGAGGGAGGGAGGGA	TCCCTGAGACCCTTTAACCTGTGA	..(.(((...((((((....(((((	)))))....))))))..))).)..	15	25	0.00851
miR-125-5p|0|0	cDNA|ENSG00000188803|ENST00000409168|17|1|SHISA6	SEQ_FROM_4122_4146	-19.6	AGGGAGGGAGGGAGGGGAGGAGGGA	TCCCTGAGACCCTTTAACCTGTGA	..(.(((...((((((....(((((	)))))....))))))..))).)..	15	25	0.00851
miR-125-5p|0|0	cDNA|ENSG00000109065|ENST00000580301|17|-1|NAT9	SEQ_FROM_879_900	-17.5	GAGCAGACTCCAGGGCCAGGGC	TCCCTGAGACCCTTTAACCTGTGA	..((((.....((((((((((.	.))))).).)))).....))))..	14	22	0.00646
miR-125-5p|0|0	cDNA|ENSG00000108840|ENST00000586802|17|-1|HDAC5	SEQ_FROM_1110_1131	-24	TCACAGGTGCCGGGCCTGGGGC	TCCCTGAGACCCTTTAACCTGTGA	((((((((...((((..((((.	.))))..).)))....))))))))	16	22	0.000228
miR-125-5p|0|0	cDNA|ENSG00000276023|ENST00000614411|17|1|DUSP14	SEQ_FROM_1269_1295	-17	CCACAGTGTGAGCAGGAAGCACGGGGC	TCCCTGAGACCCTTTAACCTGTGA	.(((((.((....(((...(.(((((.	.))))).)..)))...))))))).	16	27	0.000521
miR-125-5p|0|0	cDNA|ENSG00000276023|ENST00000617516|17|1|DUSP14	SEQ_FROM_539_565	-17	CCACAGTGTGAGCAGGAAGCACGGGGC	TCCCTGAGACCCTTTAACCTGTGA	.(((((.((....(((...(.(((((.	.))))).)..)))...))))))).	16	27	0.00051
miR-125-5p|0|0	cDNA|ENSG00000264364|ENST00000579991|17|1|DYNLL2	SEQ_FROM_1926_1946	-16.2	ACATAGGAGATGGAGCAGGGC	TCCCTGAGACCCTTTAACCTGTGA	.(((((((((.((..(((((.	.)))))...)).)))..)))))).	16	21	0.00658
miR-125-5p|0|0	cDNA|ENSG00000076351|ENST00000618626|17|-1|SLC46A1	SEQ_FROM_4081_4106	-16.4	CTGCAGTGACAAGGAAGTCAGAGGGA	TCCCTGAGACCCTTTAACCTGTGA	..((((....((((..(((..(((((	)))))..)))))))....))))..	16	26	0.00976
miR-125-5p|0|0	cDNA|ENSG00000109099|ENST00000612492|17|-1|PMP22	SEQ_FROM_717_738	-22.1	ACATAGGGAAGGGAGGAAGGGA	TCCCTGAGACCCTTTAACCTGTGA	.((((((((((((....(((((	)))))....))))))..)))))).	17	22	0.000488
miR-125-5p|0|0	cDNA|ENSG00000141505|ENST00000619926|17|-1|ASGR1	SEQ_FROM_209_233	-19.1	ACACAGAGACACCGGGGCCCAGGGC	TCCCTGAGACCCTTTAACCTGTGA	.(((((.(.....(((((.(((((.	.))))).).))))....)))))).	16	25	0.00244
miR-125-5p|0|0	cDNA|ENSG00000076351|ENST00000612814|17|-1|SLC46A1	SEQ_FROM_4176_4201	-16.4	CTGCAGTGACAAGGAAGTCAGAGGGA	TCCCTGAGACCCTTTAACCTGTGA	..((((....((((..(((..(((((	)))))..)))))))....))))..	16	26	0.00976
miR-125-5p|0|0	cDNA|ENSG00000177374|ENST00000619757|17|1|HIC1	SEQ_FROM_2727_2748	-18	GGGCAGAGTTGGGGAGTGGGGA	TCCCTGAGACCCTTTAACCTGTGA	..((((.(((((((..((((((	))))))...))))..)))))))..	17	22	0.00136
miR-125-5p|0|0	cDNA|ENSG00000133030|ENST00000395811|17|1|MPRIP	SEQ_FROM_10335_10360	-16.14	TCACAGCTGTGCCCTTCTGTCAGGGT	TCCCTGAGACCCTTTAACCTGTGA	((((((..((.......(.((((((.	.)))))).).......))))))))	15	26	0.000558
miR-125-5p|0|0	cDNA|ENSG00000276023|ENST00000613659|17|1|DUSP14	SEQ_FROM_635_661	-17	CCACAGTGTGAGCAGGAAGCACGGGGC	TCCCTGAGACCCTTTAACCTGTGA	.(((((.((....(((...(.(((((.	.))))).)..)))...))))))).	16	27	0.000522
miR-125-5p|0|0	cDNA|ENSG00000198720|ENST00000614878|17|1|ANKRD13B	SEQ_FROM_2150_2175	-20.55	TCGCGGGTGCAGCAGCACAGCAGGGA	TCCCTGAGACCCTTTAACCTGTGA	((((((((............((((((	))))))..........))))))))	14	26	0.00248
miR-125-5p|0|0	cDNA|ENSG00000198720|ENST00000614878|17|1|ANKRD13B	SEQ_FROM_2278_2306	-17.3	AGACTGGACACAAAGGGCTCGCCCAGGGC	TCCCTGAGACCCTTTAACCTGTGA	..((.((....((((((.((...(((((.	.))))).))))))))..)).))..	17	29	0.0032
miR-125-5p|0|0	cDNA|ENSG00000172794|ENST00000613645|17|1|RAB37	SEQ_FROM_1367_1392	-18.1	CTGCCGGCCTGGAGGGGGAGAGGGGG	TCCCTGAGACCCTTTAACCTGTGA	..((.((..(((((((.....(((((	)))))....))))))).)).))..	16	26	0.00808
miR-125-5p|0|0	cDNA|ENSG00000170921|ENST00000424789|17|1|TANC2	SEQ_FROM_4513_4537	-16.74	ACACACTTCCCCGGCTCATCAGGGA	TCCCTGAGACCCTTTAACCTGTGA	.((((.......((.((.(((((((	))))))))).)).......)))).	15	25	0.00272
miR-125-5p|0|0	cDNA|ENSG00000109099|ENST00000644020|17|-1|PMP22	SEQ_FROM_646_667	-22.1	ACATAGGGAAGGGAGGAAGGGA	TCCCTGAGACCCTTTAACCTGTGA	.((((((((((((....(((((	)))))....))))))..)))))).	17	22	0.000486
miR-125-5p|0|0	cDNA|ENSG00000167216|ENST00000245121|18|1|KATNAL2	SEQ_FROM_1374_1399	-16.8	TCAGATATTAAGCTCGTCTGCAGGGA	TCCCTGAGACCCTTTAACCTGTGA	(((.(..(((((...((((.((((((	))))))))))..)))))..).)))	19	26	0.00681
miR-125-5p|0|0	cDNA|ENSG00000134049|ENST00000256433|18|-1|IER3IP1	SEQ_FROM_3131_3154	-23.9	GGGAGGGTGGGAGGGGGTGAGGGA	TCCCTGAGACCCTTTAACCTGTGA	....((((..(((((..(.(((((	))))).)..)))))..))))....	15	24	0.00859
miR-125-5p|0|0	cDNA|ENSG00000154832|ENST00000285106|18|-1|CXXC1	SEQ_FROM_1272_1299	-17.7	TCTGTCGGGACATGAAGAAGTTCGGGGG	TCCCTGAGACCCTTTAACCTGTGA	((...((((...(((((...((((((((	))))))))...))))).)))).))	19	28	0.0028
miR-125-5p|0|0	cDNA|ENSG00000161405|ENST00000623724|17|-1|IKZF3	SEQ_FROM_5844_5864	-16.8	TGACAGAACTGGGCTGAGGGT	TCCCTGAGACCCTTTAACCTGTGA	(.((((....(((((.((((.	.)))).)).)))......)))).)	14	21	0.000514
miR-125-5p|0|0	cDNA|ENSG00000166960|ENST00000300227|18|-1|CCDC178	SEQ_FROM_278_303	-21.2	TGTCAGGAAGTAAAGGCTCTCAGAGA	TCCCTGAGACCCTTTAACCTGTGA	...((((...((((((.((((((.((	)).)))))).)))))).))))...	18	26	0.00476
miR-125-5p|0|0	cDNA|ENSG00000141622|ENST00000269439|18|1|RNF165	SEQ_FROM_4669_4692	-18.6	GTGCAAGCAGAGGGTGAGCAGGGG	TCCCTGAGACCCTTTAACCTGTGA	..(((...(((((((...((((((	))))))..)))))))....)))..	16	24	0.00608
miR-125-5p|0|0	cDNA|ENSG00000167216|ENST00000356157|18|1|KATNAL2	SEQ_FROM_1414_1439	-16.8	TCAGATATTAAGCTCGTCTGCAGGGA	TCCCTGAGACCCTTTAACCTGTGA	(((.(..(((((...((((.((((((	))))))))))..)))))..).)))	19	26	0.00677
miR-125-5p|0|0	cDNA|ENSG00000101670|ENST00000261292|18|1|LIPG	SEQ_FROM_8891_8916	-20.8	CCAGAGGCCAGCTGGGGCAGCAGGGA	TCCCTGAGACCCTTTAACCTGTGA	.((.(((......((((...((((((	))))))...))))....))).)).	15	26	0.00775
miR-125-5p|0|0	cDNA|ENSG00000154832|ENST00000412036|18|-1|CXXC1	SEQ_FROM_604_631	-17.7	TCTGTCGGGACATGAAGAAGTTCGGGGG	TCCCTGAGACCCTTTAACCTGTGA	((...((((...(((((...((((((((	))))))))...))))).)))).))	19	28	0.0028
miR-125-5p|0|0	cDNA|ENSG00000166960|ENST00000403303|18|-1|CCDC178	SEQ_FROM_209_234	-21.2	TGTCAGGAAGTAAAGGCTCTCAGAGA	TCCCTGAGACCCTTTAACCTGTGA	...((((...((((((.((((((.((	)).)))))).)))))).))))...	18	26	0.00477
miR-125-5p|0|0	cDNA|ENSG00000166960|ENST00000383096|18|-1|CCDC178	SEQ_FROM_250_275	-21.2	TGTCAGGAAGTAAAGGCTCTCAGAGA	TCCCTGAGACCCTTTAACCTGTGA	...((((...((((((.((((((.((	)).)))))).)))))).))))...	18	26	0.00477
miR-125-5p|0|0	cDNA|ENSG00000166960|ENST00000579947|18|-1|CCDC178	SEQ_FROM_250_275	-21.2	TGTCAGGAAGTAAAGGCTCTCAGAGA	TCCCTGAGACCCTTTAACCTGTGA	...((((...((((((.((((((.((	)).)))))).)))))).))))...	18	26	0.00475
miR-125-5p|0|0	cDNA|ENSG00000141622|ENST00000543885|18|1|RNF165	SEQ_FROM_4039_4062	-18.6	GTGCAAGCAGAGGGTGAGCAGGGG	TCCCTGAGACCCTTTAACCTGTGA	..(((...(((((((...((((((	))))))..)))))))....)))..	16	24	0.00607
miR-125-5p|0|0	cDNA|ENSG00000176624|ENST00000406189|18|-1|MEX3C	SEQ_FROM_3242_3262	-16.7	ATTTAGGGGAGGGAGGAGGGA	TCCCTGAGACCCTTTAACCTGTGA	...((((.(((((...(((((	)))))....)))))...))))...	14	21	0.00171
miR-125-5p|0|0	cDNA|ENSG00000154832|ENST00000589940|18|-1|CXXC1	SEQ_FROM_619_646	-17.7	TCTGTCGGGACATGAAGAAGTTCGGGGG	TCCCTGAGACCCTTTAACCTGTGA	((...((((...(((((...((((((((	))))))))...))))).)))).))	19	28	0.00279
miR-125-5p|0|0	cDNA|ENSG00000153391|ENST00000592173|18|-1|INO80C	SEQ_FROM_2148_2170	-21.1	TTTTTTTTTGGAGGGTGCAGGGA	TCCCTGAGACCCTTTAACCTGTGA	.......(((((((((.((((((	))))))..))))))))).......	15	23	0.00288
miR-125-5p|0|0	cDNA|ENSG00000168234|ENST00000584250|18|1|TTC39C	SEQ_FROM_364_388	-21.4	GGGCAGGTAGAGCCGGGCTCCGGGC	TCCCTGAGACCCTTTAACCTGTGA	..((((((.(((..((((((.(((.	.))).))).)))))).))))))..	18	25	0.000342
miR-125-5p|0|0	cDNA|ENSG00000176624|ENST00000616921|18|-1|MEX3C	SEQ_FROM_2371_2391	-16.7	ATTTAGGGGAGGGAGGAGGGA	TCCCTGAGACCCTTTAACCTGTGA	...((((.(((((...(((((	)))))....)))))...))))...	14	21	0.0017
miR-125-5p|0|0	cDNA|ENSG00000011478|ENST00000012049|19|1|QPCTL	SEQ_FROM_1437_1462	-20.7	ACACTTGGTCCAAAGGTTTGCAGGGA	TCCCTGAGACCCTTTAACCTGTGA	.(((..(((..((.(((((.((((((	))))))))))).))..))).))).	19	26	0.00176
miR-125-5p|0|0	cDNA|ENSG00000011478|ENST00000012049|19|1|QPCTL	SEQ_FROM_2012_2036	-17.5	ACGCAGGAGGCGGAGGTTGCAGTGA	TCCCTGAGACCCTTTAACCTGTGA	.((((((..(.((.(((..(((.((	)).)))..))))).)..)))))).	17	25	0.000402
miR-125-5p|0|0	cDNA|ENSG00000070388|ENST00000215530|19|1|FGF22	SEQ_FROM_870_892	-22	GGGCAGGAGCGGAGGGGAGGGGA	TCCCTGAGACCCTTTAACCTGTGA	..(((((...((((((..(((((	)))))....))))))..)))))..	16	23	0.00617
miR-125-5p|0|0	cDNA|ENSG00000104866|ENST00000221462|19|1|PPP1R37	SEQ_FROM_2371_2394	-19.8	CAAGGGGTGCAGGAGCTACAGGGA	TCCCTGAGACCCTTTAACCTGTGA	..(.((((..(((..((.((((((	))))))))..)))...)))).)..	16	24	0.00668
miR-125-5p|0|0	cDNA|ENSG00000105427|ENST00000222032|19|-1|CNFN	SEQ_FROM_126_149	-16.8	TGACTGGCACACAGGTCTCACGGA	TCCCTGAGACCCTTTAACCTGTGA	(.((.((......(((((((.(((	))).)))))))......)).)).)	15	24	0.0071
miR-125-5p|0|0	cDNA|ENSG00000130244|ENST00000252530|19|1|FAM98C	SEQ_FROM_1068_1091	-16.6	AAAGGGGGACTGGTGGTCGGGGGC	TCCCTGAGACCCTTTAACCTGTGA	..(.(((....((.((((.((((.	.))))..))))))....))).)..	14	24	0.000297
miR-125-5p|0|0	cDNA|ENSG00000204577|ENST00000245620|19|-1|LILRB3	SEQ_FROM_389_414	-17.8	GCCCAGCCCTGTGGTGGCCTCAGGGG	TCCCTGAGACCCTTTAACCTGTGA	...(((......((.((.((((((((	)))))))).)))).....)))...	15	26	0.00932
miR-125-5p|0|0	cDNA|ENSG00000105514|ENST00000222120|19|-1|RAB3D	SEQ_FROM_976_1003	-19.24	CCACAGTGGTTATCTCCAAGCTCAGGGC	TCCCTGAGACCCTTTAACCTGTGA	.((((..(((((........(((((((.	.)))))))......))))))))).	16	28	0.00561
miR-125-5p|0|0	cDNA|ENSG00000126467|ENST00000246801|19|-1|TSKS	SEQ_FROM_958_978	-18.4	CCGCAGGCTGGGGAATGGGGC	TCCCTGAGACCCTTTAACCTGTGA	.((((((..((((..(((((.	.)))))...))))....)))))).	15	21	0.00707
miR-125-5p|0|0	cDNA|ENSG00000105711|ENST00000262631|19|1|SCN1B	SEQ_FROM_1135_1159	-25.5	CCACTGGGGTGGGAGGGGGCAGGGG	TCCCTGAGACCCTTTAACCTGTGA	.(((..((((..(((((..((((((	))))))...)))))..))))))).	18	25	0.00417
miR-125-5p|0|0	cDNA|ENSG00000128011|ENST00000248668|19|-1|LRFN1	SEQ_FROM_2684_2707	-18.9	TCACCCGGGGCCGGGGCGAGGGGC	TCCCTGAGACCCTTTAACCTGTGA	((((..(((...(((((..((((.	.))))..).))))....)))))))	16	24	0.00756
miR-125-5p|0|0	cDNA|ENSG00000125744|ENST00000245923|19|-1|RTN2	SEQ_FROM_657_681	-16.4	CCATCTGGGCTGGGTGGCCCGGGGA	TCCCTGAGACCCTTTAACCTGTGA	.(((..((...(((.(((.((((((	)))))).).)))))...)).))).	17	25	0.00027
miR-125-5p|0|0	cDNA|ENSG00000125744|ENST00000245923|19|-1|RTN2	SEQ_FROM_673_695	-20.1	GCCCGGGGAACGGGATCCGGGGA	TCCCTGAGACCCTTTAACCTGTGA	...((((....(((.((((((((	)))))).))))).....))))...	15	23	0.00027
miR-125-5p|0|0	cDNA|ENSG00000129911|ENST00000250916|19|-1|KLF16	SEQ_FROM_2786_2808	-16.4	TTGCAGGGGAGGCGGCTCCGAGA	TCCCTGAGACCCTTTAACCTGTGA	(..((((.((((.(((((.(.((	)).).))).))))))..))))..)	17	23	0.00858
miR-125-5p|0|0	cDNA|ENSG00000132000|ENST00000254320|19|-1|PODNL1	SEQ_FROM_927_952	-20.84	GCACAACCAGCTGGGGAGCTCAGGGC	TCCCTGAGACCCTTTAACCTGTGA	.((((.......(((...(((((((.	.))))))).))).......)))).	14	26	0.00937
miR-125-5p|0|0	cDNA|ENSG00000125753|ENST00000245932|19|1|VASP	SEQ_FROM_1823_1846	-17.74	ATATATATATTTGGGTTTTGGGGG	TCCCTGAGACCCTTTAACCTGTGA	.((((.......((((((..((((	))))..)))))).......)))).	14	24	0.00507
miR-125-5p|0|0	cDNA|ENSG00000125753|ENST00000245932|19|1|VASP	SEQ_FROM_1831_1854	-21.3	ATTTGGGTTTTGGGGGAAAAGGGA	TCCCTGAGACCCTTTAACCTGTGA	....(((((..((((....(((((	)))))....))))..)))))....	14	24	0.00507
miR-125-5p|0|0	cDNA|ENSG00000133247|ENST00000255613|19|1|KMT5C	SEQ_FROM_1921_1942	-17	GCAAAGCCATAAGGGGCAGGGG	TCCCTGAGACCCTTTAACCTGTGA	.((.((....(((((.((((((	))))))...)))))....)).)).	15	22	0.00617
miR-125-5p|0|0	cDNA|ENSG00000130758|ENST00000253055|19|1|MAP3K10	SEQ_FROM_2325_2348	-24.7	GGAGAGGCTGAAGGGGCTGGGGGA	TCCCTGAGACCCTTTAACCTGTGA	..(.(((.(((((((.((.(((((	))))).)).))))))).))).)..	18	24	0.00271
miR-125-5p|0|0	cDNA|ENSG00000117877|ENST00000309424|19|1|CD3EAP	SEQ_FROM_1158_1182	-19	CCAGAGGCAGCAGGGCCTGTGGGGA	TCCCTGAGACCCTTTAACCTGTGA	.((.(((....((((.((.((((((	)))))))).))))....))).)).	17	25	0.00815
miR-125-5p|0|0	cDNA|ENSG00000095066|ENST00000264827|19|-1|HOOK2	SEQ_FROM_927_950	-21.7	CTTCAGGCTGGAGAGTGGCAGGGA	TCCCTGAGACCCTTTAACCTGTGA	...((((.(((((.((..((((((	))))))..)).))))).))))...	17	24	0.000985
miR-125-5p|0|0	cDNA|ENSG00000167664|ENST00000301272|19|-1|TMIGD2	SEQ_FROM_10_32	-18.2	TCAACTGGGAGGGGGAGAGGGGG	TCCCTGAGACCCTTTAACCTGTGA	(((...((((((((....(((((	)))))....))))))..))..)))	16	23	0.00787
miR-125-5p|0|0	cDNA|ENSG00000129933|ENST00000262815|19|1|MAU2	SEQ_FROM_2446_2467	-17.5	TCTGGTCAGGAACCCTCAGGGA	TCCCTGAGACCCTTTAACCTGTGA	((.(((.(((....((((((((	))))))))..)))...)))...))	16	22	0.00683
miR-125-5p|0|0	cDNA|ENSG00000167625|ENST00000301215|19|1|ZNF526	SEQ_FROM_1025_1047	-23.9	CCACAGCTGGCTGGGCTCAGGGC	TCCCTGAGACCCTTTAACCTGTGA	.(((((......((((((((((.	.))))))).)))......))))).	15	23	0.00965
miR-125-5p|0|0	cDNA|ENSG00000089847|ENST00000262970|19|1|ANKRD24	SEQ_FROM_63_86	-16.7	TCCAGGCGACAAGGTCAGGAGGGG	TCCCTGAGACCCTTTAACCTGTGA	((((((......((((...(((((	)))))..))))......)))).))	15	24	0.00996
miR-125-5p|0|0	cDNA|ENSG00000105058|ENST00000263384|19|1|FAM32A	SEQ_FROM_1195_1216	-19.1	TCAGGGGTGACAGGACCAGGGC	TCCCTGAGACCCTTTAACCTGTGA	(((.((((...(((.((((((.	.))))).)..)))...)))).)))	16	22	0.00334
miR-125-5p|0|0	cDNA|ENSG00000089847|ENST00000262970|19|1|ANKRD24	SEQ_FROM_2165_2188	-17.9	CCACGGGAGTGGAGGCCATGGGGG	TCCCTGAGACCCTTTAACCTGTGA	.((((((..((((((.(.(((((.	.))))).)..)))))).)))))).	18	24	0.0077
miR-125-5p|0|0	cDNA|ENSG00000129347|ENST00000312962|19|-1|KRI1	SEQ_FROM_828_848	-16.1	GAAGAGGAGGGGGTCCACGGT	TCCCTGAGACCCTTTAACCTGTGA	..(.(((((((((((((.((.	.)).)).))))))))..))).)..	16	21	0.00138
miR-125-5p|0|0	cDNA|ENSG00000185800|ENST00000270223|19|-1|DMWD	SEQ_FROM_2758_2783	-17.6	TAGCAGGAAAAGCCGGAGCCCAGGGA	TCCCTGAGACCCTTTAACCTGTGA	..(((((.......((..(.((((((	)))))).)..)).....)))))..	14	26	0.0016
miR-125-5p|0|0	cDNA|ENSG00000088053|ENST00000310373|19|-1|GP6	SEQ_FROM_1390_1413	-18	TCTAAGGTTCCCAGCTCTCAGGGT	TCCCTGAGACCCTTTAACCTGTGA	((..(((((....(.((((((((.	.)))))))).)....)))))..))	16	24	0.00437
miR-125-5p|0|0	cDNA|ENSG00000161031|ENST00000292609|19|-1|PGLYRP2	SEQ_FROM_855_879	-16.5	ACCTGGGAACTGAGGGCTGCTGGGA	TCCCTGAGACCCTTTAACCTGTGA	....(((....(((((((.(.((((	)))).))).)))))...)))....	15	25	0.00364
miR-125-5p|0|0	cDNA|ENSG00000064687|ENST00000263094|19|1|ABCA7	SEQ_FROM_4787_4812	-17.14	TCACCAAGGAGCAGCTGTCTGAGGGT	TCCCTGAGACCCTTTAACCTGTGA	((((..(((.......((((.((((.	.)))).)))).......)))))))	15	26	0.00224
miR-125-5p|0|0	cDNA|ENSG00000160877|ENST00000292431|19|1|NACC1	SEQ_FROM_3721_3746	-18.6	ACGGAGGCCGAGGGGCAGACCGGGGC	TCCCTGAGACCCTTTAACCTGTGA	.((.(((..((((((.....(((((.	.)))))...))))))..))).)).	16	26	0.00663
miR-125-5p|0|0	cDNA|ENSG00000090006|ENST00000308370|19|1|LTBP4	SEQ_FROM_1347_1370	-21.9	CTTCGGCTCAGAGGGTTTCCGGGA	TCCCTGAGACCCTTTAACCTGTGA	...(((...((((((((((.((((	)))).))))))))))...)))...	17	24	0.00815
miR-125-5p|0|0	cDNA|ENSG00000105486|ENST00000263274|19|-1|LIG1	SEQ_FROM_652_678	-17.5	TCACAGAGGCTGAAGTGGCCACAGAGA	TCCCTGAGACCCTTTAACCTGTGA	((((((.(..(((((.((.(.(((.((	)).))).).))))))).)))))))	20	27	0.00172
miR-125-5p|0|0	cDNA|ENSG00000105486|ENST00000263274|19|-1|LIG1	SEQ_FROM_670_697	-18.4	CCACAGAGAAGGAAGGAGAAGACGGGGA	TCCCTGAGACCCTTTAACCTGTGA	.(((((.(...(((((.(....((((((	))))))...))))))..)))))).	18	28	0.00172
miR-125-5p|0|0	cDNA|ENSG00000167676|ENST00000301286|19|-1|PLIN4	SEQ_FROM_5066_5087	-19	GCAGAGGAAGCGGGGCTGGGGA	TCCCTGAGACCCTTTAACCTGTGA	.((.(((....(((((((((((	))))).)).))))....))).)).	16	22	0.00456
miR-125-5p|0|0	cDNA|ENSG00000105559|ENST00000263265|19|-1|PLEKHA4	SEQ_FROM_115_137	-16.2	GTGAAGGAGAGAGGACACAGGGG	TCCCTGAGACCCTTTAACCTGTGA	....(((..(((((.(.((((((	)))))).)..)))))..)))....	15	23	0.00555
miR-125-5p|0|0	cDNA|ENSG00000011332|ENST00000355526|19|-1|DPF1	SEQ_FROM_1357_1380	-27.7	CCGCAGGGGGAGGGGGAGAGGGGG	TCCCTGAGACCCTTTAACCTGTGA	.((((((..((((((....(((((	)))))....))))))..)))))).	17	24	0.00633
miR-125-5p|0|0	cDNA|ENSG00000179846|ENST00000317951|19|-1|NKPD1	SEQ_FROM_1461_1486	-17.8	CAGCAGCAGCAGGGGGACTTTGGGGG	TCCCTGAGACCCTTTAACCTGTGA	..((((....(((((...((..((((	))))..)).)))))....))))..	15	26	0.00103
miR-125-5p|0|0	cDNA|ENSG00000161031|ENST00000340880|19|-1|PGLYRP2	SEQ_FROM_855_879	-16.5	ACCTGGGAACTGAGGGCTGCTGGGA	TCCCTGAGACCCTTTAACCTGTGA	....(((....(((((((.(.((((	)))).))).)))))...)))....	15	25	0.0036
miR-125-5p|0|0	cDNA|ENSG00000125744|ENST00000344680|19|-1|RTN2	SEQ_FROM_665_689	-16.4	CCATCTGGGCTGGGTGGCCCGGGGA	TCCCTGAGACCCTTTAACCTGTGA	.(((..((...(((.(((.((((((	)))))).).)))))...)).))).	17	25	0.000265
miR-125-5p|0|0	cDNA|ENSG00000125744|ENST00000344680|19|-1|RTN2	SEQ_FROM_681_703	-20.1	GCCCGGGGAACGGGATCCGGGGA	TCCCTGAGACCCTTTAACCTGTGA	...((((....(((.((((((((	)))))).))))).....))))...	15	23	0.000265
miR-125-5p|0|0	cDNA|ENSG00000063322|ENST00000315588|19|1|MED29	SEQ_FROM_1625_1648	-22	GCACTGGGGAGGGGGCTTCAAGGA	TCCCTGAGACCCTTTAACCTGTGA	.(((.((..((((((..(((.(((	))).)))..))))))..)).))).	17	24	0.00859
miR-125-5p|0|0	cDNA|ENSG00000099783|ENST00000325495|19|1|HNRNPM	SEQ_FROM_512_534	-17	CGACTGGTGGGATGGGTATGGGA	TCCCTGAGACCCTTTAACCTGTGA	..((.(((..((.((((..((((	))))....))))))..))).))..	15	23	0.00334
miR-125-5p|0|0	cDNA|ENSG00000130244|ENST00000343358|19|1|FAM98C	SEQ_FROM_803_826	-16.6	AAAGGGGGACTGGTGGTCGGGGGC	TCCCTGAGACCCTTTAACCTGTGA	..(.(((....((.((((.((((.	.))))..))))))....))).)..	14	24	0.000289
miR-125-5p|0|0	cDNA|ENSG00000126457|ENST00000391851|19|1|PRMT1	SEQ_FROM_1275_1296	-26.5	CCGCAGAAGGGGGTTTTAGGGG	TCCCTGAGACCCTTTAACCTGTGA	.(((((.(((((((((((((((	)))))))))))))))...))))).	20	22	0.0017
miR-125-5p|0|0	cDNA|ENSG00000126457|ENST00000391851|19|1|PRMT1	SEQ_FROM_1288_1310	-19.5	TTTTAGGGGCCTGGGCTGGGGGG	TCCCTGAGACCCTTTAACCTGTGA	...((((.....(((((.(((((	))))).)).))).....))))...	14	23	0.0017
miR-125-5p|0|0	cDNA|ENSG00000126457|ENST00000391851|19|1|PRMT1	SEQ_FROM_1296_1317	-17.3	GCCTGGGCTGGGGGGATGGGGA	TCCCTGAGACCCTTTAACCTGTGA	....(((.(((((((.((((((	))))))...))))))).)))....	16	22	0.0017
miR-125-5p|0|0	cDNA|ENSG00000028277|ENST00000389341|19|-1|POU2F2	SEQ_FROM_2534_2555	-19	CAGCAGGGGAGAGTTCAAGGGA	TCCCTGAGACCCTTTAACCTGTGA	..(((((.(((.(((..(((((	)))))..))).)))...)))))..	16	22	0.00249
miR-125-5p|0|0	cDNA|ENSG00000089847|ENST00000318934|19|1|ANKRD24	SEQ_FROM_2051_2074	-17.9	CCACGGGAGTGGAGGCCATGGGGG	TCCCTGAGACCCTTTAACCTGTGA	.((((((..((((((.(.(((((.	.))))).)..)))))).)))))).	18	24	0.00769
miR-125-5p|0|0	cDNA|ENSG00000105568|ENST00000322088|19|1|PPP2R1A	SEQ_FROM_3335_3359	-16.6	GCACCCTGGAGAAAGGAGCAAGGGA	TCCCTGAGACCCTTTAACCTGTGA	.(((...((..(((((..(.(((((	)))))..)..)))))..)).))).	16	25	0.00807
miR-125-5p|0|0	cDNA|ENSG00000028277|ENST00000389341|19|-1|POU2F2	SEQ_FROM_4626_4647	-20	GAGGAGGAGCAGGGGGCAGGGA	TCCCTGAGACCCTTTAACCTGTGA	..(.(((...(((((.((((((	))))))...)))))...))).)..	15	22	0.0075
miR-125-5p|0|0	cDNA|ENSG00000028277|ENST00000389341|19|-1|POU2F2	SEQ_FROM_4684_4705	-18.3	GTGCAGCCGGGGGTGCTGGGGA	TCCCTGAGACCCTTTAACCTGTGA	..((((..((((((.(((((((	))))).))))))))....))))..	17	22	0.00392
miR-125-5p|0|0	cDNA|ENSG00000188766|ENST00000338502|19|1|SPRED3	SEQ_FROM_4104_4127	-16.1	GGATGGGTGAGAGAAAAGCGGGGG	TCCCTGAGACCCTTTAACCTGTGA	..((((((.((((.....((((((	)))))).....)))).))))))..	16	24	0.00347
miR-125-5p|0|0	cDNA|ENSG00000188766|ENST00000338502|19|1|SPRED3	SEQ_FROM_4173_4196	-18.1	CCACCAGAGCTGAGGGCGGAGGGA	TCCCTGAGACCCTTTAACCTGTGA	.(((.((....((((((..(((((	)))))..).)))))....))))).	16	24	0.00347
miR-125-5p|0|0	cDNA|ENSG00000188766|ENST00000338502|19|1|SPRED3	SEQ_FROM_4181_4203	-20.5	GCTGAGGGCGGAGGGATTGGGGG	TCCCTGAGACCCTTTAACCTGTGA	....(((..((((((.(..((((	))))..)..))))))..)))....	14	23	0.00347
miR-125-5p|0|0	cDNA|ENSG00000160392|ENST00000392035|19|-1|C19orf47	SEQ_FROM_53_73	-17	CGGTGGGCCAGGCTCCAGGGA	TCCCTGAGACCCTTTAACCTGTGA	..(..((..(((.((((((((	)))))).)).)))....))..)..	14	21	0.00406
miR-125-5p|0|0	cDNA|ENSG00000011478|ENST00000366382|19|1|QPCTL	SEQ_FROM_1124_1149	-20.7	ACACTTGGTCCAAAGGTTTGCAGGGA	TCCCTGAGACCCTTTAACCTGTGA	.(((..(((..((.(((((.((((((	))))))))))).))..))).))).	19	26	0.00176
miR-125-5p|0|0	cDNA|ENSG00000011478|ENST00000366382|19|1|QPCTL	SEQ_FROM_1699_1723	-17.5	ACGCAGGAGGCGGAGGTTGCAGTGA	TCCCTGAGACCCTTTAACCTGTGA	.((((((..(.((.(((..(((.((	)).)))..))))).)..)))))).	17	25	0.000401
miR-125-5p|0|0	cDNA|ENSG00000160392|ENST00000392035|19|-1|C19orf47	SEQ_FROM_72_92	-20.2	GAGCAGTGTCAGGGCCAGGGA	TCCCTGAGACCCTTTAACCTGTGA	..((((.((.(((((((((((	)))))).).))))...))))))..	17	21	0.00406
miR-125-5p|0|0	cDNA|ENSG00000187650|ENST00000339485|19|1|VMAC	SEQ_FROM_2115_2139	-17.8	ACAGAGGCCCAGAGGTGTGAAGGGA	TCCCTGAGACCCTTTAACCTGTGA	.((.(((...(((((.((..(((((	)))))...)))))))..))).)).	17	25	0.00103
miR-125-5p|0|0	cDNA|ENSG00000196235|ENST00000359191|19|1|SUPT5H	SEQ_FROM_1808_1830	-17.9	GCATCAGGTGTGGATGTTGGGGG	TCCCTGAGACCCTTTAACCTGTGA	.((.(((((..((.(.(..((((	))))..).).))....))))))).	15	23	0.00404
miR-125-5p|0|0	cDNA|ENSG00000088053|ENST00000333884|19|-1|GP6	SEQ_FROM_1332_1355	-18	TCTAAGGTTCCCAGCTCTCAGGGT	TCCCTGAGACCCTTTAACCTGTGA	((..(((((....(.((((((((.	.)))))))).)....)))))..))	16	24	0.00436
miR-125-5p|0|0	cDNA|ENSG00000177464|ENST00000323040|19|-1|GPR4	SEQ_FROM_850_870	-24	TCCAAGGAAGGGGCTCAGGGG	TCCCTGAGACCCTTTAACCTGTGA	((..(((((((((((((((((	)))))))).))))))..)))..))	19	21	4.7e-05
miR-125-5p|0|0	cDNA|ENSG00000244482|ENST00000396365|19|-1|LILRA6	SEQ_FROM_427_452	-17.8	GCCCAGCCCTGTGGTGGCCTCAGGGG	TCCCTGAGACCCTTTAACCTGTGA	...(((......((.((.((((((((	)))))))).)))).....)))...	15	26	0.00937
miR-125-5p|0|0	cDNA|ENSG00000161671|ENST00000334976|19|1|EMC10	SEQ_FROM_6448_6467	-16	AGACAGGGAAGGAAGAGGGA	TCCCTGAGACCCTTTAACCTGTGA	..((((((((((...(((((	))))).....)))))..)))))..	15	20	0.00389
miR-125-5p|0|0	cDNA|ENSG00000204577|ENST00000391750|19|-1|LILRB3	SEQ_FROM_524_549	-17.8	GCCCAGCCCTGTGGTGGCCTCAGGGG	TCCCTGAGACCCTTTAACCTGTGA	...(((......((.((.((((((((	)))))))).)))).....)))...	15	26	0.00935
miR-125-5p|0|0	cDNA|ENSG00000185897|ENST00000327809|19|1|FFAR3	SEQ_FROM_1118_1143	-17.1	GCATGGAGCTGAAGGAGCAGAAGGGA	TCCCTGAGACCCTTTAACCTGTGA	.(((((.(.((((((..(...(((((	)))))..)..)))))).)))))).	18	26	0.00154
miR-125-5p|0|0	cDNA|ENSG00000181035|ENST00000318596|19|1|SLC25A42	SEQ_FROM_2814_2841	-16.8	CCACAGGCTAGGCAGGAGAGACAAGGGG	TCCCTGAGACCCTTTAACCTGTGA	.((((((.(((..(((.(.....(((((	)))))....))))))).)))))).	18	28	0.00265
miR-125-5p|0|0	cDNA|ENSG00000188039|ENST00000379808|19|1|NWD1	SEQ_FROM_563_583	-19.4	TCAGAGGACCGGGAACAGGGA	TCCCTGAGACCCTTTAACCTGTGA	(((.(((...(((..((((((	))))))...))).....))).)))	15	21	0.00602
miR-125-5p|0|0	cDNA|ENSG00000185800|ENST00000377735|19|-1|DMWD	SEQ_FROM_2640_2665	-17.6	TAGCAGGAAAAGCCGGAGCCCAGGGA	TCCCTGAGACCCTTTAACCTGTGA	..(((((.......((..(.((((((	)))))).)..)).....)))))..	14	26	0.0016
miR-125-5p|0|0	cDNA|ENSG00000126251|ENST00000597214|19|1|GPR42	SEQ_FROM_987_1012	-17.1	GCATGGAGCTGAAGGAGCAGAAGGGA	TCCCTGAGACCCTTTAACCTGTGA	.(((((.(.((((((..(...(((((	)))))..)..)))))).)))))).	18	26	0.0015
miR-125-5p|0|0	cDNA|ENSG00000104886|ENST00000589097|19|-1|PLEKHJ1	SEQ_FROM_389_413	-17.9	TCTCGAGTAGCTGGGCCTACAGGGA	TCCCTGAGACCCTTTAACCTGTGA	((.((.((....(((.((.((((((	)))))))).)))....)).)).))	17	25	0.00971
miR-125-5p|0|0	cDNA|ENSG00000125744|ENST00000590526|19|-1|RTN2	SEQ_FROM_740_764	-16.4	CCATCTGGGCTGGGTGGCCCGGGGA	TCCCTGAGACCCTTTAACCTGTGA	.(((..((...(((.(((.((((((	)))))).).)))))...)).))).	17	25	0.00027
miR-125-5p|0|0	cDNA|ENSG00000125744|ENST00000590526|19|-1|RTN2	SEQ_FROM_756_778	-20.1	GCCCGGGGAACGGGATCCGGGGA	TCCCTGAGACCCTTTAACCTGTGA	...((((....(((.((((((((	)))))).))))).....))))...	15	23	0.00027
miR-125-5p|0|0	cDNA|ENSG00000095066|ENST00000397668|19|-1|HOOK2	SEQ_FROM_830_853	-21.7	CTTCAGGCTGGAGAGTGGCAGGGA	TCCCTGAGACCCTTTAACCTGTGA	...((((.(((((.((..((((((	))))))..)).))))).))))...	17	24	0.000985
miR-125-5p|0|0	cDNA|ENSG00000126251|ENST00000454971|19|1|GPR42	SEQ_FROM_1118_1143	-17.1	GCATGGAGCTGAAGGAGCAGAAGGGA	TCCCTGAGACCCTTTAACCTGTGA	.(((((.(.((((((..(...(((((	)))))..)..)))))).)))))).	18	26	0.00154
miR-125-5p|0|0	cDNA|ENSG00000105711|ENST00000595652|19|1|SCN1B	SEQ_FROM_659_683	-25.5	CCACTGGGGTGGGAGGGGGCAGGGG	TCCCTGAGACCCTTTAACCTGTGA	.(((..((((..(((((..((((((	))))))...)))))..))))))).	18	25	0.00409
miR-125-5p|0|0	cDNA|ENSG00000105137|ENST00000600252|19|1|SYDE1	SEQ_FROM_1530_1552	-26.2	CTGCAGGGGAGGAGGGGCAGGGA	TCCCTGAGACCCTTTAACCTGTGA	..(((((...((((((.((((((	))))))...))))))..)))))..	17	23	0.00942
miR-125-5p|0|0	cDNA|ENSG00000105486|ENST00000542460|19|-1|LIG1	SEQ_FROM_534_560	-17.5	TCACAGAGGCTGAAGTGGCCACAGAGA	TCCCTGAGACCCTTTAACCTGTGA	((((((.(..(((((.((.(.(((.((	)).))).).))))))).)))))))	20	27	0.00169
miR-125-5p|0|0	cDNA|ENSG00000088053|ENST00000417454|19|-1|GP6	SEQ_FROM_1386_1409	-18	TCTAAGGTTCCCAGCTCTCAGGGT	TCCCTGAGACCCTTTAACCTGTGA	((..(((((....(.((((((((.	.)))))))).)....)))))..))	16	24	0.00437
miR-125-5p|0|0	cDNA|ENSG00000028277|ENST00000526816|19|-1|POU2F2	SEQ_FROM_2531_2552	-19	CAGCAGGGGAGAGTTCAAGGGA	TCCCTGAGACCCTTTAACCTGTGA	..(((((.(((.(((..(((((	)))))..))).)))...)))))..	16	22	0.00249
miR-125-5p|0|0	cDNA|ENSG00000028277|ENST00000529067|19|-1|POU2F2	SEQ_FROM_2385_2406	-19	CAGCAGGGGAGAGTTCAAGGGA	TCCCTGAGACCCTTTAACCTGTGA	..(((((.(((.(((..(((((	)))))..))).)))...)))))..	16	22	0.00248
miR-125-5p|0|0	cDNA|ENSG00000171443|ENST00000591046|19|1|ZNF524	SEQ_FROM_126_150	-20.9	GGCGAGGTGTTGGGGGACACAGGGG	TCCCTGAGACCCTTTAACCTGTGA	....((((...(((((.(.((((((	)))))).).)))))..))))....	16	25	0.00688
miR-125-5p|0|0	cDNA|ENSG00000105289|ENST00000541714|19|1|TJP3	SEQ_FROM_1235_1260	-16	GAGCAACGGTCAGAGTTGCCCAGGGA	TCCCTGAGACCCTTTAACCTGTGA	..(((..(((.((((...(.((((((	)))))).)...)))).))))))..	17	26	0.00359
miR-125-5p|0|0	cDNA|ENSG00000204851|ENST00000599531|19|-1|PNMA8B	SEQ_FROM_3515_3539	-17.2	GGAAGGGGAGGAGGAGGAAAGGGGA	TCCCTGAGACCCTTTAACCTGTGA	....(((..(((((.(....(((((	)))))....))))))..)))....	14	25	0.00525
miR-125-5p|0|0	cDNA|ENSG00000011332|ENST00000412732|19|-1|DPF1	SEQ_FROM_1334_1357	-27.7	CCGCAGGGGGAGGGGGAGAGGGGG	TCCCTGAGACCCTTTAACCTGTGA	.((((((..((((((....(((((	)))))....))))))..)))))).	17	24	0.00635
miR-125-5p|0|0	cDNA|ENSG00000186204|ENST00000517734|19|1|CYP4F12	SEQ_FROM_2410_2430	-18.8	TCCTAGTGGAGGGGGCAGGGT	TCCCTGAGACCCTTTAACCTGTGA	((.(((..((((((.(((((.	.)))))...))))))...))).))	16	21	7.3e-05
miR-125-5p|0|0	cDNA|ENSG00000129990|ENST00000537500|19|-1|SYT5	SEQ_FROM_56_79	-17.1	GAGTGGGGGCTGGGGCACTGGGGA	TCCCTGAGACCCTTTAACCTGTGA	..(..((....((((..(((((((	))))).)).))))....))..)..	14	24	0.00417
miR-125-5p|0|0	cDNA|ENSG00000129990|ENST00000537500|19|-1|SYT5	SEQ_FROM_97_123	-17.9	CAGCAGCCTGAAGCGGAGAGACAGGGA	TCCCTGAGACCCTTTAACCTGTGA	..((((..(((((.((.....((((((	))))))...)))))))..))))..	17	27	0.00417
miR-125-5p|0|0	cDNA|ENSG00000196235|ENST00000432763|19|1|SUPT5H	SEQ_FROM_1716_1738	-17.9	GCATCAGGTGTGGATGTTGGGGG	TCCCTGAGACCCTTTAACCTGTGA	.((.(((((..((.(.(..((((	))))..).).))....))))))).	15	23	0.00405
miR-125-5p|0|0	cDNA|ENSG00000089847|ENST00000600132|19|1|ANKRD24	SEQ_FROM_2171_2194	-17.9	CCACGGGAGTGGAGGCCATGGGGG	TCCCTGAGACCCTTTAACCTGTGA	.((((((..((((((.(.(((((.	.))))).)..)))))).)))))).	18	24	0.00771
miR-125-5p|0|0	cDNA|ENSG00000011332|ENST00000420980|19|-1|DPF1	SEQ_FROM_1255_1278	-27.7	CCGCAGGGGGAGGGGGAGAGGGGG	TCCCTGAGACCCTTTAACCTGTGA	.((((((..((((((....(((((	)))))....))))))..)))))).	17	24	0.00636
miR-125-5p|0|0	cDNA|ENSG00000105053|ENST00000594948|19|-1|VRK3	SEQ_FROM_1784_1808	-19.6	CTTCAGGCACAACGGGATTCAGGGC	TCCCTGAGACCCTTTAACCTGTGA	...((((......(((.(((((((.	.))))))).))).....))))...	14	25	0.00946
miR-125-5p|0|0	cDNA|ENSG00000125744|ENST00000587597|19|-1|RTN2	SEQ_FROM_665_689	-16.4	CCATCTGGGCTGGGTGGCCCGGGGA	TCCCTGAGACCCTTTAACCTGTGA	.(((..((...(((.(((.((((((	)))))).).)))))...)).))).	17	25	0.000265
miR-125-5p|0|0	cDNA|ENSG00000125744|ENST00000587597|19|-1|RTN2	SEQ_FROM_681_703	-20.1	GCCCGGGGAACGGGATCCGGGGA	TCCCTGAGACCCTTTAACCTGTGA	...((((....(((.((((((((	)))))).))))).....))))...	15	23	0.000265
miR-125-5p|0|0	cDNA|ENSG00000119559|ENST00000592872|19|-1|C19orf25	SEQ_FROM_1069_1090	-17.4	TCACTGGCCAGGAGCCCAGGGT	TCCCTGAGACCCTTTAACCTGTGA	((((.((..(((..(.(((((.	.))))).)..)))....)).))))	15	22	0.00894
miR-125-5p|0|0	cDNA|ENSG00000119559|ENST00000436106|19|-1|C19orf25	SEQ_FROM_1212_1233	-17.4	TCACTGGCCAGGAGCCCAGGGT	TCCCTGAGACCCTTTAACCTGTGA	((((.((..(((..(.(((((.	.))))).)..)))....)).))))	15	22	0.00902
miR-125-5p|0|0	cDNA|ENSG00000129911|ENST00000541015|19|-1|KLF16	SEQ_FROM_1019_1041	-16.4	TTGCAGGGGAGGCGGCTCCGAGA	TCCCTGAGACCCTTTAACCTGTGA	(..((((.((((.(((((.(.((	)).).))).))))))..))))..)	17	23	0.00842
miR-125-5p|0|0	cDNA|ENSG00000188039|ENST00000552788|19|1|NWD1	SEQ_FROM_532_552	-19.4	TCAGAGGACCGGGAACAGGGA	TCCCTGAGACCCTTTAACCTGTGA	(((.(((...(((..((((((	))))))...))).....))).)))	15	21	0.00602
miR-125-5p|0|0	cDNA|ENSG00000126457|ENST00000454376|19|1|PRMT1	SEQ_FROM_1209_1230	-26.5	CCGCAGAAGGGGGTTTTAGGGG	TCCCTGAGACCCTTTAACCTGTGA	.(((((.(((((((((((((((	)))))))))))))))...))))).	20	22	0.0017
miR-125-5p|0|0	cDNA|ENSG00000126457|ENST00000454376|19|1|PRMT1	SEQ_FROM_1222_1244	-19.5	TTTTAGGGGCCTGGGCTGGGGGG	TCCCTGAGACCCTTTAACCTGTGA	...((((.....(((((.(((((	))))).)).))).....))))...	14	23	0.0017
miR-125-5p|0|0	cDNA|ENSG00000126457|ENST00000454376|19|1|PRMT1	SEQ_FROM_1230_1251	-17.3	GCCTGGGCTGGGGGGATGGGGA	TCCCTGAGACCCTTTAACCTGTGA	....(((.(((((((.((((((	))))))...))))))).)))....	16	22	0.0017
miR-125-5p|0|0	cDNA|ENSG00000105486|ENST00000601091|19|-1|LIG1	SEQ_FROM_560_586	-17.5	TCACAGAGGCTGAAGTGGCCACAGAGA	TCCCTGAGACCCTTTAACCTGTGA	((((((.(..(((((.((.(.(((.((	)).))).).))))))).)))))))	20	27	0.00171
miR-125-5p|0|0	cDNA|ENSG00000105486|ENST00000601091|19|-1|LIG1	SEQ_FROM_578_605	-18.4	CCACAGAGAAGGAAGGAGAAGACGGGGA	TCCCTGAGACCCTTTAACCTGTGA	.(((((.(...(((((.(....((((((	))))))...))))))..)))))).	18	28	0.00171
miR-125-5p|0|0	cDNA|ENSG00000161640|ENST00000426971|19|-1|SIGLEC11	SEQ_FROM_2325_2348	-18.3	AACCAGGCAGAGGAGGCACAGGGT	TCCCTGAGACCCTTTAACCTGTGA	...((((..((((.(((.(((((.	.))))).).))))))..))))...	16	24	0.00709
miR-125-5p|0|0	cDNA|ENSG00000125744|ENST00000591286|19|-1|RTN2	SEQ_FROM_665_689	-16.4	CCATCTGGGCTGGGTGGCCCGGGGA	TCCCTGAGACCCTTTAACCTGTGA	.(((..((...(((.(((.((((((	)))))).).)))))...)).))).	17	25	0.000265
miR-125-5p|0|0	cDNA|ENSG00000125744|ENST00000591286|19|-1|RTN2	SEQ_FROM_681_703	-20.1	GCCCGGGGAACGGGATCCGGGGA	TCCCTGAGACCCTTTAACCTGTGA	...((((....(((.((((((((	)))))).))))).....))))...	15	23	0.000265
miR-125-5p|0|0	cDNA|ENSG00000196235|ENST00000598725|19|1|SUPT5H	SEQ_FROM_1780_1802	-17.9	GCATCAGGTGTGGATGTTGGGGG	TCCCTGAGACCCTTTAACCTGTGA	.((.(((((..((.(.(..((((	))))..).).))....))))))).	15	23	0.00405
miR-125-5p|0|0	cDNA|ENSG00000119559|ENST00000586564|19|-1|C19orf25	SEQ_FROM_1041_1062	-17.4	TCACTGGCCAGGAGCCCAGGGT	TCCCTGAGACCCTTTAACCTGTGA	((((.((..(((..(.(((((.	.))))).)..)))....)).))))	15	22	0.00894
miR-125-5p|0|0	cDNA|ENSG00000188039|ENST00000524140|19|1|NWD1	SEQ_FROM_950_970	-19.4	TCAGAGGACCGGGAACAGGGA	TCCCTGAGACCCTTTAACCTGTGA	(((.(((...(((..((((((	))))))...))).....))).)))	15	21	0.00602
miR-125-5p|0|0	cDNA|ENSG00000213889|ENST00000451287|19|1|PPM1N	SEQ_FROM_57_80	-16.5	GGAGAGGGAGAAGGAGGGGAGGGA	TCCCTGAGACCCTTTAACCTGTGA	..(.(((..(((((.(...(((((	)))))....))))))..))).)..	15	24	0.00415
miR-125-5p|0|0	cDNA|ENSG00000105289|ENST00000589378|19|1|TJP3	SEQ_FROM_1231_1256	-16	GAGCAACGGTCAGAGTTGCCCAGGGA	TCCCTGAGACCCTTTAACCTGTGA	..(((..(((.((((...(.((((((	)))))).)...)))).))))))..	17	26	0.00359
miR-125-5p|0|0	cDNA|ENSG00000179846|ENST00000589776|19|-1|NKPD1	SEQ_FROM_1331_1356	-17.8	CAGCAGCAGCAGGGGGACTTTGGGGG	TCCCTGAGACCCTTTAACCTGTGA	..((((....(((((...((..((((	))))..)).)))))....))))..	15	26	0.00102
miR-125-5p|0|0	cDNA|ENSG00000196235|ENST00000599117|19|1|SUPT5H	SEQ_FROM_1940_1962	-17.9	GCATCAGGTGTGGATGTTGGGGG	TCCCTGAGACCCTTTAACCTGTGA	.((.(((((..((.(.(..((((	))))..).).))....))))))).	15	23	0.00404
miR-125-5p|0|0	cDNA|ENSG00000011332|ENST00000414789|19|-1|DPF1	SEQ_FROM_1684_1707	-27.7	CCGCAGGGGGAGGGGGAGAGGGGG	TCCCTGAGACCCTTTAACCTGTGA	.((((((..((((((....(((((	)))))....))))))..)))))).	17	24	0.00633
miR-125-5p|0|0	cDNA|ENSG00000011332|ENST00000614244|19|-1|DPF1	SEQ_FROM_1387_1410	-27.7	CCGCAGGGGGAGGGGGAGAGGGGG	TCCCTGAGACCCTTTAACCTGTGA	.((((((..((((((....(((((	)))))....))))))..)))))).	17	24	0.00635
miR-125-5p|0|0	cDNA|ENSG00000090006|ENST00000396819|19|1|LTBP4	SEQ_FROM_1163_1186	-21.9	CTTCGGCTCAGAGGGTTTCCGGGA	TCCCTGAGACCCTTTAACCTGTGA	...(((...((((((((((.((((	)))).))))))))))...)))...	17	24	0.00815
miR-125-5p|0|0	cDNA|ENSG00000188039|ENST00000438489|19|1|NWD1	SEQ_FROM_602_622	-19.4	TCAGAGGACCGGGAACAGGGA	TCCCTGAGACCCTTTAACCTGTGA	(((.(((...(((..((((((	))))))...))).....))).)))	15	21	0.00601
miR-125-5p|0|0	cDNA|ENSG00000126457|ENST00000610806|19|1|PRMT1	SEQ_FROM_1071_1092	-26.5	CCGCAGAAGGGGGTTTTAGGGG	TCCCTGAGACCCTTTAACCTGTGA	.(((((.(((((((((((((((	)))))))))))))))...))))).	20	22	0.00168
miR-125-5p|0|0	cDNA|ENSG00000126457|ENST00000610806|19|1|PRMT1	SEQ_FROM_1084_1106	-19.5	TTTTAGGGGCCTGGGCTGGGGGG	TCCCTGAGACCCTTTAACCTGTGA	...((((.....(((((.(((((	))))).)).))).....))))...	14	23	0.00168
miR-125-5p|0|0	cDNA|ENSG00000133247|ENST00000445196|19|1|KMT5C	SEQ_FROM_1713_1734	-17	GCAAAGCCATAAGGGGCAGGGG	TCCCTGAGACCCTTTAACCTGTGA	.((.((....(((((.((((((	))))))...)))))....)).)).	15	22	0.00617
miR-125-5p|0|0	cDNA|ENSG00000126457|ENST00000610806|19|1|PRMT1	SEQ_FROM_1092_1113	-17.3	GCCTGGGCTGGGGGGATGGGGA	TCCCTGAGACCCTTTAACCTGTGA	....(((.(((((((.((((((	))))))...))))))).)))....	16	22	0.00168
miR-125-5p|0|0	cDNA|ENSG00000105053|ENST00000601341|19|-1|VRK3	SEQ_FROM_1667_1691	-19.6	CTTCAGGCACAACGGGATTCAGGGC	TCCCTGAGACCCTTTAACCTGTGA	...((((......(((.(((((((.	.))))))).))).....))))...	14	25	0.00946
miR-125-5p|0|0	cDNA|ENSG00000064687|ENST00000435683|19|1|ABCA7	SEQ_FROM_4179_4204	-17.14	TCACCAAGGAGCAGCTGTCTGAGGGT	TCCCTGAGACCCTTTAACCTGTGA	((((..(((.......((((.((((.	.)))).)))).......)))))))	15	26	0.00223
miR-125-5p|0|0	cDNA|ENSG00000185897|ENST00000594310|19|1|FFAR3	SEQ_FROM_987_1012	-17.1	GCATGGAGCTGAAGGAGCAGAAGGGA	TCCCTGAGACCCTTTAACCTGTGA	.(((((.(.((((((..(...(((((	)))))..)..)))))).)))))).	18	26	0.0015
miR-125-5p|0|0	cDNA|ENSG00000161640|ENST00000447370|19|-1|SIGLEC11	SEQ_FROM_2704_2727	-18.3	AACCAGGCAGAGGAGGCACAGGGT	TCCCTGAGACCCTTTAACCTGTGA	...((((..((((.(((.(((((.	.))))).).))))))..))))...	16	24	0.00712
miR-125-5p|0|0	cDNA|ENSG00000105289|ENST00000539908|19|1|TJP3	SEQ_FROM_1059_1084	-16	GAGCAACGGTCAGAGTTGCCCAGGGA	TCCCTGAGACCCTTTAACCTGTGA	..(((..(((.((((...(.((((((	)))))).)...)))).))))))..	17	26	0.00358
miR-125-5p|0|0	cDNA|ENSG00000105289|ENST00000587686|19|1|TJP3	SEQ_FROM_1105_1130	-16	GAGCAACGGTCAGAGTTGCCCAGGGA	TCCCTGAGACCCTTTAACCTGTGA	..(((..(((.((((...(.((((((	)))))).)...)))).))))))..	17	26	0.00358
miR-125-5p|0|0	cDNA|ENSG00000064687|ENST00000433129|19|1|ABCA7	SEQ_FROM_4672_4697	-17.14	TCACCAAGGAGCAGCTGTCTGAGGGT	TCCCTGAGACCCTTTAACCTGTGA	((((..(((.......((((.((((.	.)))).)))).......)))))))	15	26	0.00224
miR-125-5p|0|0	cDNA|ENSG00000117877|ENST00000589804|19|1|CD3EAP	SEQ_FROM_682_706	-19	CCAGAGGCAGCAGGGCCTGTGGGGA	TCCCTGAGACCCTTTAACCTGTGA	.((.(((....((((.((.((((((	)))))))).))))....))).)).	17	25	0.00808
miR-125-5p|0|0	cDNA|ENSG00000105427|ENST00000597255|19|-1|CNFN	SEQ_FROM_177_200	-16.8	TGACTGGCACACAGGTCTCACGGA	TCCCTGAGACCCTTTAACCTGTGA	(.((.((......(((((((.(((	))).)))))))......)).)).)	15	24	0.0071
miR-125-5p|0|0	cDNA|ENSG00000245848|ENST00000498907|19|-1|CEBPA	SEQ_FROM_2486_2507	-22	TCACTGGGGCTGGGAGCAGGGA	TCCCTGAGACCCTTTAACCTGTGA	((((.((....(((..((((((	))))))...))).....)).))))	15	22	0.00488
miR-125-5p|0|0	cDNA|ENSG00000167785|ENST00000601372|19|-1|ZNF558	SEQ_FROM_4004_4028	-17.24	TCACAATGCTTTGGGCTCTCCAGGA	TCCCTGAGACCCTTTAACCTGTGA	(((((.......(((.((((..(((	)))..))))))).......)))))	15	25	0.00289
miR-125-5p|0|0	cDNA|ENSG00000196235|ENST00000402194|19|1|SUPT5H	SEQ_FROM_1740_1762	-17.9	GCATCAGGTGTGGATGTTGGGGG	TCCCTGAGACCCTTTAACCTGTGA	.((.(((((..((.(.(..((((	))))..).).))....))))))).	15	23	0.00405
miR-125-5p|0|0	cDNA|ENSG00000105486|ENST00000613670|19|-1|LIG1	SEQ_FROM_552_578	-17.5	TCACAGAGGCTGAAGTGGCCACAGAGA	TCCCTGAGACCCTTTAACCTGTGA	((((((.(..(((((.((.(.(((.((	)).))).).))))))).)))))))	20	27	0.00171
miR-125-5p|0|0	cDNA|ENSG00000105486|ENST00000613670|19|-1|LIG1	SEQ_FROM_570_597	-18.4	CCACAGAGAAGGAAGGAGAAGACGGGGA	TCCCTGAGACCCTTTAACCTGTGA	.(((((.(...(((((.(....((((((	))))))...))))))..)))))).	18	28	0.00171
miR-125-5p|0|0	cDNA|ENSG00000119559|ENST00000585675|19|-1|C19orf25	SEQ_FROM_1393_1414	-17.4	TCACTGGCCAGGAGCCCAGGGT	TCCCTGAGACCCTTTAACCTGTGA	((((.((..(((..(.(((((.	.))))).)..)))....)).))))	15	22	0.00898
miR-125-5p|0|0	cDNA|ENSG00000105486|ENST00000427526|19|-1|LIG1	SEQ_FROM_559_585	-17.5	TCACAGAGGCTGAAGTGGCCACAGAGA	TCCCTGAGACCCTTTAACCTGTGA	((((((.(..(((((.((.(.(((.((	)).))).).))))))).)))))))	20	27	0.00172
miR-125-5p|0|0	cDNA|ENSG00000105486|ENST00000427526|19|-1|LIG1	SEQ_FROM_577_604	-18.4	CCACAGAGAAGGAAGGAGAAGACGGGGA	TCCCTGAGACCCTTTAACCTGTGA	.(((((.(...(((((.(....((((((	))))))...))))))..)))))).	18	28	0.00172
miR-125-5p|0|0	cDNA|ENSG00000105711|ENST00000638536|19|1|SCN1B	SEQ_FROM_1069_1093	-25.5	CCACTGGGGTGGGAGGGGGCAGGGG	TCCCTGAGACCCTTTAACCTGTGA	.(((..((((..(((((..((((((	))))))...)))))..))))))).	18	25	0.00417
miR-125-5p|0|0	cDNA|ENSG00000133247|ENST00000630497|19|1|KMT5C	SEQ_FROM_1673_1694	-17	GCAAAGCCATAAGGGGCAGGGG	TCCCTGAGACCCTTTAACCTGTGA	.((.((....(((((.((((((	))))))...)))))....)).)).	15	22	0.00617
miR-125-5p|0|0	cDNA|ENSG00000170923|ENST00000641081|19|-1|OR7G2	SEQ_FROM_2355_2376	-16.79	TCCAGGGCTCAAACTCCAGGGA	TCCCTGAGACCCTTTAACCTGTGA	((((((........((((((((	)))))).))........)))).))	14	22	0.00842
miR-125-5p|0|0	cDNA|ENSG00000063322|ENST00000615911|19|1|MED29	SEQ_FROM_1613_1636	-22	GCACTGGGGAGGGGGCTTCAAGGA	TCCCTGAGACCCTTTAACCTGTGA	.(((.((..((((((..(((.(((	))).)))..))))))..)).))).	17	24	0.00859
miR-125-5p|0|0	cDNA|ENSG00000129911|ENST00000617223|19|-1|KLF16	SEQ_FROM_1019_1041	-16.4	TTGCAGGGGAGGCGGCTCCGAGA	TCCCTGAGACCCTTTAACCTGTGA	(..((((.((((.(((((.(.((	)).).))).))))))..))))..)	17	23	0.00842
miR-125-5p|0|0	cDNA|ENSG00000186723|ENST00000641419|19|-1|AC114267.1	SEQ_FROM_2601_2626	-20.4	ACACAAAGGTTAATCAGCATCAGGGA	TCCCTGAGACCCTTTAACCTGTGA	.((((..((((((......(((((((	)))))))......)))))))))).	17	26	0.000995
miR-125-5p|0|0	cDNA|ENSG00000115325|ENST00000233668|2|1|DOK1	SEQ_FROM_2241_2265	-19.3	CCAGAGGGATGGGAGAGTCAAGGGA	TCCCTGAGACCCTTTAACCTGTGA	.((.(((....((((.(((.(((((	)))))..))).))))..))).)).	17	25	0.00716
miR-125-5p|0|0	cDNA|ENSG00000116035|ENST00000234392|2|1|VAX2	SEQ_FROM_200_222	-16.6	TCCAGTCCCGCAGGCTCCAGGGA	TCCCTGAGACCCTTTAACCTGTGA	(((((......(((.((((((((	)))))).)).))).....))).))	16	23	0.00123
miR-125-5p|0|0	cDNA|ENSG00000115902|ENST00000234256|2|1|SLC1A4	SEQ_FROM_701_723	-20.3	CCTGGGGCTGGAGGACTCGGGGC	TCCCTGAGACCCTTTAACCTGTGA	....(((.((((((.(((((((.	.)))))))..)))))).)))....	16	23	0.00117
miR-125-5p|0|0	cDNA|ENSG00000196208|ENST00000234142|2|1|GREB1	SEQ_FROM_5235_5256	-16.2	CTGCTGGGGAGAGAAGCAGGGA	TCCCTGAGACCCTTTAACCTGTGA	..((.((..((((...((((((	)))))).....))))..)).))..	14	22	0.00927
miR-125-5p|0|0	cDNA|ENSG00000198075|ENST00000272452|2|1|SULT1C4	SEQ_FROM_1169_1191	-16	TCATGAGAAAAGGGGCAGTGGGA	TCCCTGAGACCCTTTAACCTGTGA	((((..(.((((((.....((((	)))).....))))))..)..))))	15	23	0.000252
miR-125-5p|0|0	cDNA|ENSG00000144504|ENST00000272972|2|-1|ANKMY1	SEQ_FROM_2771_2792	-17.5	CCACAGGATGAAGAAGAAGGGC	TCCCTGAGACCCTTTAACCTGTGA	.((((((.(((((....((((.	.))))......))))).)))))).	15	22	0.00443
miR-125-5p|0|0	cDNA|ENSG00000084731|ENST00000264712|2|-1|KIF3C	SEQ_FROM_537_559	-21.2	CAGGCTGCGGAGGGGCTCGGGGG	TCCCTGAGACCCTTTAACCTGTGA	.........((((((((((((((	)))))))).)))))).........	14	23	0.00807
miR-125-5p|0|0	cDNA|ENSG00000136731|ENST00000259253|2|1|UGGT1	SEQ_FROM_5932_5957	-16	CCACAGCCAGTGTTGCCCCTCAGGGC	TCCCTGAGACCCTTTAACCTGTGA	.(((((....((..(...(((((((.	.)))))))...)..))..))))).	15	26	0.00666
miR-125-5p|0|0	cDNA|ENSG00000116106|ENST00000281821|2|-1|EPHA4	SEQ_FROM_2711_2733	-19.7	CAACAGCTTGAAGAGGACAGGGA	TCCCTGAGACCCTTTAACCTGTGA	..((((.((((((.((.((((((	))))))...)))))))).))))..	18	23	0.00173
miR-125-5p|0|0	cDNA|ENSG00000114923|ENST00000273063|2|1|SLC4A3	SEQ_FROM_591_613	-17.9	TCCAGGAGGAGGGGGGAGCTGGA	TCCCTGAGACCCTTTAACCTGTGA	((((((..((((((......(((	)))......))))))..)))).))	15	23	0.000413
miR-125-5p|0|0	cDNA|ENSG00000114999|ENST00000233336|2|1|TTL	SEQ_FROM_12867_12891	-16.1	AGGCAGGAGGTAGAGGTTGCAGTGA	TCCCTGAGACCCTTTAACCTGTGA	..(((((....((.(((..(((.((	)).)))..)))))....)))))..	15	25	0.000463
miR-125-5p|0|0	cDNA|ENSG00000150938|ENST00000280527|2|1|CRIM1	SEQ_FROM_4417_4440	-17.3	TGACAGGAAGAGGAGGGAGAGGGT	TCCCTGAGACCCTTTAACCTGTGA	(.(((((....((((((..((((.	.))))....))))))..))))).)	16	24	0.00632
miR-125-5p|0|0	cDNA|ENSG00000151690|ENST00000281416|2|1|MFSD6	SEQ_FROM_3755_3781	-20.8	GCAGAGGTTAACAGGAAACCTGGGGGG	TCCCTGAGACCCTTTAACCTGTGA	.((.(((((((.(((....((.(((((	))))).))..)))))))))).)).	19	27	0.00193
miR-125-5p|0|0	cDNA|ENSG00000128655|ENST00000286063|2|-1|PDE11A	SEQ_FROM_5585_5608	-16.2	ACACCAGTAAAGGAAAGACAGGGA	TCCCTGAGACCCTTTAACCTGTGA	.(((...((((((.....((((((	))))))....))))))....))).	15	24	0.00403
miR-125-5p|0|0	cDNA|ENSG00000003400|ENST00000286186|2|1|CASP10	SEQ_FROM_4570_4596	-16.7	CAGCTCTGGCATAGAGGGAGGTGGGGG	TCCCTGAGACCCTTTAACCTGTGA	..((...((..(((((((...((((((	))))))...))))))).)).))..	17	27	0.000341
miR-125-5p|0|0	cDNA|ENSG00000003400|ENST00000286186|2|1|CASP10	SEQ_FROM_4580_4605	-20.8	ATAGAGGGAGGTGGGGGGGTGGGGGA	TCCCTGAGACCCTTTAACCTGTGA	.((.(((.....(((((..(.(((((	))))).)..)))))...))).)).	16	26	0.000341
miR-125-5p|0|0	cDNA|ENSG00000134323|ENST00000281043|2|1|MYCN	SEQ_FROM_1225_1245	-20	ACGCAGCCCTGGGTCCCGGGA	TCCCTGAGACCCTTTAACCTGTGA	.(((((....((((((.((((	)))).).)))))......))))).	15	21	0.00158
miR-125-5p|0|0	cDNA|ENSG00000115041|ENST00000295225|2|1|KCNIP3	SEQ_FROM_1380_1399	-17.6	GACCAGCTGGGGGGCAGGGG	TCCCTGAGACCCTTTAACCTGTGA	...(((..(((((.((((((	))))))...)))))....)))...	14	20	0.00944
miR-125-5p|0|0	cDNA|ENSG00000115041|ENST00000295225|2|1|KCNIP3	SEQ_FROM_1386_1409	-19.8	CTGGGGGGCAGGGGGGAGAGGGGG	TCCCTGAGACCCTTTAACCTGTGA	..(.(((..((((((....(((((	)))))....))))))..))).)..	15	24	0.00944
miR-125-5p|0|0	cDNA|ENSG00000119772|ENST00000264709|2|-1|DNMT3A	SEQ_FROM_5729_5751	-16.8	TCCAGGTCTGTCTTGGCCAGGGG	TCCCTGAGACCCTTTAACCTGTGA	(((((((.......(((((((((	)))))).).)).....))))).))	16	23	0.00279
miR-125-5p|0|0	cDNA|ENSG00000178171|ENST00000321420|2|1|AMER3	SEQ_FROM_1878_1902	-22.3	CCACAGAGAAGCTGGGGGGCAGGGA	TCCCTGAGACCCTTTAACCTGTGA	.(((((.(.....((((..((((((	))))))...))))....)))))).	16	25	0.00439
miR-125-5p|0|0	cDNA|ENSG00000144452|ENST00000272895|2|-1|ABCA12	SEQ_FROM_8922_8943	-20.2	TCTGGGGGGAAGGGAGGGGGGA	TCCCTGAGACCCTTTAACCTGTGA	((((((..((((((...(((((	)))))....))))))..)))).))	17	22	0.00861
miR-125-5p|0|0	cDNA|ENSG00000157985|ENST00000336665|2|1|AGAP1	SEQ_FROM_3169_3193	-17.9	TCAAGGGGCGAAGAGGCGGCCGGGA	TCCCTGAGACCCTTTAACCTGTGA	(((.(((..((((.(((..(.((((	)))).).).))))))..))).)))	18	25	0.000501
miR-125-5p|0|0	cDNA|ENSG00000114923|ENST00000317151|2|1|SLC4A3	SEQ_FROM_495_517	-17.9	TCCAGGAGGAGGGGGGAGCTGGA	TCCCTGAGACCCTTTAACCTGTGA	((((((..((((((......(((	)))......))))))..)))).))	15	23	0.000413
miR-125-5p|0|0	cDNA|ENSG00000115808|ENST00000263918|2|-1|STRN	SEQ_FROM_1082_1108	-17	AAAAAGGAGAGAAAGGGGAAAAAGGGG	TCCCTGAGACCCTTTAACCTGTGA	....(((....((((((.....(((((	)))))....))))))..)))....	14	27	0.00453
miR-125-5p|0|0	cDNA|ENSG00000173302|ENST00000309926|2|1|GPR148	SEQ_FROM_404_426	-16.3	TCCAGCAGCCTGGGTGGCTGGGA	TCCCTGAGACCCTTTAACCTGTGA	(((((......((((..(.((((	)))).)..))))......))).))	14	23	0.00992
miR-125-5p|0|0	cDNA|ENSG00000151694|ENST00000310823|2|-1|ADAM17	SEQ_FROM_4195_4221	-20.3	ATACAAGGTTGAGTGGGGTGTGTGGGT	TCCCTGAGACCCTTTAACCTGTGA	.((((.((((((..(((((.(..(((.	.)))..).))))))))))))))).	19	27	0.0069
miR-125-5p|0|0	cDNA|ENSG00000162989|ENST00000295101|2|1|KCNJ3	SEQ_FROM_3496_3522	-20.1	ACAGAGAGAGAAGGGGGTCCACAGGGC	TCCCTGAGACCCTTTAACCTGTGA	.((.((.(...((((((((..(((((.	.))))).))))))))..))).)).	18	27	0.00032
miR-125-5p|0|0	cDNA|ENSG00000151692|ENST00000320892|2|1|RNF144A	SEQ_FROM_1468_1494	-17.3	TCGCTGAGGCCCCAGGTGTGGTGGGGA	TCCCTGAGACCCTTTAACCTGTGA	((((..(((....(((.((..((((((	))))))..)))))....)))))))	18	27	0.0086
miR-125-5p|0|0	cDNA|ENSG00000115325|ENST00000340004|2|1|DOK1	SEQ_FROM_1411_1435	-19.3	CCAGAGGGATGGGAGAGTCAAGGGA	TCCCTGAGACCCTTTAACCTGTGA	.((.(((....((((.(((.(((((	)))))..))).))))..))).)).	17	25	0.00714
miR-125-5p|0|0	cDNA|ENSG00000173960|ENST00000309033|2|1|UBXN2A	SEQ_FROM_2955_2980	-17.6	TCCCAGCTACGTGGGAGGCTGAGGGA	TCCCTGAGACCCTTTAACCTGTGA	((.(((......(((...((.(((((	))))).)).)))......))).))	15	26	0.00123
miR-125-5p|0|0	cDNA|ENSG00000157985|ENST00000304032|2|1|AGAP1	SEQ_FROM_3392_3416	-17.9	TCAAGGGGCGAAGAGGCGGCCGGGA	TCCCTGAGACCCTTTAACCTGTGA	(((.(((..((((.(((..(.((((	)))).).).))))))..))).)))	18	25	0.000509
miR-125-5p|0|0	cDNA|ENSG00000079308|ENST00000310858|2|-1|TNS1	SEQ_FROM_1634_1657	-16.4	CTGCCCTGTGGAGGGGAAAGGGGG	TCCCTGAGACCCTTTAACCTGTGA	..((....(((((((....(((((	)))))....)))))))....))..	14	24	0.00441
miR-125-5p|0|0	cDNA|ENSG00000144381|ENST00000345042|2|-1|HSPD1	SEQ_FROM_1787_1812	-16.7	GAATGGGTGCAATGGGTGGAATGGGA	TCCCTGAGACCCTTTAACCTGTGA	..((((((.....((((.....((((	))))....))))....))))))..	14	26	0.00114
miR-125-5p|0|0	cDNA|ENSG00000171865|ENST00000315212|2|-1|RNASEH1	SEQ_FROM_3895_3917	-17.8	ATACAAATTCAGGGTCCTGGGGC	TCCCTGAGACCCTTTAACCTGTGA	.((((.....((((((..((((.	.))))..))))))......)))).	14	23	0.00726
miR-125-5p|0|0	cDNA|ENSG00000079263|ENST00000343805|2|1|SP140	SEQ_FROM_807_832	-20.1	GCACAGCACCAGGGGAGAAACAGGGA	TCCCTGAGACCCTTTAACCTGTGA	.(((((....(((((.....((((((	))))))...)))))....))))).	16	26	0.00162
miR-125-5p|0|0	cDNA|ENSG00000144504|ENST00000361678|2|-1|ANKMY1	SEQ_FROM_2042_2063	-17.5	CCACAGGATGAAGAAGAAGGGC	TCCCTGAGACCCTTTAACCTGTGA	.((((((.(((((....((((.	.))))......))))).)))))).	15	22	0.00442
miR-125-5p|0|0	cDNA|ENSG00000144504|ENST00000391987|2|-1|ANKMY1	SEQ_FROM_2764_2785	-17.5	CCACAGGATGAAGAAGAAGGGC	TCCCTGAGACCCTTTAACCTGTGA	.((((((.(((((....((((.	.))))......))))).)))))).	15	22	0.00443
miR-125-5p|0|0	cDNA|ENSG00000144504|ENST00000373318|2|-1|ANKMY1	SEQ_FROM_1992_2013	-17.5	CCACAGGATGAAGAAGAAGGGC	TCCCTGAGACCCTTTAACCTGTGA	.((((((.(((((....((((.	.))))......))))).)))))).	15	22	0.00442
miR-125-5p|0|0	cDNA|ENSG00000204217|ENST00000374580|2|1|BMPR2	SEQ_FROM_1884_1906	-20.1	ATGCAGGTTCTCGTGTCTAGGGA	TCCCTGAGACCCTTTAACCTGTGA	..(((((((...(.(((((((((	))))).)))).)...)))))))..	17	23	0.00799
miR-125-5p|0|0	cDNA|ENSG00000151690|ENST00000392328|2|1|MFSD6	SEQ_FROM_3944_3970	-20.8	GCAGAGGTTAACAGGAAACCTGGGGGG	TCCCTGAGACCCTTTAACCTGTGA	.((.(((((((.(((....((.(((((	))))).))..)))))))))).)).	19	27	0.00193
miR-125-5p|0|0	cDNA|ENSG00000079263|ENST00000392045|2|1|SP140	SEQ_FROM_894_919	-20.1	GCACAGCACCAGGGGAGAAACAGGGA	TCCCTGAGACCCTTTAACCTGTGA	.(((((....(((((.....((((((	))))))...)))))....))))).	16	26	0.00162
miR-125-5p|0|0	cDNA|ENSG00000144381|ENST00000388968|2|-1|HSPD1	SEQ_FROM_1731_1756	-16.7	GAATGGGTGCAATGGGTGGAATGGGA	TCCCTGAGACCCTTTAACCTGTGA	..((((((.....((((.....((((	))))....))))....))))))..	14	26	0.00113
miR-125-5p|0|0	cDNA|ENSG00000114923|ENST00000373760|2|1|SLC4A3	SEQ_FROM_569_591	-17.9	TCCAGGAGGAGGGGGGAGCTGGA	TCCCTGAGACCCTTTAACCTGTGA	((((((..((((((......(((	)))......))))))..)))).))	15	23	0.000413
miR-125-5p|0|0	cDNA|ENSG00000003400|ENST00000360132|2|1|CASP10	SEQ_FROM_4461_4487	-16.7	CAGCTCTGGCATAGAGGGAGGTGGGGG	TCCCTGAGACCCTTTAACCTGTGA	..((...((..(((((((...((((((	))))))...))))))).)).))..	17	27	0.000341
miR-125-5p|0|0	cDNA|ENSG00000003400|ENST00000360132|2|1|CASP10	SEQ_FROM_4471_4496	-20.8	ATAGAGGGAGGTGGGGGGGTGGGGGA	TCCCTGAGACCCTTTAACCTGTGA	.((.(((.....(((((..(.(((((	))))).)..)))))...))).)).	16	26	0.000341
miR-125-5p|0|0	cDNA|ENSG00000114923|ENST00000358055|2|1|SLC4A3	SEQ_FROM_586_608	-17.9	TCCAGGAGGAGGGGGGAGCTGGA	TCCCTGAGACCCTTTAACCTGTGA	((((((..((((((......(((	)))......))))))..)))).))	15	23	0.000413
miR-125-5p|0|0	cDNA|ENSG00000144504|ENST00000406958|2|-1|ANKMY1	SEQ_FROM_1939_1960	-17.5	CCACAGGATGAAGAAGAAGGGC	TCCCTGAGACCCTTTAACCTGTGA	.((((((.(((((....((((.	.))))......))))).)))))).	15	22	0.00442
miR-125-5p|0|0	cDNA|ENSG00000084731|ENST00000405914|2|-1|KIF3C	SEQ_FROM_530_552	-21.2	CAGGCTGCGGAGGGGCTCGGGGG	TCCCTGAGACCCTTTAACCTGTGA	.........((((((((((((((	)))))))).)))))).........	14	23	0.00806
miR-125-5p|0|0	cDNA|ENSG00000198075|ENST00000409309|2|1|SULT1C4	SEQ_FROM_713_735	-16	TCATGAGAAAAGGGGCAGTGGGA	TCCCTGAGACCCTTTAACCTGTGA	((((..(.((((((.....((((	)))).....))))))..)..))))	15	23	0.000236
miR-125-5p|0|0	cDNA|ENSG00000130294|ENST00000404283|2|-1|KIF1A	SEQ_FROM_5102_5125	-17.6	TCTCTGGTTGAAGGGCGGTACGGT	TCCCTGAGACCCTTTAACCTGTGA	((.(.(((((((((((..((.((.	.)).)).).)))))))))).).))	18	24	0.00457
miR-125-5p|0|0	cDNA|ENSG00000116117|ENST00000406610|2|1|PARD3B	SEQ_FROM_4304_4326	-20.3	AAGAAGGGGAAGGGAATTGGGGA	TCCCTGAGACCCTTTAACCTGTGA	....(((.((((((..(..((((	))))..)..))))))..)))....	14	23	0.00483
miR-125-5p|0|0	cDNA|ENSG00000198914|ENST00000361360|2|1|POU3F3	SEQ_FROM_2124_2149	-18.4	ACAGAGGCACCAGGTTCCATCAGGGG	TCCCTGAGACCCTTTAACCTGTGA	.((.(((....(((.((..(((((((	))))))))).)))....))).)).	17	26	0.00734
miR-125-5p|0|0	cDNA|ENSG00000115325|ENST00000409429|2|1|DOK1	SEQ_FROM_1659_1683	-19.3	CCAGAGGGATGGGAGAGTCAAGGGA	TCCCTGAGACCCTTTAACCTGTGA	.((.(((....((((.(((.(((((	)))))..))).))))..))).)).	17	25	0.00714
miR-125-5p|0|0	cDNA|ENSG00000204217|ENST00000374574|2|1|BMPR2	SEQ_FROM_1386_1408	-20.1	ATGCAGGTTCTCGTGTCTAGGGA	TCCCTGAGACCCTTTAACCTGTGA	..(((((((...(.(((((((((	))))).)))).)...)))))))..	17	23	0.008
miR-125-5p|0|0	cDNA|ENSG00000196208|ENST00000396123|2|1|GREB1	SEQ_FROM_2085_2106	-16.2	CTGCTGGGGAGAGAAGCAGGGA	TCCCTGAGACCCTTTAACCTGTGA	..((.((..((((...((((((	)))))).....))))..)).))..	14	22	0.00926
miR-125-5p|0|0	cDNA|ENSG00000196208|ENST00000381486|2|1|GREB1	SEQ_FROM_5344_5365	-16.2	CTGCTGGGGAGAGAAGCAGGGA	TCCCTGAGACCCTTTAACCTGTGA	..((.((..((((...((((((	)))))).....))))..)).))..	14	22	0.00928
miR-125-5p|0|0	cDNA|ENSG00000116106|ENST00000409938|2|-1|EPHA4	SEQ_FROM_2930_2952	-19.7	CAACAGCTTGAAGAGGACAGGGA	TCCCTGAGACCCTTTAACCTGTGA	..((((.((((((.((.((((((	))))))...)))))))).))))..	18	23	0.00171
miR-125-5p|0|0	cDNA|ENSG00000079263|ENST00000420434|2|1|SP140	SEQ_FROM_900_925	-20.1	GCACAGCACCAGGGGAGAAACAGGGA	TCCCTGAGACCCTTTAACCTGTGA	.(((((....(((((.....((((((	))))))...)))))....))))).	16	26	0.00162
miR-125-5p|0|0	cDNA|ENSG00000130294|ENST00000650053|2|-1|KIF1A	SEQ_FROM_4698_4721	-17.6	TCTCTGGTTGAAGGGCGGTACGGT	TCCCTGAGACCCTTTAACCTGTGA	((.(.(((((((((((..((.((.	.)).)).).)))))))))).).))	18	24	0.00457
miR-125-5p|0|0	cDNA|ENSG00000130294|ENST00000498729|2|-1|KIF1A	SEQ_FROM_5078_5101	-17.6	TCTCTGGTTGAAGGGCGGTACGGT	TCCCTGAGACCCTTTAACCTGTGA	((.(.(((((((((((..((.((.	.)).)).).)))))))))).).))	18	24	0.00457
miR-125-5p|0|0	cDNA|ENSG00000169994|ENST00000428314|2|1|MYO7B	SEQ_FROM_1134_1156	-16.7	GTGCAGCACCAGGAGCTCCGGGA	TCCCTGAGACCCTTTAACCTGTGA	..((((....(((..(((.((((	)))).)))..))).....))))..	14	23	0.00878
miR-125-5p|0|0	cDNA|ENSG00000178171|ENST00000423981|2|1|AMER3	SEQ_FROM_1729_1753	-22.3	CCACAGAGAAGCTGGGGGGCAGGGA	TCCCTGAGACCCTTTAACCTGTGA	.(((((.(.....((((..((((((	))))))...))))....)))))).	16	25	0.00439
miR-125-5p|0|0	cDNA|ENSG00000151694|ENST00000497134|2|-1|ADAM17	SEQ_FROM_4217_4243	-20.3	ATACAAGGTTGAGTGGGGTGTGTGGGT	TCCCTGAGACCCTTTAACCTGTGA	.((((.((((((..(((((.(..(((.	.)))..).))))))))))))))).	19	27	0.0069
miR-125-5p|0|0	cDNA|ENSG00000169994|ENST00000409816|2|1|MYO7B	SEQ_FROM_1113_1135	-16.7	GTGCAGCACCAGGAGCTCCGGGA	TCCCTGAGACCCTTTAACCTGTGA	..((((....(((..(((.((((	)))).)))..))).....))))..	14	23	0.00878
miR-125-5p|0|0	cDNA|ENSG00000162989|ENST00000544049|2|1|KCNJ3	SEQ_FROM_3393_3419	-20.1	ACAGAGAGAGAAGGGGGTCCACAGGGC	TCCCTGAGACCCTTTAACCTGTGA	.((.((.(...((((((((..(((((.	.))))).))))))))..))).)).	18	27	0.00032
miR-125-5p|0|0	cDNA|ENSG00000042062|ENST00000045083|20|-1|RIPOR3	SEQ_FROM_2391_2416	-18.6	GAAGCTGTGGAGAGGGTGCACAGGGC	TCCCTGAGACCCTTTAACCTGTGA	......((..(((((((.(.(((((.	.))))).)))))))).))......	15	26	0.00222
miR-125-5p|0|0	cDNA|ENSG00000185019|ENST00000217173|20|-1|UBOX5	SEQ_FROM_3820_3842	-23.63	TCACCCTGTCATGGTCTCAGGGA	TCCCTGAGACCCTTTAACCTGTGA	((((........(((((((((((	))))))))))).........))))	15	23	0.00656
miR-125-5p|0|0	cDNA|ENSG00000125775|ENST00000339987|20|-1|SDCBP2	SEQ_FROM_944_966	-21.7	CTGCAGGGCAGGGCAGGCAGGGG	TCCCTGAGACCCTTTAACCTGTGA	..(((((..((((....((((((	))))))...))))....)))))..	15	23	0.00308
miR-125-5p|0|0	cDNA|ENSG00000125520|ENST00000266077|20|1|SLC2A4RG	SEQ_FROM_1423_1446	-21.2	TTACTTGGGGTGGGGGGGCGGGGC	TCCCTGAGACCCTTTAACCTGTGA	((((..(((.(((((((.(((((.	.)))))...))))))).)))))))	19	24	0.000217
miR-125-5p|0|0	cDNA|ENSG00000130294|ENST00000649096|2|-1|KIF1A	SEQ_FROM_4839_4862	-17.6	TCTCTGGTTGAAGGGCGGTACGGT	TCCCTGAGACCCTTTAACCTGTGA	((.(.(((((((((((..((.((.	.)).)).).)))))))))).).))	18	24	0.00457
miR-125-5p|0|0	cDNA|ENSG00000126003|ENST00000246229|20|-1|PLAGL2	SEQ_FROM_1838_1862	-19.32	ATACAGGAGCACTTGGTTTGGGGGT	TCCCTGAGACCCTTTAACCTGTGA	.((((((.......(((((.((((.	.)))).)))))......)))))).	15	25	0.00956
miR-125-5p|0|0	cDNA|ENSG00000042062|ENST00000327979|20|-1|RIPOR3	SEQ_FROM_2484_2509	-18.6	GAAGCTGTGGAGAGGGTGCACAGGGC	TCCCTGAGACCCTTTAACCTGTGA	......((..(((((((.(.(((((.	.))))).)))))))).))......	15	26	0.00222
miR-125-5p|0|0	cDNA|ENSG00000125510|ENST00000336866|20|1|OPRL1	SEQ_FROM_1816_1840	-19.1	GTGCAGGGCCGAGGGGACACAAGGA	TCCCTGAGACCCTTTAACCTGTGA	..(((((...((((((.(.((.(((	))).)).).))))))..)))))..	17	25	0.00332
miR-125-5p|0|0	cDNA|ENSG00000088812|ENST00000262919|20|1|ATRN	SEQ_FROM_6685_6709	-20.1	GGGCAGAAAAAGGGAATGGCAGGGA	TCCCTGAGACCCTTTAACCTGTGA	..((((..((((((.....((((((	))))))...))))))...))))..	16	25	0.00102
miR-125-5p|0|0	cDNA|ENSG00000088812|ENST00000262919|20|1|ATRN	SEQ_FROM_6701_6725	-16	TGGCAGGGAGTAAGAGGCGCTGGGC	TCCCTGAGACCCTTTAACCTGTGA	(.(((((....(((.(((...(((.	.)))...).)))))...))))).)	15	25	0.00102
miR-125-5p|0|0	cDNA|ENSG00000174306|ENST00000309060|20|-1|ZHX3	SEQ_FROM_7764_7789	-20.7	TCACACCAGGAGGGGTGGGGCAGGGC	TCCCTGAGACCCTTTAACCTGTGA	.((((....(((((((....(((((.	.)))))..)))))))....)))).	16	26	0.00852
miR-125-5p|0|0	cDNA|ENSG00000196700|ENST00000369888|20|-1|ZNF512B	SEQ_FROM_4842_4865	-18.9	GGGAGGGGAGGGGAGGGGAGGGGA	TCCCTGAGACCCTTTAACCTGTGA	....(((....((((((..(((((	)))))....))))))..)))....	14	24	0.00734
miR-125-5p|0|0	cDNA|ENSG00000125510|ENST00000355631|20|1|OPRL1	SEQ_FROM_1551_1575	-19.1	GTGCAGGGCCGAGGGGACACAAGGA	TCCCTGAGACCCTTTAACCTGTGA	..(((((...((((((.(.((.(((	))).)).).))))))..)))))..	17	25	0.00332
miR-125-5p|0|0	cDNA|ENSG00000198326|ENST00000361033|20|1|TMEM239	SEQ_FROM_690_712	-18.9	AGGGAGGGCAATGGGATCAGGGC	TCCCTGAGACCCTTTAACCTGTGA	..(.(((..((.(((.((((((.	.))))))..))).))..))).)..	15	23	0.00702
miR-125-5p|0|0	cDNA|ENSG00000185019|ENST00000348031|20|-1|UBOX5	SEQ_FROM_3989_4011	-23.63	TCACCCTGTCATGGTCTCAGGGA	TCCCTGAGACCCTTTAACCTGTGA	((((........(((((((((((	))))))))))).........))))	15	23	0.00656
miR-125-5p|0|0	cDNA|ENSG00000125775|ENST00000360779|20|-1|SDCBP2	SEQ_FROM_959_981	-21.7	CTGCAGGGCAGGGCAGGCAGGGG	TCCCTGAGACCCTTTAACCTGTGA	..(((((..((((....((((((	))))))...))))....)))))..	15	23	0.00308
miR-125-5p|0|0	cDNA|ENSG00000101188|ENST00000370501|20|1|NTSR1	SEQ_FROM_2566_2592	-17.7	AGCCAGGCCCAGAGCTGGCTTCAGGGT	TCCCTGAGACCCTTTAACCTGTGA	...((((...((((..((..((((((.	.))))))..))))))..))))...	16	27	0.00309
miR-125-5p|0|0	cDNA|ENSG00000125510|ENST00000349451|20|1|OPRL1	SEQ_FROM_1773_1797	-19.1	GTGCAGGGCCGAGGGGACACAAGGA	TCCCTGAGACCCTTTAACCTGTGA	..(((((...((((((.(.((.(((	))).)).).))))))..)))))..	17	25	0.00332
miR-125-5p|0|0	cDNA|ENSG00000198646|ENST00000359003|20|-1|NCOA6	SEQ_FROM_1546_1570	-18.2	TCCTCAGATGAAGAGTTTGCAGGGA	TCCCTGAGACCCTTTAACCTGTGA	((..(((.(((((.((((.((((((	)))))))))).)))))..))).))	20	25	0.00999
miR-125-5p|0|0	cDNA|ENSG00000124203|ENST00000371030|20|1|ZNF831	SEQ_FROM_1978_1999	-17.5	CTGCAGAAAGAGGCAGCAGGGA	TCCCTGAGACCCTTTAACCTGTGA	..((((..(((((...((((((	))))))....)))))...))))..	15	22	0.00918
miR-125-5p|0|0	cDNA|ENSG00000125775|ENST00000381808|20|-1|SDCBP2	SEQ_FROM_801_823	-21.7	CTGCAGGGCAGGGCAGGCAGGGG	TCCCTGAGACCCTTTAACCTGTGA	..(((((..((((....((((((	))))))...))))....)))))..	15	23	0.00308
miR-125-5p|0|0	cDNA|ENSG00000179242|ENST00000614565|20|1|CDH4	SEQ_FROM_429_454	-16.7	TCAGCAGCTGTGTGGGGACCAAGGGG	TCCCTGAGACCCTTTAACCTGTGA	(((.(((..((..((((.(..(((((	)))))..).))))...))))))))	18	26	0.00373
miR-125-5p|0|0	cDNA|ENSG00000182621|ENST00000378641|20|1|PLCB1	SEQ_FROM_53_74	-25.4	TGGCGGGGAAGGGGGGCGGGGG	TCCCTGAGACCCTTTAACCTGTGA	(.(((((..((((((.((((((	))))))...))))))..))))).)	18	22	0.00936
miR-125-5p|0|0	cDNA|ENSG00000125814|ENST00000432543|20|-1|NAPB	SEQ_FROM_2365_2389	-17.1	TAGCAGGAAAGGAAGTGGGAAGGGC	TCCCTGAGACCCTTTAACCTGTGA	..(((((....((((.((..((((.	.))))....))))))..)))))..	15	25	0.00394
miR-125-5p|0|0	cDNA|ENSG00000198646|ENST00000612493|20|-1|NCOA6	SEQ_FROM_1525_1549	-18.2	TCCTCAGATGAAGAGTTTGCAGGGA	TCCCTGAGACCCTTTAACCTGTGA	((..(((.(((((.((((.((((((	)))))))))).)))))..))).))	20	25	0.00997
miR-125-5p|0|0	cDNA|ENSG00000181143|ENST00000397910|19|-1|MUC16	SEQ_FROM_2046_2070	-17.1	CAGCAGCACCAGGGGAAGCCAGGGC	TCCCTGAGACCCTTTAACCTGTGA	..((((....(((((...((((((.	.))))).).)))))....))))..	15	25	0.00517
miR-125-5p|0|0	cDNA|ENSG00000125775|ENST00000381812|20|-1|SDCBP2	SEQ_FROM_1024_1046	-21.7	CTGCAGGGCAGGGCAGGCAGGGG	TCCCTGAGACCCTTTAACCTGTGA	..(((((..((((....((((((	))))))...))))....)))))..	15	23	0.00309
miR-125-5p|0|0	cDNA|ENSG00000125814|ENST00000398425|20|-1|NAPB	SEQ_FROM_2435_2459	-17.1	TAGCAGGAAAGGAAGTGGGAAGGGC	TCCCTGAGACCCTTTAACCTGTGA	..(((((....((((.((..((((.	.))))....))))))..)))))..	15	25	0.00394
miR-125-5p|0|0	cDNA|ENSG00000125814|ENST00000377026|20|-1|NAPB	SEQ_FROM_2451_2475	-17.1	TAGCAGGAAAGGAAGTGGGAAGGGC	TCCCTGAGACCCTTTAACCTGTGA	..(((((....((((.((..((((.	.))))....))))))..)))))..	15	25	0.00394
miR-125-5p|0|0	cDNA|ENSG00000196090|ENST00000373187|20|-1|PTPRT	SEQ_FROM_2635_2658	-17.3	ACGCAGATGAAGAGAGGCCAGGGC	TCCCTGAGACCCTTTAACCTGTGA	.(((((....((((.((((((((.	.))))).).))))))...))))).	17	24	0.00453
miR-125-5p|0|0	cDNA|ENSG00000196090|ENST00000373193|20|-1|PTPRT	SEQ_FROM_2885_2908	-17.3	ACGCAGATGAAGAGAGGCCAGGGC	TCCCTGAGACCCTTTAACCTGTGA	.(((((....((((.((((((((.	.))))).).))))))...))))).	17	24	0.00453
miR-125-5p|0|0	cDNA|ENSG00000125814|ENST00000617876|20|-1|NAPB	SEQ_FROM_2494_2518	-17.1	TAGCAGGAAAGGAAGTGGGAAGGGC	TCCCTGAGACCCTTTAACCTGTGA	..(((((....((((.((..((((.	.))))....))))))..)))))..	15	25	0.00394
miR-125-5p|0|0	cDNA|ENSG00000241690|ENST00000380593|20|1|AL035460.1	SEQ_FROM_882_904	-18.9	AGGGAGGGCAATGGGATCAGGGC	TCCCTGAGACCCTTTAACCTGTGA	..(.(((..((.(((.((((((.	.))))))..))).))..))).)..	15	23	0.00699
miR-125-5p|0|0	cDNA|ENSG00000198646|ENST00000616167|20|-1|NCOA6	SEQ_FROM_1525_1549	-18.2	TCCTCAGATGAAGAGTTTGCAGGGA	TCCCTGAGACCCTTTAACCTGTGA	((..(((.(((((.((((.((((((	)))))))))).)))))..))).))	20	25	0.00997
miR-125-5p|0|0	cDNA|ENSG00000260903|ENST00000562532|20|1|XKR7	SEQ_FROM_6684_6708	-17.9	GAGGGGGTACAGAAGGTGCCAGGGG	TCCCTGAGACCCTTTAACCTGTGA	....((((...(((((..(((((((	)))))).)..))))).))))....	16	25	0.00652
miR-125-5p|0|0	cDNA|ENSG00000125846|ENST00000377671|20|1|ZNF133	SEQ_FROM_358_380	-17.9	TCCCAGGGGGAAGGAAGCATGGA	TCCCTGAGACCCTTTAACCTGTGA	((.((((..(((((...((.(((	))).))....)))))..)))).))	16	23	0.00846
miR-125-5p|0|0	cDNA|ENSG00000157578|ENST00000288350|21|-1|LCA5L	SEQ_FROM_1471_1493	-16	TCACAAGTATGAGACACCAGGGA	TCCCTGAGACCCTTTAACCTGTGA	(((((.((..(((...(((((((	)))))).)...)))..)).)))))	17	23	0.00635
miR-125-5p|0|0	cDNA|ENSG00000160202|ENST00000291554|21|1|CRYAA	SEQ_FROM_725_749	-22	TCACATGGAATGAGGGTTTGAGAGA	TCCCTGAGACCCTTTAACCTGTGA	(((((.((...((((((((.((.((	)).)).))))))))...)))))))	19	25	0.00656
miR-125-5p|0|0	cDNA|ENSG00000124203|ENST00000637017|20|1|ZNF831	SEQ_FROM_3527_3548	-17.5	CTGCAGAAAGAGGCAGCAGGGA	TCCCTGAGACCCTTTAACCTGTGA	..((((..(((((...((((((	))))))....)))))...))))..	15	22	0.00917
miR-125-5p|0|0	cDNA|ENSG00000180509|ENST00000337385|21|-1|KCNE1	SEQ_FROM_3088_3111	-19.9	CTACATTTTAAAGGGGGAGAGGGA	TCCCTGAGACCCTTTAACCTGTGA	.((((..((((((((....(((((	)))))....))))))))..)))).	17	24	0.000757
miR-125-5p|0|0	cDNA|ENSG00000198646|ENST00000374796|20|-1|NCOA6	SEQ_FROM_3774_3798	-18.2	TCCTCAGATGAAGAGTTTGCAGGGA	TCCCTGAGACCCTTTAACCTGTGA	((..(((.(((((.((((.((((((	)))))))))).)))))..))).))	20	25	0.01
miR-125-5p|0|0	cDNA|ENSG00000157578|ENST00000380671|21|-1|LCA5L	SEQ_FROM_1135_1157	-16	TCACAAGTATGAGACACCAGGGA	TCCCTGAGACCCTTTAACCTGTGA	(((((.((..(((...(((((((	)))))).)...)))..)).)))))	17	23	0.00636
miR-125-5p|0|0	cDNA|ENSG00000157578|ENST00000358268|21|-1|LCA5L	SEQ_FROM_1635_1657	-16	TCACAAGTATGAGACACCAGGGA	TCCCTGAGACCCTTTAACCTGTGA	(((((.((..(((...(((((((	)))))).)...)))..)).)))))	17	23	0.00634
miR-125-5p|0|0	cDNA|ENSG00000126001|ENST00000397527|20|1|CEP250	SEQ_FROM_2606_2631	-16.4	CGACAGGAAGAAGTGCTTGCCAGGGC	TCCCTGAGACCCTTTAACCTGTGA	..(((((..((((.(.((..(((((.	.))))).)).)))))..)))))..	17	26	0.00898
miR-125-5p|0|0	cDNA|ENSG00000276076|ENST00000619537|21|1|CRYAA2	SEQ_FROM_702_726	-22	TCACATGGAATGAGGGTTTGAGAGA	TCCCTGAGACCCTTTAACCTGTGA	(((((.((...((((((((.((.((	)).)).))))))))...)))))))	19	25	0.00656
miR-125-5p|0|0	cDNA|ENSG00000126001|ENST00000397527|20|1|CEP250	SEQ_FROM_11865_11886	-23.5	GGCCAGGGGACAGGGGCAGGGA	TCCCTGAGACCCTTTAACCTGTGA	...((((..(.((((.((((((	))))))...)))).)..))))...	15	22	0.00808
miR-125-5p|0|0	cDNA|ENSG00000185808|ENST00000360525|21|-1|PIGP	SEQ_FROM_6118_6142	-16.5	CCAGGGGTATAAAGAATATGGGGGG	TCCCTGAGACCCTTTAACCTGTGA	.((.((((.(((((....(.(((((	))))).)....))))))))).)).	17	25	0.00105
miR-125-5p|0|0	cDNA|ENSG00000180509|ENST00000399289|21|-1|KCNE1	SEQ_FROM_2897_2920	-19.9	CTACATTTTAAAGGGGGAGAGGGA	TCCCTGAGACCCTTTAACCTGTGA	.((((..((((((((....(((((	)))))....))))))))..)))).	17	24	0.000755
miR-125-5p|0|0	cDNA|ENSG00000180509|ENST00000611936|21|-1|KCNE1	SEQ_FROM_2963_2986	-19.9	CTACATTTTAAAGGGGGAGAGGGA	TCCCTGAGACCCTTTAACCTGTGA	.((((..((((((((....(((((	)))))....))))))))..)))).	17	24	0.000755
miR-125-5p|0|0	cDNA|ENSG00000180509|ENST00000399286|21|-1|KCNE1	SEQ_FROM_3248_3271	-19.9	CTACATTTTAAAGGGGGAGAGGGA	TCCCTGAGACCCTTTAACCTGTGA	.((((..((((((((....(((((	)))))....))))))))..)))).	17	24	0.000755
miR-125-5p|0|0	cDNA|ENSG00000180509|ENST00000621601|21|-1|KCNE1	SEQ_FROM_2889_2912	-19.9	CTACATTTTAAAGGGGGAGAGGGA	TCCCTGAGACCCTTTAACCTGTGA	.((((..((((((((....(((((	)))))....))))))))..)))).	17	24	0.000755
miR-125-5p|0|0	cDNA|ENSG00000276076|ENST00000624932|21|1|CRYAA2	SEQ_FROM_584_608	-22	TCACATGGAATGAGGGTTTGAGAGA	TCCCTGAGACCCTTTAACCTGTGA	(((((.((...((((((((.((.((	)).)).))))))))...)))))))	19	25	0.00642
miR-125-5p|0|0	cDNA|ENSG00000180509|ENST00000432085|21|-1|KCNE1	SEQ_FROM_2925_2948	-19.9	CTACATTTTAAAGGGGGAGAGGGA	TCCCTGAGACCCTTTAACCTGTGA	.((((..((((((((....(((((	)))))....))))))))..)))).	17	24	0.000755
miR-125-5p|0|0	cDNA|ENSG00000073150|ENST00000159647|22|1|PANX2	SEQ_FROM_2349_2372	-17.1	AGCCAGGGAAGAGGAAGGTGGGGC	TCCCTGAGACCCTTTAACCTGTGA	...((((..(((((....(((((.	.)))))....)))))..))))...	14	24	0.000914
miR-125-5p|0|0	cDNA|ENSG00000100292|ENST00000216117|22|1|HMOX1	SEQ_FROM_1035_1060	-22.9	CCGTGGGCACTGAAGGCTTTCAGGGC	TCCCTGAGACCCTTTAACCTGTGA	.((..((...((((((.((((((((.	.)))))))).)))))).))..)).	18	26	0.00414
miR-125-5p|0|0	cDNA|ENSG00000099995|ENST00000215793|22|-1|SF3A1	SEQ_FROM_4743_4764	-16	TTGCATGCAGAGGGCTCCAGGA	TCCCTGAGACCCTTTAACCTGTGA	(..((...(((((((((..(((	)))..))).))))))....))..)	15	22	0.00578
miR-125-5p|0|0	cDNA|ENSG00000100304|ENST00000216129|22|-1|TTLL12	SEQ_FROM_2201_2224	-16.2	GGACAGTGATGGTGTCCCCAGGGC	TCCCTGAGACCCTTTAACCTGTGA	..(((((((.((.(((..(((((.	.))))).))))).)))..))))..	17	24	0.00669
miR-125-5p|0|0	cDNA|ENSG00000100341|ENST00000216177|22|-1|PNPLA5	SEQ_FROM_2099_2124	-16.2	ACCTGGGGCAGAGAGGATGCCAGGGA	TCCCTGAGACCCTTTAACCTGTGA	....(((..((((.((...((((((.	.))))).).))))))..)))....	15	26	0.00902
miR-125-5p|0|0	cDNA|ENSG00000130489|ENST00000252785|22|-1|SCO2	SEQ_FROM_458_482	-17	GCGCCAGGCAGCTGTGGGCCAGGGC	TCCCTGAGACCCTTTAACCTGTGA	.(((.(((.......(((((((((.	.))))).).))).....)))))).	15	25	0.00066
miR-125-5p|0|0	cDNA|ENSG00000128342|ENST00000249075|22|-1|LIF	SEQ_FROM_1667_1689	-30	ACTTAGGGTCAGGGTCTCAGGGA	TCCCTGAGACCCTTTAACCTGTGA	...((((...(((((((((((((	)))))))))))))....))))...	17	23	0.00994
miR-125-5p|0|0	cDNA|ENSG00000159496|ENST00000290691|22|1|RGL4	SEQ_FROM_2022_2042	-18.9	CCACAGCATGAGGGCCCGGGA	TCCCTGAGACCCTTTAACCTGTGA	.(((((...(((((((.((((	)))).).).)))))....))))).	16	21	0.00396
miR-125-5p|0|0	cDNA|ENSG00000159496|ENST00000290691|22|1|RGL4	SEQ_FROM_2035_2054	-17.6	GCCCGGGACAGGGCCAGGGT	TCCCTGAGACCCTTTAACCTGTGA	...((((..((((((((((.	.))))).).))))....))))...	14	20	0.00396
miR-125-5p|0|0	cDNA|ENSG00000100055|ENST00000248901|22|1|CYTH4	SEQ_FROM_2884_2906	-23	GCACTGGGCTAGGGGTCAGGGGT	TCCCTGAGACCCTTTAACCTGTGA	.(((.((...(((((((.((((.	.))))..)))))))...)).))).	16	23	0.00888
miR-125-5p|0|0	cDNA|ENSG00000183778|ENST00000380620|21|1|B3GALT5	SEQ_FROM_3376_3397	-16.63	TCACAGCCCACAGCTCCAGGGA	TCCCTGAGACCCTTTAACCTGTGA	((((((........((((((((	)))))).)).........))))))	14	22	0.002
miR-125-5p|0|0	cDNA|ENSG00000205560|ENST00000312108|22|-1|CPT1B	SEQ_FROM_1205_1229	-21.1	CTGCAGGAGGAAGGGTGGAGTGGGC	TCCCTGAGACCCTTTAACCTGTGA	..(((((..(((((((.....(((.	.)))....)))))))..)))))..	15	25	0.00865
miR-125-5p|0|0	cDNA|ENSG00000056487|ENST00000313237|22|-1|PHF21B	SEQ_FROM_1208_1230	-21.5	CCACAGAGGAGCCATCTCAGGGA	TCCCTGAGACCCTTTAACCTGTGA	.(((((.((((...(((((((((	)))))))))..))))...))))).	18	23	0.00839
miR-125-5p|0|0	cDNA|ENSG00000100056|ENST00000252137|22|-1|ESS2	SEQ_FROM_2498_2523	-21.1	CACTGGGTGGGGAGGGCACACGGGGA	TCCCTGAGACCCTTTAACCTGTGA	....((((..((((((..(.((((((	)))))).).)))))).))))....	17	26	0.00493
miR-125-5p|0|0	cDNA|ENSG00000172346|ENST00000306149|22|1|CSDC2	SEQ_FROM_1373_1396	-24.7	AGGCAGGAAGAGGGGCCTGAGGGC	TCCCTGAGACCCTTTAACCTGTGA	..(((((..((((((.((.((((.	.)))).)).))))))..)))))..	17	24	0.00971
miR-125-5p|0|0	cDNA|ENSG00000170638|ENST00000303434|22|1|TRABD	SEQ_FROM_1511_1533	-18.8	ACCCAGCTCCGAGGGGGCAGGGG	TCCCTGAGACCCTTTAACCTGTGA	...(((....(((((..((((((	))))))...)))))....)))...	14	23	0.0038
miR-125-5p|0|0	cDNA|ENSG00000099904|ENST00000334554|22|1|ZDHHC8	SEQ_FROM_4349_4373	-20.2	GGGCAGGGCTGGGGGTGGGCTGGGC	TCCCTGAGACCCTTTAACCTGTGA	..(((((...((((((...(.(((.	.))).)..))))))...)))))..	15	25	0.00242
miR-125-5p|0|0	cDNA|ENSG00000100321|ENST00000328933|22|1|SYNGR1	SEQ_FROM_2136_2159	-16.2	CCTGAGGCATGGGAGGCCCAGGGA	TCCCTGAGACCCTTTAACCTGTGA	....(((...(((.(((.((((((	)))))).).)))))...)))....	15	24	0.00656
miR-125-5p|0|0	cDNA|ENSG00000182541|ENST00000331728|22|1|LIMK2	SEQ_FROM_25_52	-22.3	CGGCAGGAGCTGAGGGGAGTTGTAGGGA	TCCCTGAGACCCTTTAACCTGTGA	..(((((...(((((((.....((((((	))))))...))))))).)))))..	18	28	0.00582
miR-125-5p|0|0	cDNA|ENSG00000182541|ENST00000331728|22|1|LIMK2	SEQ_FROM_36_61	-18.3	GAGGGGAGTTGTAGGGAACTGAGGGG	TCCCTGAGACCCTTTAACCTGTGA	..(.((.((((.((((..((.(((((	))))).)).)))).)))))).)..	18	26	0.00582
miR-125-5p|0|0	cDNA|ENSG00000073150|ENST00000395842|22|1|PANX2	SEQ_FROM_2434_2457	-17.1	AGCCAGGGAAGAGGAAGGTGGGGC	TCCCTGAGACCCTTTAACCTGTGA	...((((..(((((....(((((.	.)))))....)))))..))))...	14	24	0.000912
miR-125-5p|0|0	cDNA|ENSG00000186575|ENST00000338641|22|1|NF2	SEQ_FROM_5844_5870	-19.8	AGCCAGCCCCTCCAGGGCTTTCAGGGA	TCCCTGAGACCCTTTAACCTGTGA	...(((.......((((.(((((((((	))))))))))))).....)))...	16	27	0.000128
miR-125-5p|0|0	cDNA|ENSG00000170638|ENST00000380909|22|1|TRABD	SEQ_FROM_1488_1510	-18.8	ACCCAGCTCCGAGGGGGCAGGGG	TCCCTGAGACCCTTTAACCTGTGA	...(((....(((((..((((((	))))))...)))))....)))...	14	23	0.0038
miR-125-5p|0|0	cDNA|ENSG00000056487|ENST00000396103|22|-1|PHF21B	SEQ_FROM_772_794	-21.5	CCACAGAGGAGCCATCTCAGGGA	TCCCTGAGACCCTTTAACCTGTGA	.(((((.((((...(((((((((	)))))))))..))))...))))).	18	23	0.00841
miR-125-5p|0|0	cDNA|ENSG00000170638|ENST00000395827|22|1|TRABD	SEQ_FROM_1477_1499	-18.8	ACCCAGCTCCGAGGGGGCAGGGG	TCCCTGAGACCCTTTAACCTGTGA	...(((....(((((..((((((	))))))...)))))....)))...	14	23	0.00379
miR-125-5p|0|0	cDNA|ENSG00000186575|ENST00000361452|22|1|NF2	SEQ_FROM_5707_5733	-19.8	AGCCAGCCCCTCCAGGGCTTTCAGGGA	TCCCTGAGACCCTTTAACCTGTGA	...(((.......((((.(((((((((	))))))))))))).....)))...	16	27	0.000127
miR-125-5p|0|0	cDNA|ENSG00000205560|ENST00000360719|22|-1|CPT1B	SEQ_FROM_1154_1178	-21.1	CTGCAGGAGGAAGGGTGGAGTGGGC	TCCCTGAGACCCTTTAACCTGTGA	..(((((..(((((((.....(((.	.)))....)))))))..)))))..	15	25	0.00865
miR-125-5p|0|0	cDNA|ENSG00000130489|ENST00000395693|22|-1|SCO2	SEQ_FROM_430_454	-17	GCGCCAGGCAGCTGTGGGCCAGGGC	TCCCTGAGACCCTTTAACCTGTGA	.(((.(((.......(((((((((.	.))))).).))).....)))))).	15	25	0.00066
miR-125-5p|0|0	cDNA|ENSG00000205560|ENST00000395650|22|-1|CPT1B	SEQ_FROM_1243_1267	-21.1	CTGCAGGAGGAAGGGTGGAGTGGGC	TCCCTGAGACCCTTTAACCTGTGA	..(((((..(((((((.....(((.	.)))....)))))))..)))))..	15	25	0.00865
miR-125-5p|0|0	cDNA|ENSG00000100023|ENST00000398831|22|1|PPIL2	SEQ_FROM_1677_1699	-21.1	GGTGGGGTTGCAGGGCTGGGGGC	TCCCTGAGACCCTTTAACCTGTGA	.....(((((.((((((.((((.	.)))).)).)))).))))).....	15	23	0.00797
miR-125-5p|0|0	cDNA|ENSG00000100341|ENST00000381198|22|-1|PNPLA5	SEQ_FROM_1757_1782	-16.2	ACCTGGGGCAGAGAGGATGCCAGGGA	TCCCTGAGACCCTTTAACCTGTGA	....(((..((((.((...((((((.	.))))).).))))))..)))....	15	26	0.00904
miR-125-5p|0|0	cDNA|ENSG00000099904|ENST00000405930|22|1|ZDHHC8	SEQ_FROM_2416_2440	-20.2	GGGCAGGGCTGGGGGTGGGCTGGGC	TCCCTGAGACCCTTTAACCTGTGA	..(((((...((((((...(.(((.	.))).)..))))))...)))))..	15	25	0.00241
miR-125-5p|0|0	cDNA|ENSG00000206069|ENST00000423535|22|-1|TMEM211	SEQ_FROM_6_30	-17.1	GAGCAGTGTGTGGGTAGCTCTGGGG	TCCCTGAGACCCTTTAACCTGTGA	...(((.((..((((..(((.((((	)))).)))))))....)))))...	16	25	0.00331
miR-125-5p|0|0	cDNA|ENSG00000186575|ENST00000413209|22|1|NF2	SEQ_FROM_4556_4582	-19.8	AGCCAGCCCCTCCAGGGCTTTCAGGGA	TCCCTGAGACCCTTTAACCTGTGA	...(((.......((((.(((((((((	))))))))))))).....)))...	16	27	0.000125
miR-125-5p|0|0	cDNA|ENSG00000056487|ENST00000629843|22|-1|PHF21B	SEQ_FROM_726_748	-21.5	CCACAGAGGAGCCATCTCAGGGA	TCCCTGAGACCCTTTAACCTGTGA	.(((((.((((...(((((((((	)))))))))..))))...))))).	18	23	0.00841
miR-125-5p|0|0	cDNA|ENSG00000159307|ENST00000360835|22|-1|SCUBE1	SEQ_FROM_9160_9182	-17.8	AGACAGAGAGAAGGCTGCAGGGA	TCCCTGAGACCCTTTAACCTGTGA	..((((...(((((...((((((	))))))....)))))...))))..	15	23	0.00585
miR-125-5p|0|0	cDNA|ENSG00000100341|ENST00000593866|22|-1|PNPLA5	SEQ_FROM_1757_1782	-16.2	ACCTGGGGCAGAGAGGATGCCAGGGA	TCCCTGAGACCCTTTAACCTGTGA	....(((..((((.((...((((((.	.))))).).))))))..)))....	15	26	0.00904
miR-125-5p|0|0	cDNA|ENSG00000205560|ENST00000405237|22|-1|CPT1B	SEQ_FROM_1259_1283	-21.1	CTGCAGGAGGAAGGGTGGAGTGGGC	TCCCTGAGACCCTTTAACCTGTGA	..(((((..(((((((.....(((.	.)))....)))))))..)))))..	15	25	0.00865
miR-125-5p|0|0	cDNA|ENSG00000166897|ENST00000402918|22|-1|ELFN2	SEQ_FROM_5396_5417	-16.7	AAGCAGGCAGAGAAGCCAGGGG	TCCCTGAGACCCTTTAACCTGTGA	..(((((.((((...(((((((	)))))).)...))))..)))))..	16	22	0.00799
miR-125-5p|0|0	cDNA|ENSG00000056487|ENST00000403565|22|-1|PHF21B	SEQ_FROM_818_840	-21.5	CCACAGAGGAGCCATCTCAGGGA	TCCCTGAGACCCTTTAACCTGTGA	.(((((.((((...(((((((((	)))))))))..))))...))))).	18	23	0.00841
miR-125-5p|0|0	cDNA|ENSG00000205560|ENST00000457250|22|-1|CPT1B	SEQ_FROM_1052_1076	-21.1	CTGCAGGAGGAAGGGTGGAGTGGGC	TCCCTGAGACCCTTTAACCTGTGA	..(((((..(((((((.....(((.	.)))....)))))))..)))))..	15	25	0.00866
miR-125-5p|0|0	cDNA|ENSG00000278195|ENST00000610913|22|-1|SSTR3	SEQ_FROM_3252_3276	-17.5	GCACAGGGCCTGCGTCCCTGAGGGG	TCCCTGAGACCCTTTAACCTGTGA	.((((((....(.(((..(.(((((	))))).)))).).....)))))).	16	25	0.0085
miR-125-5p|0|0	cDNA|ENSG00000100341|ENST00000597664|22|-1|PNPLA5	SEQ_FROM_2096_2121	-16.2	ACCTGGGGCAGAGAGGATGCCAGGGA	TCCCTGAGACCCTTTAACCTGTGA	....(((..((((.((...((((((.	.))))).).))))))..)))....	15	26	0.00902
miR-125-5p|0|0	cDNA|ENSG00000127241|ENST00000169293|3|-1|MASP1	SEQ_FROM_123_148	-22.8	CCAGAGGGAGAGAGGGGGAGAGGGGA	TCCCTGAGACCCTTTAACCTGTGA	.((.(((...((((((.....(((((	)))))....))))))..))).)).	16	26	0.000846
miR-125-5p|0|0	cDNA|ENSG00000205593|ENST00000413817|22|-1|DENND6B	SEQ_FROM_2916_2935	-18.2	GGGCGGGTGCTGGCCAGGGG	TCCCTGAGACCCTTTAACCTGTGA	..((((((...(((((((((	)))))).).)).....))))))..	15	20	0.00365
miR-125-5p|0|0	cDNA|ENSG00000205593|ENST00000413817|22|-1|DENND6B	SEQ_FROM_2929_2951	-22.2	CCAGGGGACACAGGGCTGGGGGA	TCCCTGAGACCCTTTAACCTGTGA	.((.(((....((((((.(((((	))))).)).))))....))).)).	16	23	0.00365
miR-125-5p|0|0	cDNA|ENSG00000166897|ENST00000613079|22|-1|ELFN2	SEQ_FROM_5387_5408	-16.7	AAGCAGGCAGAGAAGCCAGGGG	TCCCTGAGACCCTTTAACCTGTGA	..(((((.((((...(((((((	)))))).)...))))..)))))..	16	22	0.00799
miR-125-5p|0|0	cDNA|ENSG00000163918|ENST00000296273|3|-1|RFC4	SEQ_FROM_975_1001	-18.3	TAACAGGTGGAAAGGAGATCACAGAGA	TCCCTGAGACCCTTTAACCTGTGA	..((((((..(((((.(.((.(((.((	)).))).)))))))).))))))..	19	27	0.00139
miR-125-5p|0|0	cDNA|ENSG00000127241|ENST00000296280|3|-1|MASP1	SEQ_FROM_24_49	-22.8	CCAGAGGGAGAGAGGGGGAGAGGGGA	TCCCTGAGACCCTTTAACCTGTGA	.((.(((...((((((.....(((((	)))))....))))))..))).)).	16	26	0.000851
miR-125-5p|0|0	cDNA|ENSG00000156959|ENST00000287585|3|-1|LHFPL4	SEQ_FROM_179_201	-22.92	TCGCGGGTTCCTTGACTCAGGGC	TCCCTGAGACCCTTTAACCTGTGA	(((((((((......(((((((.	.))))))).......)))))))))	16	23	0.0055
miR-125-5p|0|0	cDNA|ENSG00000247596|ENST00000305533|3|-1|TWF2	SEQ_FROM_1516_1541	-22.1	CCACAAGAAGTGGGGTCAGTCAGGGC	TCCCTGAGACCCTTTAACCTGTGA	.((((.(....((((((..((((((.	.))))))))))))....).)))).	17	26	0.00373
miR-125-5p|0|0	cDNA|ENSG00000247596|ENST00000305533|3|-1|TWF2	SEQ_FROM_1531_1552	-20.5	TCAGTCAGGGCTGGGGCAGGGG	TCCCTGAGACCCTTTAACCTGTGA	(((..((((...(((.((((((	))))))...))).....)))))))	16	22	0.00373
miR-125-5p|0|0	cDNA|ENSG00000163902|ENST00000296255|3|-1|RPN1	SEQ_FROM_469_492	-17.6	AAACAGTTTGTGGTGTTTGAGGGG	TCCCTGAGACCCTTTAACCTGTGA	..((((.(((.((.((((.(((((	))))).))))))..))).))))..	18	24	0.00228
miR-125-5p|0|0	cDNA|ENSG00000175182|ENST00000310585|3|1|FAM131A	SEQ_FROM_864_888	-17.3	GAGGAGGAGCAAGGGGCAGAGGGGA	TCCCTGAGACCCTTTAACCTGTGA	..(.(((...(((((.....(((((	)))))....)))))...))).)..	14	25	0.000372
miR-125-5p|0|0	cDNA|ENSG00000175182|ENST00000310585|3|1|FAM131A	SEQ_FROM_872_893	-21.3	GCAAGGGGCAGAGGGGAAGGGA	TCCCTGAGACCCTTTAACCTGTGA	.((.(((..((((((..(((((	)))))....))))))..))).)).	16	22	0.000372
miR-125-5p|0|0	cDNA|ENSG00000163702|ENST00000295981|3|1|IL17RC	SEQ_FROM_344_364	-17.7	AGACGAGGAAAGGCTCAGGGT	TCCCTGAGACCCTTTAACCTGTGA	..((.(((((((((((((((.	.)))))))..)))))..)))))..	17	21	0.0014
miR-125-5p|0|0	cDNA|ENSG00000154917|ENST00000285208|3|-1|RAB6B	SEQ_FROM_1755_1779	-16.7	AAAAGCCTTGAAGGGGGTTGAGGGT	TCCCTGAGACCCTTTAACCTGTGA	.......((((((((..((.((((.	.)))).)).)))))))).......	14	25	0.00926
miR-125-5p|0|0	cDNA|ENSG00000164062|ENST00000296456|3|1|APEH	SEQ_FROM_2699_2723	-21	CCATGGGCAAAAGTAGTCCCAGGGA	TCCCTGAGACCCTTTAACCTGTGA	.((((((..((((..(((.((((((	)))))).))).))))..)))))).	19	25	0.00858
miR-125-5p|0|0	cDNA|ENSG00000161267|ENST00000358186|3|-1|BDH1	SEQ_FROM_1247_1268	-19.7	TCCCTGGTGGAAGGGGAGGGGA	TCCCTGAGACCCTTTAACCTGTGA	.....(((.((((((..(((((	)))))....)))))).))).....	14	22	0.00719
miR-125-5p|0|0	cDNA|ENSG00000164081|ENST00000341333|3|1|TEX264	SEQ_FROM_1119_1145	-23.5	TCTGGGGGAGGAGGGGTTCCTGAGGGA	TCCCTGAGACCCTTTAACCTGTGA	((..(((...(((((((..((.(((((	))))).)))))))))..)))..))	19	27	0.0066
miR-125-5p|0|0	cDNA|ENSG00000144868|ENST00000321871|3|1|TMEM108	SEQ_FROM_2413_2432	-16.3	GCACAGAGAAGGAAAAGGGA	TCCCTGAGACCCTTTAACCTGTGA	.(((((.(((((...(((((	))))).....)))))...))))).	15	20	0.00391
miR-125-5p|0|0	cDNA|ENSG00000184378|ENST00000330368|3|-1|ACTRT3	SEQ_FROM_1282_1305	-18.2	TATTTCTATAATGGGTTTGGGGGA	TCCCTGAGACCCTTTAACCTGTGA	........(((.((((((.(((((	))))).)))))).)))........	14	24	0.00113
miR-125-5p|0|0	cDNA|ENSG00000198398|ENST00000354905|3|-1|TMEM207	SEQ_FROM_1210_1237	-20.2	CCATAGTGTTTCTCTGGAGCCTCAGGGC	TCCCTGAGACCCTTTAACCTGTGA	.(((((.(((.....((.(.(((((((.	.))))))).)))...)))))))).	18	28	0.0044
miR-125-5p|0|0	cDNA|ENSG00000114867|ENST00000350481|3|1|EIF4G1	SEQ_FROM_437_459	-17.7	GGCCAGATGACCGGTCACAGGGA	TCCCTGAGACCCTTTAACCTGTGA	...(((.(((..((((.((((((	)))))).))))..)))..)))...	16	23	0.00243
miR-125-5p|0|0	cDNA|ENSG00000180697|ENST00000318225|3|-1|C3orf22	SEQ_FROM_549_570	-22.3	TCCCAGTCCGAGGGCTCGGGGC	TCCCTGAGACCCTTTAACCTGTGA	((.(((...((((((((((((.	.))))))).)))))....))).))	17	22	0.00114
miR-125-5p|0|0	cDNA|ENSG00000182179|ENST00000333486|3|-1|UBA7	SEQ_FROM_247_270	-18.3	GCAGAGGATTCAGGGAGCCAGGGT	TCCCTGAGACCCTTTAACCTGTGA	.((.(((.(..((((...(((((.	.)))))...))))..).))).)).	15	24	0.0027
miR-125-5p|0|0	cDNA|ENSG00000185621|ENST00000330198|3|1|LMLN	SEQ_FROM_496_516	-18.74	TCACAGGTACTGCACCGGGGA	TCCCTGAGACCCTTTAACCTGTGA	((((((((......(((((((	)))))).)........))))))))	15	21	0.00369
miR-125-5p|0|0	cDNA|ENSG00000114867|ENST00000342981|3|1|EIF4G1	SEQ_FROM_1106_1128	-17.7	GGCCAGATGACCGGTCACAGGGA	TCCCTGAGACCCTTTAACCTGTGA	...(((.(((..((((.((((((	)))))).))))..)))..)))...	16	23	0.00244
miR-125-5p|0|0	cDNA|ENSG00000182568|ENST00000338745|3|-1|SATB1	SEQ_FROM_700_726	-18	GCCTAGGCGGTGGAGGTGGCTGGGGGT	TCCCTGAGACCCTTTAACCTGTGA	...((((...((((((.(.((.((((.	.)))).)).))))))).))))...	17	27	0.000134
miR-125-5p|0|0	cDNA|ENSG00000127241|ENST00000337774|3|-1|MASP1	SEQ_FROM_188_213	-22.8	CCAGAGGGAGAGAGGGGGAGAGGGGA	TCCCTGAGACCCTTTAACCTGTGA	.((.(((...((((((.....(((((	)))))....))))))..))).)).	16	26	0.000856
miR-125-5p|0|0	cDNA|ENSG00000114867|ENST00000346169|3|1|EIF4G1	SEQ_FROM_963_985	-17.7	GGCCAGATGACCGGTCACAGGGA	TCCCTGAGACCCTTTAACCTGTGA	...(((.(((..((((.((((((	)))))).))))..)))..)))...	16	23	0.00244
miR-125-5p|0|0	cDNA|ENSG00000182580|ENST00000330394|3|1|EPHB3	SEQ_FROM_3756_3784	-17.1	CTGGAGGTCCTGGCAGGGTCAGGCTGGGG	TCCCTGAGACCCTTTAACCTGTGA	....((((..(((.((((((...(.((((	)))).).)))))))))))))....	18	29	0.00121
miR-125-5p|0|0	cDNA|ENSG00000065534|ENST00000360304|3|-1|MYLK	SEQ_FROM_5894_5915	-20.5	AGGAAGGTGAAGGGGAAGGGGA	TCCCTGAGACCCTTTAACCTGTGA	....((((((((((...(((((	)))))....)))))).))))....	15	22	0.00169
miR-125-5p|0|0	cDNA|ENSG00000114270|ENST00000328333|3|-1|COL7A1	SEQ_FROM_6506_6531	-17.1	TGCCAGGCATCAAAGGAGACCGGGGA	TCCCTGAGACCCTTTAACCTGTGA	...((((....(((((.(.(((((((	)))))).).))))))..))))...	17	26	0.00563
miR-125-5p|0|0	cDNA|ENSG00000065534|ENST00000354792|3|-1|MYLK	SEQ_FROM_5687_5708	-20.5	AGGAAGGTGAAGGGGAAGGGGA	TCCCTGAGACCCTTTAACCTGTGA	....((((((((((...(((((	)))))....)))))).))))....	15	22	0.00169
miR-125-5p|0|0	cDNA|ENSG00000114867|ENST00000382330|3|1|EIF4G1	SEQ_FROM_912_934	-17.7	GGCCAGATGACCGGTCACAGGGA	TCCCTGAGACCCTTTAACCTGTGA	...(((.(((..((((.((((((	)))))).))))..)))..)))...	16	23	0.00244
miR-125-5p|0|0	cDNA|ENSG00000065534|ENST00000346322|3|-1|MYLK	SEQ_FROM_5795_5816	-20.5	AGGAAGGTGAAGGGGAAGGGGA	TCCCTGAGACCCTTTAACCTGTGA	....((((((((((...(((((	)))))....)))))).))))....	15	22	0.00169
miR-125-5p|0|0	cDNA|ENSG00000114867|ENST00000352767|3|1|EIF4G1	SEQ_FROM_927_949	-17.7	GGCCAGATGACCGGTCACAGGGA	TCCCTGAGACCCTTTAACCTGTGA	...(((.(((..((((.((((((	)))))).))))..)))..)))...	16	23	0.00244
miR-125-5p|0|0	cDNA|ENSG00000114480|ENST00000429644|3|-1|GBE1	SEQ_FROM_2089_2114	-16.8	CAGCGGAATATGGAGGGCATCAGAGA	TCCCTGAGACCCTTTAACCTGTGA	..((((....(((((((..((((.((	)).))))..)))))))..))))..	17	26	0.00611
miR-125-5p|0|0	cDNA|ENSG00000185621|ENST00000482695|3|1|LMLN	SEQ_FROM_375_395	-18.74	TCACAGGTACTGCACCGGGGA	TCCCTGAGACCCTTTAACCTGTGA	((((((((......(((((((	)))))).)........))))))))	15	21	0.00366
miR-125-5p|0|0	cDNA|ENSG00000114867|ENST00000424196|3|1|EIF4G1	SEQ_FROM_1102_1124	-17.7	GGCCAGATGACCGGTCACAGGGA	TCCCTGAGACCCTTTAACCTGTGA	...(((.(((..((((.((((((	)))))).))))..)))..)))...	16	23	0.00244
miR-125-5p|0|0	cDNA|ENSG00000065534|ENST00000359169|3|-1|MYLK	SEQ_FROM_5741_5762	-20.5	AGGAAGGTGAAGGGGAAGGGGA	TCCCTGAGACCCTTTAACCTGTGA	....((((((((((...(((((	)))))....)))))).))))....	15	22	0.00169
miR-125-5p|0|0	cDNA|ENSG00000206557|ENST00000383763|3|1|TRIM71	SEQ_FROM_2779_2802	-20.7	TCAAAGAAGAAACAGTCTCAGGGA	TCCCTGAGACCCTTTAACCTGTGA	(((.((...(((..((((((((((	))))))))))..)))...)).)))	18	24	3.2e-05
miR-125-5p|0|0	cDNA|ENSG00000114867|ENST00000414031|3|1|EIF4G1	SEQ_FROM_1016_1038	-17.7	GGCCAGATGACCGGTCACAGGGA	TCCCTGAGACCCTTTAACCTGTGA	...(((.(((..((((.((((((	)))))).))))..)))..)))...	16	23	0.00244
miR-125-5p|0|0	cDNA|ENSG00000065534|ENST00000360772|3|-1|MYLK	SEQ_FROM_5934_5955	-20.5	AGGAAGGTGAAGGGGAAGGGGA	TCCCTGAGACCCTTTAACCTGTGA	....((((((((((...(((((	)))))....)))))).))))....	15	22	0.00169
miR-125-5p|0|0	cDNA|ENSG00000161267|ENST00000392378|3|-1|BDH1	SEQ_FROM_1372_1393	-19.7	TCCCTGGTGGAAGGGGAGGGGA	TCCCTGAGACCCTTTAACCTGTGA	.....(((.((((((..(((((	)))))....)))))).))).....	14	22	0.00719
miR-125-5p|0|0	cDNA|ENSG00000164081|ENST00000457573|3|1|TEX264	SEQ_FROM_1228_1254	-23.5	TCTGGGGGAGGAGGGGTTCCTGAGGGA	TCCCTGAGACCCTTTAACCTGTGA	((..(((...(((((((..((.(((((	))))).)))))))))..)))..))	19	27	0.0066
miR-125-5p|0|0	cDNA|ENSG00000114867|ENST00000392537|3|1|EIF4G1	SEQ_FROM_678_700	-17.7	GGCCAGATGACCGGTCACAGGGA	TCCCTGAGACCCTTTAACCTGTGA	...(((.(((..((((.((((((	)))))).))))..)))..)))...	16	23	0.00244
miR-125-5p|0|0	cDNA|ENSG00000163602|ENST00000477973|3|-1|RYBP	SEQ_FROM_2812_2835	-26.8	TCCTTTTATTAAGGGTCTCAGGGA	TCCCTGAGACCCTTTAACCTGTGA	..........((((((((((((((	))))))))))))))..........	14	24	0.00154
miR-125-5p|0|0	cDNA|ENSG00000163412|ENST00000425534|3|-1|EIF4E3	SEQ_FROM_4622_4646	-18.8	CAACAGCTGGGAGGAGTCAGAGGGT	TCCCTGAGACCCTTTAACCTGTGA	..((((...(((((.(((..((((.	.))))..))))))))...))))..	16	25	0.00707
miR-125-5p|0|0	cDNA|ENSG00000163918|ENST00000392481|3|-1|RFC4	SEQ_FROM_1034_1060	-18.3	TAACAGGTGGAAAGGAGATCACAGAGA	TCCCTGAGACCCTTTAACCTGTGA	..((((((..(((((.(.((.(((.((	)).))).)))))))).))))))..	19	27	0.00139
miR-125-5p|0|0	cDNA|ENSG00000163412|ENST00000448225|3|-1|EIF4E3	SEQ_FROM_4728_4752	-18.8	CAACAGCTGGGAGGAGTCAGAGGGT	TCCCTGAGACCCTTTAACCTGTGA	..((((...(((((.(((..((((.	.))))..))))))))...))))..	16	25	0.00704
miR-125-5p|0|0	cDNA|ENSG00000114867|ENST00000434061|3|1|EIF4G1	SEQ_FROM_472_494	-17.7	GGCCAGATGACCGGTCACAGGGA	TCCCTGAGACCCTTTAACCTGTGA	...(((.(((..((((.((((((	)))))).))))..)))..)))...	16	23	0.00244
miR-125-5p|0|0	cDNA|ENSG00000164081|ENST00000415259|3|1|TEX264	SEQ_FROM_449_472	-18.2	GGCAAGGCCCGGGGTGAGCAGGGG	TCCCTGAGACCCTTTAACCTGTGA	....(((...(((((...((((((	))))))..)))))....)))....	14	24	0.0082
miR-125-5p|0|0	cDNA|ENSG00000164081|ENST00000415259|3|1|TEX264	SEQ_FROM_2109_2135	-23.5	TCTGGGGGAGGAGGGGTTCCTGAGGGA	TCCCTGAGACCCTTTAACCTGTGA	((..(((...(((((((..((.(((((	))))).)))))))))..)))..))	19	27	0.00666
miR-125-5p|0|0	cDNA|ENSG00000158258|ENST00000458420|3|1|CLSTN2	SEQ_FROM_2875_2899	-17	GCATGGGGAAGATGAGACTGAGGGA	TCCCTGAGACCCTTTAACCTGTGA	.((((((..(((.(.(.((.(((((	))))).)).)).)))..)))))).	18	25	0.00386
miR-125-5p|0|0	cDNA|ENSG00000164081|ENST00000416589|3|1|TEX264	SEQ_FROM_1098_1124	-23.5	TCTGGGGGAGGAGGGGTTCCTGAGGGA	TCCCTGAGACCCTTTAACCTGTGA	((..(((...(((((((..((.(((((	))))).)))))))))..)))..))	19	27	0.0066
miR-125-5p|0|0	cDNA|ENSG00000114867|ENST00000435046|3|1|EIF4G1	SEQ_FROM_121_143	-17.7	GGCCAGATGACCGGTCACAGGGA	TCCCTGAGACCCTTTAACCTGTGA	...(((.(((..((((.((((((	)))))).))))..)))..)))...	16	23	0.00243
miR-125-5p|0|0	cDNA|ENSG00000168314|ENST00000452959|3|1|MOBP	SEQ_FROM_519_542	-21.3	CCCATGGCATGGGGGCCTCAGGGC	TCCCTGAGACCCTTTAACCTGTGA	.....((...(((((.(((((((.	.))))))).)))))...)).....	14	24	0.00488
miR-125-5p|0|0	cDNA|ENSG00000065534|ENST00000475616|3|-1|MYLK	SEQ_FROM_5708_5729	-20.5	AGGAAGGTGAAGGGGAAGGGGA	TCCCTGAGACCCTTTAACCTGTGA	....((((((((((...(((((	)))))....)))))).))))....	15	22	0.00175
miR-125-5p|0|0	cDNA|ENSG00000065534|ENST00000418370|3|-1|MYLK	SEQ_FROM_5450_5471	-20.5	AGGAAGGTGAAGGGGAAGGGGA	TCCCTGAGACCCTTTAACCTGTGA	....((((((((((...(((((	)))))....)))))).))))....	15	22	0.00169
miR-125-5p|0|0	cDNA|ENSG00000164081|ENST00000395057|3|1|TEX264	SEQ_FROM_1336_1362	-23.5	TCTGGGGGAGGAGGGGTTCCTGAGGGA	TCCCTGAGACCCTTTAACCTGTGA	((..(((...(((((((..((.(((((	))))).)))))))))..)))..))	19	27	0.00664
miR-125-5p|0|0	cDNA|ENSG00000185621|ENST00000420910|3|1|LMLN	SEQ_FROM_474_494	-18.74	TCACAGGTACTGCACCGGGGA	TCCCTGAGACCCTTTAACCTGTGA	((((((((......(((((((	)))))).)........))))))))	15	21	0.00367
miR-125-5p|0|0	cDNA|ENSG00000168314|ENST00000442631|3|1|MOBP	SEQ_FROM_740_763	-21.3	CCCATGGCATGGGGGCCTCAGGGC	TCCCTGAGACCCTTTAACCTGTGA	.....((...(((((.(((((((.	.))))))).)))))...)).....	14	24	0.0047
miR-125-5p|0|0	cDNA|ENSG00000160808|ENST00000395869|3|-1|MYL3	SEQ_FROM_786_808	-18.6	GCCCAGGGAAGGCTGTGCAGGGA	TCCCTGAGACCCTTTAACCTGTGA	...(((((((((.....((((((	))))))....)))))..))))...	15	23	0.00289
miR-125-5p|0|0	cDNA|ENSG00000172995|ENST00000428373|3|1|ARPP21	SEQ_FROM_499_522	-19.5	CAGCAGCAGCAGGGGCAGCGGGGA	TCCCTGAGACCCTTTAACCTGTGA	..((((....(((((...((((((	))))))...)))))....))))..	15	24	0.00749
miR-125-5p|0|0	cDNA|ENSG00000164080|ENST00000409535|3|1|RAD54L2	SEQ_FROM_5104_5128	-21.7	GAGCAGGGGTGAAGGTGGGAGGGGA	TCCCTGAGACCCTTTAACCTGTGA	..(((((..((((((.(...(((((	)))))....))))))).)))))..	17	25	2e-05
miR-125-5p|0|0	cDNA|ENSG00000164080|ENST00000409535|3|1|RAD54L2	SEQ_FROM_5112_5136	-20.4	GTGAAGGTGGGAGGGGAGGGAGGGA	TCCCTGAGACCCTTTAACCTGTGA	....((((..(((((.....(((((	)))))....)))))..))))....	14	25	2e-05
miR-125-5p|0|0	cDNA|ENSG00000168314|ENST00000424090|3|1|MOBP	SEQ_FROM_781_804	-21.3	CCCATGGCATGGGGGCCTCAGGGC	TCCCTGAGACCCTTTAACCTGTGA	.....((...(((((.(((((((.	.))))))).)))))...)).....	14	24	0.00478
miR-125-5p|0|0	cDNA|ENSG00000168309|ENST00000464064|3|-1|FAM107A	SEQ_FROM_448_468	-16.36	TCCAGGGCTGTCCTCCAGGGA	TCCCTGAGACCCTTTAACCTGTGA	((((((.......((((((((	)))))).))........)))).))	14	21	0.00179
miR-125-5p|0|0	cDNA|ENSG00000127241|ENST00000392472|3|-1|MASP1	SEQ_FROM_143_168	-22.8	CCAGAGGGAGAGAGGGGGAGAGGGGA	TCCCTGAGACCCTTTAACCTGTGA	.((.(((...((((((.....(((((	)))))....))))))..))).)).	16	26	0.000843
miR-125-5p|0|0	cDNA|ENSG00000161267|ENST00000392379|3|-1|BDH1	SEQ_FROM_1444_1465	-19.7	TCCCTGGTGGAAGGGGAGGGGA	TCCCTGAGACCCTTTAACCTGTGA	.....(((.((((((..(((((	)))))....)))))).))).....	14	22	0.00718
miR-125-5p|0|0	cDNA|ENSG00000163412|ENST00000389826|3|-1|EIF4E3	SEQ_FROM_4604_4628	-18.8	CAACAGCTGGGAGGAGTCAGAGGGT	TCCCTGAGACCCTTTAACCTGTGA	..((((...(((((.(((..((((.	.))))..))))))))...))))..	16	25	0.00704
miR-125-5p|0|0	cDNA|ENSG00000138459|ENST00000492406|3|1|SLC35A5	SEQ_FROM_3982_4008	-17.9	CAGCAGGAGAGAGAGTGCCAACAGGGG	TCCCTGAGACCCTTTAACCTGTGA	..(((((..((((.((.(...((((((	)))))).))).))))..)))))..	18	27	0.00378
miR-125-5p|0|0	cDNA|ENSG00000144868|ENST00000508711|3|1|TMEM108	SEQ_FROM_1162_1181	-16.3	GCACAGAGAAGGAAAAGGGA	TCCCTGAGACCCTTTAACCTGTGA	.(((((.(((((...(((((	))))).....)))))...))))).	15	20	0.00389
miR-125-5p|0|0	cDNA|ENSG00000144815|ENST00000491511|3|1|NXPE3	SEQ_FROM_171_194	-18.5	GGGCGGGGCGGGGCGGGGCCGGGA	TCCCTGAGACCCTTTAACCTGTGA	..(((((..((((.((..(.((((	)))).)...))))))..)))))..	16	24	0.00791
miR-125-5p|0|0	cDNA|ENSG00000144893|ENST00000474524|3|1|MED12L	SEQ_FROM_2317_2338	-21	CCACAGAGACAGGGGTTGGGGA	TCCCTGAGACCCTTTAACCTGTGA	.(((((....((((((((((((	)))))..)))))))....))))).	17	22	0.00541
miR-125-5p|0|0	cDNA|ENSG00000197980|ENST00000491763|3|1|LEKR1	SEQ_FROM_299_321	-16.56	TCCGGCCACTGCAGGTCCAGGGG	TCCCTGAGACCCTTTAACCTGTGA	(((((........((((((((((	)))))).)))).......))).))	15	23	5.2e-05
miR-125-5p|0|0	cDNA|ENSG00000012171|ENST00000616701|3|1|SEMA3B	SEQ_FROM_162_187	-16	GGGCAGAGTCCAGGGCAGCTCAAGGC	TCCCTGAGACCCTTTAACCTGTGA	..((((.((..((((...((((.((.	.)).)))).))))...))))))..	16	26	0.00104
miR-125-5p|0|0	cDNA|ENSG00000065534|ENST00000578202|3|-1|MYLK	SEQ_FROM_645_666	-20.5	AGGAAGGTGAAGGGGAAGGGGA	TCCCTGAGACCCTTTAACCTGTGA	....((((((((((...(((((	)))))....)))))).))))....	15	22	0.00163
miR-125-5p|0|0	cDNA|ENSG00000188338|ENST00000614032|3|1|SLC38A3	SEQ_FROM_1595_1618	-22.1	TCATCATTGACTGGGCCTCAGGGA	TCCCTGAGACCCTTTAACCTGTGA	((((..((((..(((.((((((((	)))))))).))).))))...))))	19	24	0.00617
miR-125-5p|0|0	cDNA|ENSG00000181722|ENST00000357258|3|-1|ZBTB20	SEQ_FROM_10362_10388	-20.4	CCCCAGGTCTCCTGGAGGTGGCAGGGG	TCCCTGAGACCCTTTAACCTGTGA	...(((((.....((.(((..((((((	))))))..)))))...)))))...	16	27	0.00843
miR-125-5p|0|0	cDNA|ENSG00000181722|ENST00000357258|3|-1|ZBTB20	SEQ_FROM_10373_10394	-18.9	CTGGAGGTGGCAGGGGTGGGGA	TCCCTGAGACCCTTTAACCTGTGA	..(.((((...((((.((((((	))))))...))))...)))).)..	15	22	0.00843
miR-125-5p|0|0	cDNA|ENSG00000065534|ENST00000583087|3|-1|MYLK	SEQ_FROM_600_621	-20.5	AGGAAGGTGAAGGGGAAGGGGA	TCCCTGAGACCCTTTAACCTGTGA	....((((((((((...(((((	)))))....)))))).))))....	15	22	0.00153
miR-125-5p|0|0	cDNA|ENSG00000180697|ENST00000505070|3|-1|C3orf22	SEQ_FROM_1565_1587	-17.7	CTAGGGGTGAGCAGGGGCTGGGA	TCCCTGAGACCCTTTAACCTGTGA	.((.((((....((((.(.((((	)))).)...))))...)))).)).	15	23	0.00297
miR-125-5p|0|0	cDNA|ENSG00000164081|ENST00000611400|3|1|TEX264	SEQ_FROM_1268_1294	-23.5	TCTGGGGGAGGAGGGGTTCCTGAGGGA	TCCCTGAGACCCTTTAACCTGTGA	((..(((...(((((((..((.(((((	))))).)))))))))..)))..))	19	27	0.0066
miR-125-5p|0|0	cDNA|ENSG00000012171|ENST00000618865|3|1|SEMA3B	SEQ_FROM_169_194	-16	GGGCAGAGTCCAGGGCAGCTCAAGGC	TCCCTGAGACCCTTTAACCTGTGA	..((((.((..((((...((((.((.	.)).)))).))))...))))))..	16	26	0.00104
miR-125-5p|0|0	cDNA|ENSG00000163902|ENST00000497289|3|-1|RPN1	SEQ_FROM_512_535	-17.6	AAACAGTTTGTGGTGTTTGAGGGG	TCCCTGAGACCCTTTAACCTGTGA	..((((.(((.((.((((.(((((	))))).))))))..))).))))..	18	24	0.00226
miR-125-5p|0|0	cDNA|ENSG00000157152|ENST00000620175|3|1|SYN2	SEQ_FROM_1925_1951	-20.2	AAATGGGAGTAGGGGGGTGGACAGGGG	TCCCTGAGACCCTTTAACCTGTGA	..(((((..(((((((.....((((((	))))))...))))))).)))))..	18	27	0.000956
miR-125-5p|0|0	cDNA|ENSG00000154917|ENST00000543906|3|-1|RAB6B	SEQ_FROM_1468_1492	-16.7	AAAAGCCTTGAAGGGGGTTGAGGGT	TCCCTGAGACCCTTTAACCTGTGA	.......((((((((..((.((((.	.)))).)).)))))))).......	14	25	0.00925
miR-125-5p|0|0	cDNA|ENSG00000090316|ENST00000264750|4|1|MAEA	SEQ_FROM_1120_1142	-19	GGACGGGCTGCAGTGGGCGGGGA	TCCCTGAGACCCTTTAACCTGTGA	..(((((.((.((.((.((((((	))))))...)))).)).)))))..	17	23	0.0027
miR-125-5p|0|0	cDNA|ENSG00000163293|ENST00000295461|4|1|NIPAL1	SEQ_FROM_2064_2084	-16	AAGAAGAGAAAGGGCCAGGGG	TCCCTGAGACCCTTTAACCTGTGA	....((..((((((((((((.	.))))).).))))))...))....	14	21	0.00403
miR-125-5p|0|0	cDNA|ENSG00000072840|ENST00000264956|4|1|EVC	SEQ_FROM_2998_3023	-21.5	CCCCAGGAAAGAGGGGACCTGGGGGT	TCCCTGAGACCCTTTAACCTGTGA	...((((..((((((...((.((((.	.)))).)).))))))..))))...	16	26	0.00461
miR-125-5p|0|0	cDNA|ENSG00000072840|ENST00000264956|4|1|EVC	SEQ_FROM_6220_6241	-18.5	AGGCAGCACTCAGGGCCAGGGG	TCCCTGAGACCCTTTAACCTGTGA	..((((.....(((((((((((	)))))).).)))).....))))..	15	22	0.00781
miR-125-5p|0|0	cDNA|ENSG00000138738|ENST00000264808|4|-1|PRDM5	SEQ_FROM_89_113	-22.3	CGGCAGGGAGGTGGGGATTCTGGGA	TCCCTGAGACCCTTTAACCTGTGA	..(((((.....((((.(((.((((	)))).))).))))....)))))..	16	25	0.00273
miR-125-5p|0|0	cDNA|ENSG00000138823|ENST00000265517|4|1|MTTP	SEQ_FROM_3376_3398	-18.5	TTTTGGAGTTGGGGGCCCAGGGA	TCCCTGAGACCCTTTAACCTGTGA	....((.(((((((((.((((((	)))))).).))).)))))))....	17	23	0.00044
miR-125-5p|0|0	cDNA|ENSG00000145242|ENST00000273854|4|-1|EPHA5	SEQ_FROM_3783_3806	-16	TAACAAAAAAAGGGGGAAAAGGGA	TCCCTGAGACCCTTTAACCTGTGA	..(((....((((((....(((((	)))))....))))))....)))..	14	24	0.00825
miR-125-5p|0|0	cDNA|ENSG00000145242|ENST00000354839|4|-1|EPHA5	SEQ_FROM_3309_3332	-16	TAACAAAAAAAGGGGGAAAAGGGA	TCCCTGAGACCCTTTAACCTGTGA	..(((....((((((....(((((	)))))....))))))....)))..	14	24	0.00823
miR-125-5p|0|0	cDNA|ENSG00000168884|ENST00000315423|4|-1|TNIP2	SEQ_FROM_1268_1290	-18.3	GCGCGGCCCAGAGAGGCCAGGGG	TCCCTGAGACCCTTTAACCTGTGA	.(((((...((((.(((((((((	)))))).).))))))...))))).	18	23	0.00395
miR-125-5p|0|0	cDNA|ENSG00000131127|ENST00000240499|4|1|ZNF141	SEQ_FROM_11300_11322	-19.6	ACACCAAGGTCTGGGAGCAGGGA	TCCCTGAGACCCTTTAACCTGTGA	.(((..((((..(((..((((((	))))))...)))....))))))).	16	23	0.00621
miR-125-5p|0|0	cDNA|ENSG00000090316|ENST00000303400|4|1|MAEA	SEQ_FROM_1243_1265	-19	GGACGGGCTGCAGTGGGCGGGGA	TCCCTGAGACCCTTTAACCTGTGA	..(((((.((.((.((.((((((	))))))...)))).)).)))))..	17	23	0.0027
miR-125-5p|0|0	cDNA|ENSG00000145284|ENST00000319540|4|-1|SCD5	SEQ_FROM_1334_1354	-19	TCGTGGGAGGGGGCAGAGGGT	TCCCTGAGACCCTTTAACCTGTGA	(((..(((((((((..((((.	.))))..).))))))..))..)))	16	21	0.00464
miR-125-5p|0|0	cDNA|ENSG00000109332|ENST00000394804|4|-1|UBE2D3	SEQ_FROM_22_45	-17.4	ACGCTGTGGGGAGGGGCGTGGGGC	TCCCTGAGACCCTTTAACCTGTGA	.(((.(.(..(((((((..((((.	.))))..).))))))..)).))).	16	24	0.00255
miR-125-5p|0|0	cDNA|ENSG00000138738|ENST00000428209|4|-1|PRDM5	SEQ_FROM_98_122	-22.3	CGGCAGGGAGGTGGGGATTCTGGGA	TCCCTGAGACCCTTTAACCTGTGA	..(((((.....((((.(((.((((	)))).))).))))....)))))..	16	25	0.00271
miR-125-5p|0|0	cDNA|ENSG00000138823|ENST00000457717|4|1|MTTP	SEQ_FROM_3429_3451	-18.5	TTTTGGAGTTGGGGGCCCAGGGA	TCCCTGAGACCCTTTAACCTGTGA	....((.(((((((((.((((((	)))))).).))).)))))))....	17	23	0.00044
miR-125-5p|0|0	cDNA|ENSG00000152969|ENST00000409371|4|-1|JAKMIP1	SEQ_FROM_2000_2024	-19.4	TCAGCAGGCAGAAGGGCTACCTGGA	TCCCTGAGACCCTTTAACCTGTGA	(((.((((..((((((((....(((	)))...)).))))))..)))))))	18	25	0.00623
miR-125-5p|0|0	cDNA|ENSG00000157765|ENST00000382051|4|1|SLC34A2	SEQ_FROM_261_281	-16.2	CCACTCTTCAGGACTCGGGGA	TCCCTGAGACCCTTTAACCTGTGA	.(((.....(((.((((((((	))))))))..))).......))).	14	21	0.00975
miR-125-5p|0|0	cDNA|ENSG00000138738|ENST00000394435|4|-1|PRDM5	SEQ_FROM_110_134	-22.3	CGGCAGGGAGGTGGGGATTCTGGGA	TCCCTGAGACCCTTTAACCTGTGA	..(((((.....((((.(((.((((	)))).))).))))....)))))..	16	25	0.00271
miR-125-5p|0|0	cDNA|ENSG00000109332|ENST00000394801|4|-1|UBE2D3	SEQ_FROM_22_45	-17.4	ACGCTGTGGGGAGGGGCGTGGGGC	TCCCTGAGACCCTTTAACCTGTGA	.(((.(.(..(((((((..((((.	.))))..).))))))..)).))).	16	24	0.00254
miR-125-5p|0|0	cDNA|ENSG00000152591|ENST00000399271|4|1|DSPP	SEQ_FROM_488_510	-18.9	TCACAGCAAATGGCATCCAGGGA	TCCCTGAGACCCTTTAACCTGTGA	((((((.....((..((((((((	)))))).))..)).....))))))	16	23	0.00288
miR-125-5p|0|0	cDNA|ENSG00000163138|ENST00000471979|4|1|PACRGL	SEQ_FROM_217_244	-16.2	TCCAAGGAGAGAAAGGGAGTGAAAGGGA	TCCCTGAGACCCTTTAACCTGTGA	....(((....((((((......(((((	)))))....))))))..)))....	14	28	0.00328
miR-125-5p|0|0	cDNA|ENSG00000152969|ENST00000409021|4|-1|JAKMIP1	SEQ_FROM_2555_2579	-19.4	TCAGCAGGCAGAAGGGCTACCTGGA	TCCCTGAGACCCTTTAACCTGTGA	(((.((((..((((((((....(((	)))...)).))))))..)))))))	18	25	0.00624
miR-125-5p|0|0	cDNA|ENSG00000157765|ENST00000504570|4|1|SLC34A2	SEQ_FROM_287_307	-16.2	CCACTCTTCAGGACTCGGGGA	TCCCTGAGACCCTTTAACCTGTGA	.(((.....(((.((((((((	))))))))..))).......))).	14	21	0.00971
miR-125-5p|0|0	cDNA|ENSG00000157765|ENST00000645788|4|1|SLC34A2	SEQ_FROM_564_584	-16.2	CCACTCTTCAGGACTCGGGGA	TCCCTGAGACCCTTTAACCTGTGA	.(((.....(((.((((((((	))))))))..))).......))).	14	21	0.00971
miR-125-5p|0|0	cDNA|ENSG00000090316|ENST00000505839|4|1|MAEA	SEQ_FROM_1361_1383	-19	GGACGGGCTGCAGTGGGCGGGGA	TCCCTGAGACCCTTTAACCTGTGA	..(((((.((.((.((.((((((	))))))...)))).)).)))))..	17	23	0.00267
miR-125-5p|0|0	cDNA|ENSG00000157765|ENST00000503434|4|1|SLC34A2	SEQ_FROM_319_339	-16.2	CCACTCTTCAGGACTCGGGGA	TCCCTGAGACCCTTTAACCTGTGA	.(((.....(((.((((((((	))))))))..))).......))).	14	21	0.00971
miR-125-5p|0|0	cDNA|ENSG00000131127|ENST00000512994|4|1|ZNF141	SEQ_FROM_1207_1229	-19.6	ACACCAAGGTCTGGGAGCAGGGA	TCCCTGAGACCCTTTAACCTGTGA	.(((..((((..(((..((((((	))))))...)))....))))))).	16	23	0.00614
miR-125-5p|0|0	cDNA|ENSG00000090316|ENST00000510794|4|1|MAEA	SEQ_FROM_1421_1443	-19	GGACGGGCTGCAGTGGGCGGGGA	TCCCTGAGACCCTTTAACCTGTGA	..(((((.((.((.((.((((((	))))))...)))).)).)))))..	17	23	0.00268
miR-125-5p|0|0	cDNA|ENSG00000138738|ENST00000515109|4|-1|PRDM5	SEQ_FROM_105_129	-22.3	CGGCAGGGAGGTGGGGATTCTGGGA	TCCCTGAGACCCTTTAACCTGTGA	..(((((.....((((.(((.((((	)))).))).))))....)))))..	16	25	0.00271
miR-125-5p|0|0	cDNA|ENSG00000145242|ENST00000613740|4|-1|EPHA5	SEQ_FROM_3872_3895	-16	TAACAAAAAAAGGGGGAAAAGGGA	TCCCTGAGACCCTTTAACCTGTGA	..(((....((((((....(((((	)))))....))))))....)))..	14	24	0.00825
miR-125-5p|0|0	cDNA|ENSG00000168884|ENST00000510267|4|-1|TNIP2	SEQ_FROM_1288_1310	-18.3	GCGCGGCCCAGAGAGGCCAGGGG	TCCCTGAGACCCTTTAACCTGTGA	.(((((...((((.(((((((((	)))))).).))))))...))))).	18	23	0.00398
miR-125-5p|0|0	cDNA|ENSG00000120738|ENST00000239938|5|1|EGR1	SEQ_FROM_1920_1944	-17	AAAGGGGAAAGAAAGGGAAAAGGGA	TCCCTGAGACCCTTTAACCTGTGA	....(((....((((((...(((((	)))))....))))))..)))....	14	25	0.00976
miR-125-5p|0|0	cDNA|ENSG00000113048|ENST00000261413|5|-1|MRPS27	SEQ_FROM_2684_2706	-19.1	TCTTTGGGGAAAGGGAGGAGGGA	TCCCTGAGACCCTTTAACCTGTGA	((...((..((((((...(((((	)))))....))))))..))...))	15	23	0.00935
miR-125-5p|0|0	cDNA|ENSG00000113048|ENST00000261413|5|-1|MRPS27	SEQ_FROM_2691_2712	-18.1	GGAAAGGGAGGAGGGAGAGGGA	TCCCTGAGACCCTTTAACCTGTGA	....(((..((((((..(((((	)))))....))))))..)))....	14	22	0.00935
miR-125-5p|0|0	cDNA|ENSG00000120318|ENST00000239440|5|-1|ARAP3	SEQ_FROM_2777_2800	-17.7	CGGCTGGTGGGGGCGGCACAGGGC	TCCCTGAGACCCTTTAACCTGTGA	..((.(((..(((.(((.(((((.	.))))).).)))))..))).))..	16	24	0.00225
miR-125-5p|0|0	cDNA|ENSG00000145242|ENST00000622150|4|-1|EPHA5	SEQ_FROM_3938_3961	-16	TAACAAAAAAAGGGGGAAAAGGGA	TCCCTGAGACCCTTTAACCTGTGA	..(((....((((((....(((((	)))))....))))))....)))..	14	24	0.00825
miR-125-5p|0|0	cDNA|ENSG00000070614|ENST00000261797|5|1|NDST1	SEQ_FROM_304_327	-17	TGGCTGGGAGGAAGGACTGGGGGC	TCCCTGAGACCCTTTAACCTGTGA	(.((.((...(((((.((.((((.	.)))).))..)))))..)).)).)	16	24	0.00888
miR-125-5p|0|0	cDNA|ENSG00000168621|ENST00000326524|5|-1|GDNF	SEQ_FROM_1370_1391	-16.8	TCATGGGAGCCTGGTAGAGGGA	TCCCTGAGACCCTTTAACCTGTGA	(((((((.....(((..(((((	)))))...)))......)))))))	15	22	0.00347
miR-125-5p|0|0	cDNA|ENSG00000145819|ENST00000274498|5|1|ARHGAP26	SEQ_FROM_2750_2776	-17.4	TCTCAGGAGCCTGGCTGGTTGGAGGGG	TCCCTGAGACCCTTTAACCTGTGA	((.((((.....((..((((..(((((	)))))..))))))....)))).))	17	27	0.00164
miR-125-5p|0|0	cDNA|ENSG00000286169|ENST00000316418|5|1|AHRR	SEQ_FROM_1200_1224	-21.5	CTTGACCCCAAGGGGGGCTCAGGGG	TCCCTGAGACCCTTTAACCTGTGA	.........((((((..((((((((	)))))))).)))))).........	14	25	0.00998
miR-125-5p|0|0	cDNA|ENSG00000214944|ENST00000296799|5|1|ARHGEF28	SEQ_FROM_584_603	-17.6	CGACAGTGAAGGGGAAGGGC	TCCCTGAGACCCTTTAACCTGTGA	..(((((((((((..((((.	.))))....)))))))..))))..	15	20	0.00975
miR-125-5p|0|0	cDNA|ENSG00000155846|ENST00000309241|5|1|PPARGC1B	SEQ_FROM_2449_2474	-17.9	CCAGAGGAGGAAGAGGAAGAAGGGGA	TCCCTGAGACCCTTTAACCTGTGA	.((.(((..((((.((.....(((((	)))))....))))))..))).)).	16	26	0.000879
miR-125-5p|0|0	cDNA|ENSG00000155846|ENST00000309241|5|1|PPARGC1B	SEQ_FROM_2488_2512	-18	GACGATGAAGAAGAGGACTCAGGGG	TCCCTGAGACCCTTTAACCTGTGA	.........((((.((.((((((((	)))))))).)))))).........	14	25	0.000879
miR-125-5p|0|0	cDNA|ENSG00000185129|ENST00000331327|5|1|PURA	SEQ_FROM_996_1018	-19.4	CTGCAGGGTGAGGAAGAAGGGGA	TCCCTGAGACCCTTTAACCTGTGA	..(((((..((((.....(((((	))))).....))))...)))))..	14	23	0.00134
miR-125-5p|0|0	cDNA|ENSG00000213347|ENST00000427908|5|-1|MXD3	SEQ_FROM_471_495	-18.5	GAGCAGCTCCGGGGGCTGGCAGGGG	TCCCTGAGACCCTTTAACCTGTGA	..((((....(((((((..((((((	)))))))).)))))....))))..	17	25	0.00911
miR-125-5p|0|0	cDNA|ENSG00000153914|ENST00000334121|5|1|SREK1	SEQ_FROM_1256_1282	-18.1	AGACAGGGAAAAGGAGAGAGAGAGGGA	TCCCTGAGACCCTTTAACCTGTGA	..(((((..(((((.(......(((((	)))))....))))))..)))))..	16	27	0.00109
miR-125-5p|0|0	cDNA|ENSG00000213347|ENST00000423571|5|-1|MXD3	SEQ_FROM_468_492	-18.5	GAGCAGCTCCGGGGGCTGGCAGGGG	TCCCTGAGACCCTTTAACCTGTGA	..((((....(((((((..((((((	)))))))).)))))....))))..	17	25	0.00907
miR-125-5p|0|0	cDNA|ENSG00000214944|ENST00000296794|5|1|ARHGEF28	SEQ_FROM_1628_1647	-17.6	CGACAGTGAAGGGGAAGGGC	TCCCTGAGACCCTTTAACCTGTGA	..(((((((((((..((((.	.))))....)))))))..))))..	15	20	0.00976
miR-125-5p|0|0	cDNA|ENSG00000155846|ENST00000360453|5|1|PPARGC1B	SEQ_FROM_2344_2369	-17.9	CCAGAGGAGGAAGAGGAAGAAGGGGA	TCCCTGAGACCCTTTAACCTGTGA	.((.(((..((((.((.....(((((	)))))....))))))..))).)).	16	26	0.000865
miR-125-5p|0|0	cDNA|ENSG00000155846|ENST00000360453|5|1|PPARGC1B	SEQ_FROM_2383_2407	-18	GACGATGAAGAAGAGGACTCAGGGG	TCCCTGAGACCCTTTAACCTGTGA	.........((((.((.((((((((	)))))))).)))))).........	14	25	0.000865
miR-125-5p|0|0	cDNA|ENSG00000153404|ENST00000283426|5|1|PLEKHG4B	SEQ_FROM_363_386	-17.2	TCAGCAGGCTCCAGGCCTGGGGGC	TCCCTGAGACCCTTTAACCTGTGA	(((.((((....(((.((.((((.	.)))).))..)))....)))))))	16	24	0.00751
miR-125-5p|0|0	cDNA|ENSG00000153914|ENST00000380918|5|1|SREK1	SEQ_FROM_1491_1517	-18.1	AGACAGGGAAAAGGAGAGAGAGAGGGA	TCCCTGAGACCCTTTAACCTGTGA	..(((((..(((((.(......(((((	)))))....))))))..)))))..	16	27	0.00108
miR-125-5p|0|0	cDNA|ENSG00000164574|ENST00000425427|5|1|GALNT10	SEQ_FROM_3696_3718	-17.9	GGGGAGGGAGAGAGGGAGGGGGA	TCCCTGAGACCCTTTAACCTGTGA	..(.(((...((((((..(((((	)))))....))))))..))).)..	15	23	0.00975
miR-125-5p|0|0	cDNA|ENSG00000164574|ENST00000425427|5|1|GALNT10	SEQ_FROM_3704_3724	-17.9	AGAGAGGGAGGGGGAAAGGGA	TCCCTGAGACCCTTTAACCTGTGA	..(.(((((((((...(((((	)))))....))))))..))).)..	15	21	0.00975
miR-125-5p|0|0	cDNA|ENSG00000171444|ENST00000302475|5|-1|MCC	SEQ_FROM_3132_3155	-16.1	TTGTTGGGAGGAGGAGGAAAGGGA	TCCCTGAGACCCTTTAACCTGTGA	(..(.((..(((((.(...(((((	)))))....))))))..)).)..)	15	24	0.00843
miR-125-5p|0|0	cDNA|ENSG00000182836|ENST00000377801|5|-1|PLCXD3	SEQ_FROM_2062_2086	-17.1	AGGAAGGAAGAGAGGGAGGGAGGGA	TCCCTGAGACCCTTTAACCTGTGA	....(((...((((((....(((((	)))))....))))))..)))....	14	25	0.00743
miR-125-5p|0|0	cDNA|ENSG00000182836|ENST00000377801|5|-1|PLCXD3	SEQ_FROM_2082_2106	-17.5	AGGGAGGAAGAGAGGGAGGGAGGGA	TCCCTGAGACCCTTTAACCTGTGA	..(.(((...((((((....(((((	)))))....))))))..))).)..	15	25	0.00743
miR-125-5p|0|0	cDNA|ENSG00000145819|ENST00000378004|5|1|ARHGAP26	SEQ_FROM_2720_2746	-17.4	TCTCAGGAGCCTGGCTGGTTGGAGGGG	TCCCTGAGACCCTTTAACCTGTGA	((.((((.....((..((((..(((((	)))))..))))))....)))).))	17	27	0.00164
miR-125-5p|0|0	cDNA|ENSG00000171444|ENST00000408903|5|-1|MCC	SEQ_FROM_3177_3200	-16.1	TTGTTGGGAGGAGGAGGAAAGGGA	TCCCTGAGACCCTTTAACCTGTGA	(..(.((..(((((.(...(((((	)))))....))))))..)).)..)	15	24	0.00843
miR-125-5p|0|0	cDNA|ENSG00000050767|ENST00000390654|5|-1|COL23A1	SEQ_FROM_1461_1486	-16.4	CGATGGGCCTCCAGGGAATCCAGGGT	TCCCTGAGACCCTTTAACCTGTGA	..(((((.....((((..(((((((.	.))))).))))))....)))))..	16	26	0.00508
miR-125-5p|0|0	cDNA|ENSG00000214944|ENST00000437974|5|1|ARHGEF28	SEQ_FROM_1472_1491	-17.6	CGACAGTGAAGGGGAAGGGC	TCCCTGAGACCCTTTAACCTGTGA	..(((((((((((..((((.	.))))....)))))))..))))..	15	20	0.00976
miR-125-5p|0|0	cDNA|ENSG00000155846|ENST00000394320|5|1|PPARGC1B	SEQ_FROM_2458_2483	-17.9	CCAGAGGAGGAAGAGGAAGAAGGGGA	TCCCTGAGACCCTTTAACCTGTGA	.((.(((..((((.((.....(((((	)))))....))))))..))).)).	16	26	0.000868
miR-125-5p|0|0	cDNA|ENSG00000155846|ENST00000394320|5|1|PPARGC1B	SEQ_FROM_2497_2521	-18	GACGATGAAGAAGAGGACTCAGGGG	TCCCTGAGACCCTTTAACCTGTGA	.........((((.((.((((((((	)))))))).)))))).........	14	25	0.000868
miR-125-5p|0|0	cDNA|ENSG00000168621|ENST00000344622|5|-1|GDNF	SEQ_FROM_854_875	-16.8	TCATGGGAGCCTGGTAGAGGGA	TCCCTGAGACCCTTTAACCTGTGA	(((((((.....(((..(((((	)))))...)))......)))))))	15	22	0.00347
miR-125-5p|0|0	cDNA|ENSG00000155846|ENST00000403750|5|1|PPARGC1B	SEQ_FROM_2421_2446	-17.9	CCAGAGGAGGAAGAGGAAGAAGGGGA	TCCCTGAGACCCTTTAACCTGTGA	.((.(((..((((.((.....(((((	)))))....))))))..))).)).	16	26	0.000865
miR-125-5p|0|0	cDNA|ENSG00000155846|ENST00000403750|5|1|PPARGC1B	SEQ_FROM_2460_2484	-18	GACGATGAAGAAGAGGACTCAGGGG	TCCCTGAGACCCTTTAACCTGTGA	.........((((.((.((((((((	)))))))).)))))).........	14	25	0.000865
miR-125-5p|0|0	cDNA|ENSG00000213347|ENST00000439742|5|-1|MXD3	SEQ_FROM_882_906	-18.5	GAGCAGCTCCGGGGGCTGGCAGGGG	TCCCTGAGACCCTTTAACCTGTGA	..((((....(((((((..((((((	)))))))).)))))....))))..	17	25	0.00902
miR-125-5p|0|0	cDNA|ENSG00000214944|ENST00000426542|5|1|ARHGEF28	SEQ_FROM_1472_1491	-17.6	CGACAGTGAAGGGGAAGGGC	TCCCTGAGACCCTTTAACCTGTGA	..(((((((((((..((((.	.))))....)))))))..))))..	15	20	0.00976
miR-125-5p|0|0	cDNA|ENSG00000171368|ENST00000360578|5|-1|TPPP	SEQ_FROM_5283_5304	-16.4	CCACGAGGGGATGGCACAGGGG	TCCCTGAGACCCTTTAACCTGTGA	.(((.(((..(.(((.((((((	)))))).).))...)..)))))).	16	22	0.00187
miR-125-5p|0|0	cDNA|ENSG00000168621|ENST00000620847|5|-1|GDNF	SEQ_FROM_837_858	-16.8	TCATGGGAGCCTGGTAGAGGGA	TCCCTGAGACCCTTTAACCTGTGA	(((((((.....(((..(((((	)))))...)))......)))))))	15	22	0.00347
miR-125-5p|0|0	cDNA|ENSG00000286169|ENST00000505113|5|1|AHRR	SEQ_FROM_1146_1170	-21.5	CTTGACCCCAAGGGGGGCTCAGGGG	TCCCTGAGACCCTTTAACCTGTGA	.........((((((..((((((((	)))))))).)))))).........	14	25	0.00992
miR-125-5p|0|0	cDNA|ENSG00000170445|ENST00000504366|5|-1|HARS	SEQ_FROM_1775_1796	-16.8	CCACTGTGCCTGGCCTCAGGGC	TCCCTGAGACCCTTTAACCTGTGA	.(((.((....((.(((((((.	.))))))).)).....))..))).	14	22	1e-05
miR-125-5p|0|0	cDNA|ENSG00000120318|ENST00000626478|5|-1|ARAP3	SEQ_FROM_2661_2684	-17.7	CGGCTGGTGGGGGCGGCACAGGGC	TCCCTGAGACCCTTTAACCTGTGA	..((.(((..(((.(((.(((((.	.))))).).)))))..))).))..	16	24	0.00224
miR-125-5p|0|0	cDNA|ENSG00000153404|ENST00000502646|5|1|PLEKHG4B	SEQ_FROM_55_78	-17.2	TCAGCAGGCTCCAGGCCTGGGGGC	TCCCTGAGACCCTTTAACCTGTGA	(((.((((....(((.((.((((.	.)))).))..)))....)))))))	16	24	0.0074
miR-125-5p|0|0	cDNA|ENSG00000145819|ENST00000645722|5|1|ARHGAP26	SEQ_FROM_2585_2611	-17.4	TCTCAGGAGCCTGGCTGGTTGGAGGGG	TCCCTGAGACCCTTTAACCTGTGA	((.((((.....((..((((..(((((	)))))..))))))....)))).))	17	27	0.00164
miR-125-5p|0|0	cDNA|ENSG00000284234|ENST00000638483|5|1|TAF11L5	SEQ_FROM_537_558	-23.1	TCGCAGGTTAAAGCCCAAGGGC	TCCCTGAGACCCTTTAACCTGTGA	(((((((((((((....((((.	.))))......)))))))))))))	17	22	0.00246
miR-125-5p|0|0	cDNA|ENSG00000120318|ENST00000513878|5|-1|ARAP3	SEQ_FROM_1757_1780	-17.7	CGGCTGGTGGGGGCGGCACAGGGC	TCCCTGAGACCCTTTAACCTGTGA	..((.(((..(((.(((.(((((.	.))))).).)))))..))).))..	16	24	0.00223
miR-125-5p|0|0	cDNA|ENSG00000120318|ENST00000508305|5|-1|ARAP3	SEQ_FROM_2658_2681	-17.7	CGGCTGGTGGGGGCGGCACAGGGC	TCCCTGAGACCCTTTAACCTGTGA	..((.(((..(((.(((.(((((.	.))))).).)))))..))).))..	16	24	0.00224
miR-125-5p|0|0	cDNA|ENSG00000254221|ENST00000523390|5|1|PCDHGB1	SEQ_FROM_1582_1602	-19.9	CTGCAGGCCAGGGACCAGGGC	TCCCTGAGACCCTTTAACCTGTGA	..(((((..((((.((((((.	.))))).).))))....)))))..	15	21	0.00144
miR-125-5p|0|0	cDNA|ENSG00000254221|ENST00000611598|5|1|PCDHGB1	SEQ_FROM_1741_1761	-19.9	CTGCAGGCCAGGGACCAGGGC	TCCCTGAGACCCTTTAACCTGTGA	..(((((..((((.((((((.	.))))).).))))....)))))..	15	21	0.00143
miR-125-5p|0|0	cDNA|ENSG00000284373|ENST00000639081|5|1|TAF11L2	SEQ_FROM_135_158	-16.3	GCTCAGGAGTGAGGATGTCATGGA	TCCCTGAGACCCTTTAACCTGTGA	.(.((((...((((.(.(((.(((	))).))).).))))...)))).).	16	24	0.00336
miR-125-5p|0|0	cDNA|ENSG00000283967|ENST00000640803|5|-1|TAF11L8	SEQ_FROM_537_558	-23.1	TCGCAGGTTAAAGCCCAAGGGC	TCCCTGAGACCCTTTAACCTGTGA	(((((((((((((....((((.	.))))......)))))))))))))	17	22	0.00246
miR-125-5p|0|0	cDNA|ENSG00000214944|ENST00000545377|5|1|ARHGEF28	SEQ_FROM_1628_1647	-17.6	CGACAGTGAAGGGGAAGGGC	TCCCTGAGACCCTTTAACCTGTGA	..(((((((((((..((((.	.))))....)))))))..))))..	15	20	0.00976
miR-125-5p|0|0	cDNA|ENSG00000145675|ENST00000521381|5|1|PIK3R1	SEQ_FROM_6825_6848	-19.4	TCACAAGGCAACTGGGGTGGGGGG	TCCCTGAGACCCTTTAACCTGTGA	(((((.((.....(((((.(((((	)))))...)))))....)))))))	17	24	0.00946
miR-125-5p|0|0	cDNA|ENSG00000284042|ENST00000640558|5|1|TAF11L6	SEQ_FROM_537_558	-23.1	TCGCAGGTTAAAGCCCAAGGGC	TCCCTGAGACCCTTTAACCTGTGA	(((((((((((((....((((.	.))))......)))))))))))))	17	22	0.00246
miR-125-5p|0|0	cDNA|ENSG00000284465|ENST00000640846|5|-1|TAF11L7	SEQ_FROM_537_558	-23.1	TCGCAGGTTAAAGCCCAAGGGC	TCCCTGAGACCCTTTAACCTGTGA	(((((((((((((....((((.	.))))......)))))))))))))	17	22	0.00246
miR-125-5p|0|0	cDNA|ENSG00000214944|ENST00000513042|5|1|ARHGEF28	SEQ_FROM_1628_1647	-17.6	CGACAGTGAAGGGGAAGGGC	TCCCTGAGACCCTTTAACCTGTGA	..(((((((((((..((((.	.))))....)))))))..))))..	15	20	0.00976
miR-125-5p|0|0	cDNA|ENSG00000284356|ENST00000638842|5|-1|TAF11L10	SEQ_FROM_537_558	-23.1	TCGCAGGTTAAAGCCCAAGGGC	TCCCTGAGACCCTTTAACCTGTGA	(((((((((((((....((((.	.))))......)))))))))))))	17	22	0.00246
miR-125-5p|0|0	cDNA|ENSG00000213347|ENST00000513063|5|-1|MXD3	SEQ_FROM_490_514	-18.5	GAGCAGCTCCGGGGGCTGGCAGGGG	TCCCTGAGACCCTTTAACCTGTGA	..((((....(((((((..((((((	)))))))).)))))....))))..	17	25	0.00885
miR-125-5p|0|0	cDNA|ENSG00000112186|ENST00000229922|6|1|CAP2	SEQ_FROM_41_64	-19.9	TCAGCTGGGAGGAGGGAGAGGGGA	TCCCTGAGACCCTTTAACCTGTGA	(((.(.((..((((((...(((((	)))))....))))))..)).))))	17	24	0.00313
miR-125-5p|0|0	cDNA|ENSG00000124772|ENST00000244751|6|-1|CPNE5	SEQ_FROM_2053_2077	-19.1	CGGGTGAAAGAGGGGTACACAGGGA	TCCCTGAGACCCTTTAACCTGTGA	.........(((((((.(.((((((	)))))).)))))))).........	14	25	0.00697
miR-125-5p|0|0	cDNA|ENSG00000065060|ENST00000192788|6|1|UHRF1BP1	SEQ_FROM_8461_8483	-18.2	TTAGTGGTAAACGGGTTGGGGGA	TCCCTGAGACCCTTTAACCTGTGA	(((..(((.((.(((((.(((((	)))))..))))).)).)))..)))	18	23	0.00141
miR-125-5p|0|0	cDNA|ENSG00000112232|ENST00000281156|6|-1|KHDRBS2	SEQ_FROM_926_952	-16.27	GGACGAGGTGTTCTCACCCCTCGGGGA	TCCCTGAGACCCTTTAACCTGTGA	..((.((((..........((((((((	))))))))........))))))..	14	27	0.003
miR-125-5p|0|0	cDNA|ENSG00000112659|ENST00000252050|6|1|CUL9	SEQ_FROM_3925_3947	-16	ACCCGGGTTCGGGGTGTGGAGGT	TCCCTGAGACCCTTTAACCTGTGA	...((((((.(((((.(.(.((.	.)).).).)))))..))))))...	15	23	0.00536
miR-125-5p|0|0	cDNA|ENSG00000112658|ENST00000265354|6|1|SRF	SEQ_FROM_2523_2547	-22.5	TCCAGGGGCTCCTGGGTTGGAGGGA	TCCCTGAGACCCTTTAACCTGTGA	((((((.......(((((..(((((	)))))..))))).....)))).))	16	25	7.5e-05
miR-125-5p|0|0	cDNA|ENSG00000118495|ENST00000360537|6|-1|PLAGL1	SEQ_FROM_1306_1326	-17.9	TCCAGGCTTGGGAAACGGGGG	TCCCTGAGACCCTTTAACCTGTGA	((((((...(((...((((((	))))))...))).....)))).))	15	21	0.00405
miR-125-5p|0|0	cDNA|ENSG00000010030|ENST00000340181|6|-1|ETV7	SEQ_FROM_1355_1380	-16.2	TCCTGGGGCTAAATGAGGTACAGGGG	TCCCTGAGACCCTTTAACCTGTGA	((.((((..((((.(.(((.((((((	))))))..)))))))).)))).))	20	26	0.00211
miR-125-5p|0|0	cDNA|ENSG00000204632|ENST00000360323|6|1|HLA-G	SEQ_FROM_1226_1244	-16.2	TCCAGAAAAGGGGCTGGGA	TCCCTGAGACCCTTTAACCTGTGA	(((((.((((((.(.((((	)))).)...))))))...))).))	16	19	9.7e-05
miR-125-5p|0|0	cDNA|ENSG00000112242|ENST00000346618|6|1|E2F3	SEQ_FROM_3737_3762	-18.7	GCATTGGGGTGGGGGAGGGAGAGGGA	TCCCTGAGACCCTTTAACCTGTGA	.(((..((((...((((((..(((((	)))))....)))))).))))))).	18	26	0.0085
miR-125-5p|0|0	cDNA|ENSG00000204574|ENST00000326195|6|1|ABCF1	SEQ_FROM_728_750	-19.3	TCAGAGGAAGAAGGAGAAGGGGA	TCCCTGAGACCCTTTAACCTGTGA	(((.(((..(((((....(((((	))))).....)))))..))).)))	16	23	0.00788
miR-125-5p|0|0	cDNA|ENSG00000204310|ENST00000375107|6|-1|AGPAT1	SEQ_FROM_30_53	-18.3	AGACAGCAGAAAGGGAGGGAGGGA	TCCCTGAGACCCTTTAACCTGTGA	..((((...((((((....(((((	)))))....))))))...))))..	15	24	0.00109
miR-125-5p|0|0	cDNA|ENSG00000181577|ENST00000336600|6|1|C6orf223	SEQ_FROM_253_277	-16.22	CCCTAGGTGCCTCCAGTTTGAGGGA	TCCCTGAGACCCTTTAACCTGTGA	...(((((.......((((.(((((	))))).))))......)))))...	14	25	0.00712
miR-125-5p|0|0	cDNA|ENSG00000111961|ENST00000367467|6|1|SASH1	SEQ_FROM_4292_4315	-17	GTAGAGGCTGGGAGGAGTAGGGGG	TCCCTGAGACCCTTTAACCTGTGA	.((.(((...(((((.((.(((((	)))))...)))))))..))).)).	17	24	0.00664
miR-125-5p|0|0	cDNA|ENSG00000010030|ENST00000373738|6|-1|ETV7	SEQ_FROM_1321_1346	-16.2	TCCTGGGGCTAAATGAGGTACAGGGG	TCCCTGAGACCCTTTAACCTGTGA	((.((((..((((.(.(((.((((((	))))))..)))))))).)))).))	20	26	0.00211
miR-125-5p|0|0	cDNA|ENSG00000010030|ENST00000373737|6|-1|ETV7	SEQ_FROM_1238_1263	-16.2	TCCTGGGGCTAAATGAGGTACAGGGG	TCCCTGAGACCCTTTAACCTGTGA	((.((((..((((.(.(((.((((((	))))))..)))))))).)))).))	20	26	0.00209
miR-125-5p|0|0	cDNA|ENSG00000065491|ENST00000373491|6|1|TBC1D22B	SEQ_FROM_2413_2433	-17	GGGCAGGGGAGGCAGAAGGGG	TCCCTGAGACCCTTTAACCTGTGA	..(((((.((((....(((((	))))).....))))...)))))..	14	21	0.0055
miR-125-5p|0|0	cDNA|ENSG00000112297|ENST00000369066|6|1|CRYBG1	SEQ_FROM_4363_4387	-16.6	ATACAGGGACTGGAAAGCCTGGGGA	TCCCTGAGACCCTTTAACCTGTGA	.((((((....((....(..(((((	)))))..)..)).....)))))).	14	25	0.00799
miR-125-5p|0|0	cDNA|ENSG00000168994|ENST00000380283|6|-1|PXDC1	SEQ_FROM_1406_1427	-18.7	TCACAGCCGGAGGCCACAGGGC	TCCCTGAGACCCTTTAACCTGTGA	((((((..(((((.(.(((((.	.))))).)..)))))...))))))	17	22	0.00398
miR-125-5p|0|0	cDNA|ENSG00000146151|ENST00000428842|6|-1|HMGCLL1	SEQ_FROM_1433_1455	-17.6	GTATGGGGGAGGGAGGAGAGGGA	TCCCTGAGACCCTTTAACCTGTGA	.((((((.(((((.....(((((	)))))....)))))...)))))).	16	23	0.00716
miR-125-5p|0|0	cDNA|ENSG00000187189|ENST00000420283|6|-1|TSPYL4	SEQ_FROM_3458_3482	-21.8	CTGCAGGATCAGGGGTGGGAGGGGA	TCCCTGAGACCCTTTAACCTGTGA	..(((((...((((((....(((((	)))))...))))))...)))))..	16	25	0.000196
miR-125-5p|0|0	cDNA|ENSG00000145990|ENST00000612338|6|-1|GFOD1	SEQ_FROM_1139_1164	-23.1	CCACAGAGAGGGAAGGGCCGAGGGGA	TCCCTGAGACCCTTTAACCTGTGA	.(((((.(...((((((.(..(((((	)))))..).))))))..)))))).	18	26	0.0061
miR-125-5p|0|0	cDNA|ENSG00000204632|ENST00000376828|6|1|HLA-G	SEQ_FROM_1289_1307	-16.2	TCCAGAAAAGGGGCTGGGA	TCCCTGAGACCCTTTAACCTGTGA	(((((.((((((.(.((((	)))).)...))))))...))).))	16	19	9.7e-05
miR-125-5p|0|0	cDNA|ENSG00000204632|ENST00000478519|6|1|HLA-G	SEQ_FROM_974_992	-16.2	TCCAGAAAAGGGGCTGGGA	TCCCTGAGACCCTTTAACCTGTGA	(((((.((((((.(.((((	)))).)...))))))...))).))	16	19	9.9e-05
miR-125-5p|0|0	cDNA|ENSG00000118495|ENST00000392307|6|-1|PLAGL1	SEQ_FROM_3842_3862	-17.9	TCCAGGCTTGGGAAACGGGGG	TCCCTGAGACCCTTTAACCTGTGA	((((((...(((...((((((	))))))...))).....)))).))	15	21	0.00405
miR-125-5p|0|0	cDNA|ENSG00000010030|ENST00000615781|6|-1|ETV7	SEQ_FROM_1527_1552	-16.2	TCCTGGGGCTAAATGAGGTACAGGGG	TCCCTGAGACCCTTTAACCTGTGA	((.((((..((((.(.(((.((((((	))))))..)))))))).)))).))	20	26	0.00211
miR-125-5p|0|0	cDNA|ENSG00000137177|ENST00000378814|6|-1|KIF13A	SEQ_FROM_5209_5232	-16.3	TCCAAGTTAGAGAATGACCAGGGA	TCCCTGAGACCCTTTAACCTGTGA	((((.(((((((......((((((	)))))).....))))))).)).))	17	24	0.00179
miR-125-5p|0|0	cDNA|ENSG00000145990|ENST00000379284|6|-1|GFOD1	SEQ_FROM_1194_1219	-23.1	CCACAGAGAGGGAAGGGCCGAGGGGA	TCCCTGAGACCCTTTAACCTGTGA	.(((((.(...((((((.(..(((((	)))))..).))))))..)))))).	18	26	0.00614
miR-125-5p|0|0	cDNA|ENSG00000204632|ENST00000428701|6|1|HLA-G	SEQ_FROM_1380_1398	-16.2	TCCAGAAAAGGGGCTGGGA	TCCCTGAGACCCTTTAACCTGTGA	(((((.((((((.(.((((	)))).)...))))))...))).))	16	19	0.0001
miR-125-5p|0|0	cDNA|ENSG00000197498|ENST00000441448|6|1|RPF2	SEQ_FROM_1962_1986	-17.3	TTTAAGGTGCAGGGCACTTTAGGGT	TCCCTGAGACCCTTTAACCTGTGA	....((((..((((...(((((((.	.))))))).))))...))))....	15	25	0.000358
miR-125-5p|0|0	cDNA|ENSG00000181577|ENST00000442114|6|1|C6orf223	SEQ_FROM_574_598	-16.22	CCCTAGGTGCCTCCAGTTTGAGGGA	TCCCTGAGACCCTTTAACCTGTGA	...(((((.......((((.(((((	))))).))))......)))))...	14	25	0.00712
miR-125-5p|0|0	cDNA|ENSG00000096088|ENST00000425343|6|-1|PGC	SEQ_FROM_945_966	-19.3	GAGCAGAGTGTGGGCTGGGGGT	TCCCTGAGACCCTTTAACCTGTGA	..((((.((..(((((.((((.	.)))).)).)))....))))))..	15	22	0.00504
miR-125-5p|0|0	cDNA|ENSG00000204632|ENST00000376815|6|1|HLA-G	SEQ_FROM_650_668	-16.2	TCCAGAAAAGGGGCTGGGA	TCCCTGAGACCCTTTAACCTGTGA	(((((.((((((.(.((((	)))).)...))))))...))).))	16	19	0.000102
miR-125-5p|0|0	cDNA|ENSG00000112242|ENST00000535432|6|1|E2F3	SEQ_FROM_3126_3151	-18.7	GCATTGGGGTGGGGGAGGGAGAGGGA	TCCCTGAGACCCTTTAACCTGTGA	.(((..((((...((((((..(((((	)))))....)))))).))))))).	18	26	0.0085
miR-125-5p|0|0	cDNA|ENSG00000124772|ENST00000393189|6|-1|CPNE5	SEQ_FROM_1256_1280	-19.1	CGGGTGAAAGAGGGGTACACAGGGA	TCCCTGAGACCCTTTAACCTGTGA	.........(((((((.(.((((((	)))))).)))))))).........	14	25	0.00693
miR-125-5p|0|0	cDNA|ENSG00000204632|ENST00000376818|6|1|HLA-G	SEQ_FROM_926_944	-16.2	TCCAGAAAAGGGGCTGGGA	TCCCTGAGACCCTTTAACCTGTGA	(((((.((((((.(.((((	)))).)...))))))...))).))	16	19	9.9e-05
miR-125-5p|0|0	cDNA|ENSG00000112186|ENST00000489374|6|1|CAP2	SEQ_FROM_3_26	-19.9	TCAGCTGGGAGGAGGGAGAGGGGA	TCCCTGAGACCCTTTAACCTGTGA	(((.(.((..((((((...(((((	)))))....))))))..)).))))	17	24	0.00325
miR-125-5p|0|0	cDNA|ENSG00000240053|ENST00000409525|6|1|LY6G5B	SEQ_FROM_642_666	-20.2	CCAGGGGCAGGGAGGGAGGAAGGGG	TCCCTGAGACCCTTTAACCTGTGA	.((.(((...((((((....(((((	)))))....))))))..))).)).	16	25	0.00946
miR-125-5p|0|0	cDNA|ENSG00000181577|ENST00000439969|6|1|C6orf223	SEQ_FROM_264_288	-16.22	CCCTAGGTGCCTCCAGTTTGAGGGA	TCCCTGAGACCCTTTAACCTGTGA	...(((((.......((((.(((((	))))).))))......)))))...	14	25	0.00711
miR-125-5p|0|0	cDNA|ENSG00000010030|ENST00000538992|6|-1|ETV7	SEQ_FROM_1185_1210	-16.2	TCCTGGGGCTAAATGAGGTACAGGGG	TCCCTGAGACCCTTTAACCTGTGA	((.((((..((((.(.(((.((((((	))))))..)))))))).)))).))	20	26	0.00209
miR-125-5p|0|0	cDNA|ENSG00000145990|ENST00000379287|6|-1|GFOD1	SEQ_FROM_1929_1954	-23.1	CCACAGAGAGGGAAGGGCCGAGGGGA	TCCCTGAGACCCTTTAACCTGTGA	.(((((.(...((((((.(..(((((	)))))..).))))))..)))))).	18	26	0.00615
miR-125-5p|0|0	cDNA|ENSG00000082293|ENST00000620364|6|1|COL19A1	SEQ_FROM_2333_2358	-20.2	TCCCAGGAAGAGAGGGACCAAAGGGA	TCCCTGAGACCCTTTAACCTGTGA	...((((...((((((.....(((((	)))))....))))))..))))...	15	26	0.0047
miR-125-5p|0|0	cDNA|ENSG00000010030|ENST00000620358|6|-1|ETV7	SEQ_FROM_1350_1375	-16.2	TCCTGGGGCTAAATGAGGTACAGGGG	TCCCTGAGACCCTTTAACCTGTGA	((.((((..((((.(.(((.((((((	))))))..)))))))).)))).))	20	26	0.00211
miR-125-5p|0|0	cDNA|ENSG00000272047|ENST00000607778|6|1|GTF2H5	SEQ_FROM_403_422	-18	CCACGGGAAAGACTGAGGGA	TCCCTGAGACCCTTTAACCTGTGA	.((((((((((.((.(((((	))))).))...))))..)))))).	17	20	0.00221
miR-125-5p|0|0	cDNA|ENSG00000106327|ENST00000223051|7|-1|TFR2	SEQ_FROM_143_168	-16.5	CTGGAGGAGGAAGAGGAAGACGGGGA	TCCCTGAGACCCTTTAACCTGTGA	..(.(((..((((.((....((((((	))))))...))))))..))).)..	16	26	0.00195
miR-125-5p|0|0	cDNA|ENSG00000122679|ENST00000242249|7|1|RAMP3	SEQ_FROM_1042_1062	-18.9	GAGAAGGGAGGGGCTGGGGGT	TCCCTGAGACCCTTTAACCTGTGA	....(((((((((((.((((.	.)))).)).))))))..)))....	15	21	0.00408
miR-125-5p|0|0	cDNA|ENSG00000122679|ENST00000242249|7|1|RAMP3	SEQ_FROM_948_971	-17.2	TCCAGGCAGAAAGATAGGCAGGGG	TCCCTGAGACCCTTTAACCTGTGA	((((((...((((.....((((((	)))))).....))))..)))).))	16	24	0.000842
miR-125-5p|0|0	cDNA|ENSG00000122679|ENST00000242249|7|1|RAMP3	SEQ_FROM_959_979	-17.9	AGATAGGCAGGGGCTCTTGGA	TCCCTGAGACCCTTTAACCTGTGA	..(((((.((((((((..(((	)))..))).)))))...)))))..	16	21	0.000842
miR-125-5p|0|0	cDNA|ENSG00000091128|ENST00000205386|7|-1|LAMB4	SEQ_FROM_4452_4475	-16.6	TTACAGCTGAGGGAAAAACTGGGA	TCCCTGAGACCCTTTAACCTGTGA	((((((..(((((.......((((	)))).....)))))....))))))	15	24	0.00175
miR-125-5p|0|0	cDNA|ENSG00000001626|ENST00000003084|7|1|CFTR	SEQ_FROM_2194_2216	-16.6	AAACAGACTGGAGAGTTTGGGGA	TCCCTGAGACCCTTTAACCTGTGA	..((((..(((((.(((((((((	))))).)))).)))))..))))..	18	23	0.00619
miR-125-5p|0|0	cDNA|ENSG00000122678|ENST00000242248|7|-1|POLM	SEQ_FROM_589_614	-18	CAGCAGGCTTTGAAGGCAGTGAGGGC	TCCCTGAGACCCTTTAACCTGTGA	..(((((..(((((((...(.((((.	.)))).)...))))))))))))..	17	26	0.00396
miR-125-5p|0|0	cDNA|ENSG00000130675|ENST00000252971|7|-1|MNX1	SEQ_FROM_1738_1762	-19.3	AAACAGCGAGAGGGAGACCCAGGGG	TCCCTGAGACCCTTTAACCTGTGA	..((((..((((((...(.((((((	)))))).).))))))...))))..	17	25	0.00169
miR-125-5p|0|0	cDNA|ENSG00000049540|ENST00000252034|7|1|ELN	SEQ_FROM_2514_2535	-18.8	TCCTGGGGGGAGGGAGGAGGGA	TCCCTGAGACCCTTTAACCTGTGA	(((.((..((((((...(((((	)))))....))))))..)).).))	16	22	0.00975
miR-125-5p|0|0	cDNA|ENSG00000128595|ENST00000249364|7|1|CALU	SEQ_FROM_5060_5083	-17.5	GTGCAGGCTAAAAGTTGGAAGGGA	TCCCTGAGACCCTTTAACCTGTGA	..(((((.((((.(((...(((((	)))))..)))..)))).)))))..	17	24	0.00194
miR-125-5p|0|0	cDNA|ENSG00000122641|ENST00000242208|7|-1|INHBA	SEQ_FROM_773_797	-19.02	CCGCAGGGCAGCTTGGACACAGGGG	TCCCTGAGACCCTTTAACCTGTGA	.((((((.......((.(.((((((	)))))).).))......)))))).	15	25	0.00806
miR-125-5p|0|0	cDNA|ENSG00000059378|ENST00000263549|7|-1|PARP12	SEQ_FROM_540_562	-19.19	TCCAGGGAAGCCATTTTCAGGGA	TCCCTGAGACCCTTTAACCTGTGA	((((((........(((((((((	)))))))))........)))).))	15	23	0.00201
miR-125-5p|0|0	cDNA|ENSG00000133561|ENST00000328902|7|-1|GIMAP6	SEQ_FROM_345_368	-16.72	TCATTCTCATGGGGAAAACAGGGA	TCCCTGAGACCCTTTAACCTGTGA	((((......((((....((((((	))))))...)))).......))))	14	24	0.005
miR-125-5p|0|0	cDNA|ENSG00000133561|ENST00000328902|7|-1|GIMAP6	SEQ_FROM_351_374	-18	TCATGGGGAAAACAGGGAGTGGGA	TCCCTGAGACCCTTTAACCTGTGA	(((((((..((..((((...((((	)))).....))))))..)))))))	17	24	0.005
miR-125-5p|0|0	cDNA|ENSG00000006715|ENST00000310301|7|-1|VPS41	SEQ_FROM_5588_5609	-16.7	ACACAGGTTGGAACTGCAAGGA	TCCCTGAGACCCTTTAACCTGTGA	.(((((((((((....((.(((	))).))......))))))))))).	16	22	2.8e-05
miR-125-5p|0|0	cDNA|ENSG00000106113|ENST00000341843|7|-1|CRHR2	SEQ_FROM_63_89	-24.7	CTACTGGCATGAGGGGTCCCTCAGGGC	TCCCTGAGACCCTTTAACCTGTGA	.(((.((..(((((((((..((((((.	.))))))))))))))).)).))).	20	27	0.00625
miR-125-5p|0|0	cDNA|ENSG00000160963|ENST00000313669|7|1|COL26A1	SEQ_FROM_1228_1248	-16.8	CCACTGCAGAGGGCGAGGGGG	TCCCTGAGACCCTTTAACCTGTGA	.(((...(((((((..(((((	)))))..).)))))).....))).	15	21	0.00137
miR-125-5p|0|0	cDNA|ENSG00000243566|ENST00000334348|7|1|UPK3B	SEQ_FROM_1267_1290	-19.9	TTGCACTCAGGAGGGTTTAGGGGA	TCCCTGAGACCCTTTAACCTGTGA	.........(((((((((.(((((	))))).))))))))).........	14	24	0.00739
miR-125-5p|0|0	cDNA|ENSG00000122678|ENST00000335195|7|-1|POLM	SEQ_FROM_523_548	-18	CAGCAGGCTTTGAAGGCAGTGAGGGC	TCCCTGAGACCCTTTAACCTGTGA	..(((((..(((((((...(.((((.	.)))).)...))))))))))))..	17	26	0.00396
miR-125-5p|0|0	cDNA|ENSG00000165120|ENST00000297819|7|1|SSMEM1	SEQ_FROM_597_618	-18.4	TCAGAGGCAAAGGAATCTGGGA	TCCCTGAGACCCTTTAACCTGTGA	(((.(((.(((((..((.((((	)))).))...)))))..))).)))	17	22	0.00371
miR-125-5p|0|0	cDNA|ENSG00000174697|ENST00000308868|7|1|LEP	SEQ_FROM_2672_2695	-16.2	GTAGAGTTTGAAGGAGGTGAGGGA	TCCCTGAGACCCTTTAACCTGTGA	.((.((.(((((((.(.(.(((((	))))).)..)))))))).)).)).	18	24	0.00319
miR-125-5p|0|0	cDNA|ENSG00000049540|ENST00000320492|7|1|ELN	SEQ_FROM_2338_2359	-18.8	TCCTGGGGGGAGGGAGGAGGGA	TCCCTGAGACCCTTTAACCTGTGA	(((.((..((((((...(((((	)))))....))))))..)).).))	16	22	0.00975
miR-125-5p|0|0	cDNA|ENSG00000166526|ENST00000303915|7|-1|ZNF3	SEQ_FROM_793_816	-16	TCACTGTTCCTGGGTACTCACTGA	TCCCTGAGACCCTTTAACCTGTGA	((((.(((...((((.((((..((	))..))))))))...)))..))))	17	24	0.00263
miR-125-5p|0|0	cDNA|ENSG00000049540|ENST00000380553|7|1|ELN	SEQ_FROM_2050_2071	-18.8	TCCTGGGGGGAGGGAGGAGGGA	TCCCTGAGACCCTTTAACCTGTGA	(((.((..((((((...(((((	)))))....))))))..)).).))	16	22	0.00971
miR-125-5p|0|0	cDNA|ENSG00000122678|ENST00000395831|7|-1|POLM	SEQ_FROM_544_569	-18	CAGCAGGCTTTGAAGGCAGTGAGGGC	TCCCTGAGACCCTTTAACCTGTGA	..(((((..(((((((...(.((((.	.)))).)...))))))))))))..	17	26	0.00396
miR-125-5p|0|0	cDNA|ENSG00000049540|ENST00000380584|7|1|ELN	SEQ_FROM_2331_2352	-18.8	TCCTGGGGGGAGGGAGGAGGGA	TCCCTGAGACCCTTTAACCTGTGA	(((.((..((((((...(((((	)))))....))))))..)).).))	16	22	0.00976
miR-125-5p|0|0	cDNA|ENSG00000257923|ENST00000292535|7|1|CUX1	SEQ_FROM_4066_4091	-21.24	ACACCGAGGAGCCCAAGTCTCAGGGA	TCCCTGAGACCCTTTAACCTGTGA	.(((..(((.......((((((((((	)))))))))).......)))))).	16	26	0.000736
miR-125-5p|0|0	cDNA|ENSG00000049540|ENST00000380575|7|1|ELN	SEQ_FROM_2389_2410	-18.8	TCCTGGGGGGAGGGAGGAGGGA	TCCCTGAGACCCTTTAACCTGTGA	(((.((..((((((...(((((	)))))....))))))..)).).))	16	22	0.00976
miR-125-5p|0|0	cDNA|ENSG00000049540|ENST00000357036|7|1|ELN	SEQ_FROM_2478_2499	-18.8	TCCTGGGGGGAGGGAGGAGGGA	TCCCTGAGACCCTTTAACCTGTGA	(((.((..((((((...(((((	)))))....))))))..)).).))	16	22	0.00975
miR-125-5p|0|0	cDNA|ENSG00000049540|ENST00000380576|7|1|ELN	SEQ_FROM_2455_2476	-18.8	TCCTGGGGGGAGGGAGGAGGGA	TCCCTGAGACCCTTTAACCTGTGA	(((.((..((((((...(((((	)))))....))))))..)).).))	16	22	0.00976
miR-125-5p|0|0	cDNA|ENSG00000136213|ENST00000258711|7|1|CHST12	SEQ_FROM_5411_5434	-21.1	ACTCAGGTGAGAGGCTGGCAGGGC	TCCCTGAGACCCTTTAACCTGTGA	.(.(((((.(((((.(..(((((.	.)))))..).))))).))))).).	17	24	0.00333
miR-125-5p|0|0	cDNA|ENSG00000106113|ENST00000348438|7|-1|CRHR2	SEQ_FROM_63_89	-24.7	CTACTGGCATGAGGGGTCCCTCAGGGC	TCCCTGAGACCCTTTAACCTGTGA	.(((.((..(((((((((..((((((.	.))))))))))))))).)).))).	20	27	0.0062
miR-125-5p|0|0	cDNA|ENSG00000146676|ENST00000395699|7|-1|PURB	SEQ_FROM_1027_1051	-16.7	CGGCGGCGGCGAAGAGTCAGAGGGT	TCCCTGAGACCCTTTAACCTGTGA	..((((.(..((((.(((..((((.	.))))..))).))))..)))))..	16	25	0.00552
miR-125-5p|0|0	cDNA|ENSG00000164889|ENST00000392826|7|1|SLC4A2	SEQ_FROM_3831_3852	-16	GGACAGGCTGGTGGGATGGGGT	TCCCTGAGACCCTTTAACCTGTGA	..(((((.(((.(((.(((((.	.)))))...))).))).)))))..	16	22	0.00504
miR-125-5p|0|0	cDNA|ENSG00000049540|ENST00000358929|7|1|ELN	SEQ_FROM_3084_3105	-18.8	TCCTGGGGGGAGGGAGGAGGGA	TCCCTGAGACCCTTTAACCTGTGA	(((.((..((((((...(((((	)))))....))))))..)).).))	16	22	0.00973
miR-125-5p|0|0	cDNA|ENSG00000091128|ENST00000388781|7|-1|LAMB4	SEQ_FROM_4461_4484	-16.6	TTACAGCTGAGGGAAAAACTGGGA	TCCCTGAGACCCTTTAACCTGTGA	((((((..(((((.......((((	)))).....)))))....))))))	15	24	0.00175
miR-125-5p|0|0	cDNA|ENSG00000164543|ENST00000648544|7|1|STK17A	SEQ_FROM_1699_1724	-17.7	CCACAGTTTTGAGTCTCAGACAGGGA	TCCCTGAGACCCTTTAACCTGTGA	.(((((.((.(((..((...((((((	)))))).))..))).)).))))).	18	26	0.00231
miR-125-5p|0|0	cDNA|ENSG00000106327|ENST00000462107|7|-1|TFR2	SEQ_FROM_388_413	-16.5	CTGGAGGAGGAAGAGGAAGACGGGGA	TCCCTGAGACCCTTTAACCTGTGA	..(.(((..((((.((....((((((	))))))...))))))..))).)..	16	26	0.00195
miR-125-5p|0|0	cDNA|ENSG00000049540|ENST00000414324|7|1|ELN	SEQ_FROM_2486_2507	-18.8	TCCTGGGGGGAGGGAGGAGGGA	TCCCTGAGACCCTTTAACCTGTGA	(((.((..((((((...(((((	)))))....))))))..)).).))	16	22	0.00976
miR-125-5p|0|0	cDNA|ENSG00000122641|ENST00000638023|7|-1|INHBA	SEQ_FROM_1205_1229	-19.02	CCGCAGGGCAGCTTGGACACAGGGG	TCCCTGAGACCCTTTAACCTGTGA	.((((((.......((.(.((((((	)))))).).))......)))))).	15	25	0.00803
miR-125-5p|0|0	cDNA|ENSG00000197558|ENST00000378016|7|1|SSPO	SEQ_FROM_9875_9897	-17.2	GCGAGGGGCCACGGGCACAGGGG	TCCCTGAGACCCTTTAACCTGTGA	.((.(((.....((((.((((((	)))))).).))).....))).)).	15	23	0.00552
miR-125-5p|0|0	cDNA|ENSG00000257923|ENST00000360264|7|1|CUX1	SEQ_FROM_4105_4130	-21.24	ACACCGAGGAGCCCAAGTCTCAGGGA	TCCCTGAGACCCTTTAACCTGTGA	.(((..(((.......((((((((((	)))))))))).......)))))).	16	26	0.000736
miR-125-5p|0|0	cDNA|ENSG00000257923|ENST00000549414|7|1|CUX1	SEQ_FROM_3986_4011	-21.24	ACACCGAGGAGCCCAAGTCTCAGGGA	TCCCTGAGACCCTTTAACCTGTGA	.(((..(((.......((((((((((	)))))))))).......)))))).	16	26	0.000727
miR-125-5p|0|0	cDNA|ENSG00000257923|ENST00000550008|7|1|CUX1	SEQ_FROM_3884_3909	-21.24	ACACCGAGGAGCCCAAGTCTCAGGGA	TCCCTGAGACCCTTTAACCTGTGA	.(((..(((.......((((((((((	)))))))))).......)))))).	16	26	0.000727
miR-125-5p|0|0	cDNA|ENSG00000186472|ENST00000333891|7|-1|PCLO	SEQ_FROM_2699_2723	-17.57	TCACAGAGTTTTCCACCAACAGGGG	TCCCTGAGACCCTTTAACCTGTGA	((((((.(((.........((((((	)))))).........)))))))))	15	25	0.00541
miR-125-5p|0|0	cDNA|ENSG00000205277|ENST00000379442|7|1|MUC12	SEQ_FROM_8045_8067	-16.32	CCACAAGCCCTGGACTTCAGGGA	TCCCTGAGACCCTTTAACCTGTGA	.((((......((..((((((((	))))))))..)).......)))).	14	23	0.00526
miR-125-5p|0|0	cDNA|ENSG00000187391|ENST00000629359|7|-1|MAGI2	SEQ_FROM_153_175	-16.9	AGAGAGGGAGAGGGAGAGAGGGA	TCCCTGAGACCCTTTAACCTGTGA	..(.(((.((((((....(((((	)))))....))))))..))).)..	15	23	0.00205
miR-125-5p|0|0	cDNA|ENSG00000122641|ENST00000442711|7|-1|INHBA	SEQ_FROM_779_803	-19.02	CCGCAGGGCAGCTTGGACACAGGGG	TCCCTGAGACCCTTTAACCTGTGA	.((((((.......((.(.((((((	)))))).).))......)))))).	15	25	0.00799
miR-125-5p|0|0	cDNA|ENSG00000160963|ENST00000613501|7|1|COL26A1	SEQ_FROM_1220_1240	-16.8	CCACTGCAGAGGGCGAGGGGG	TCCCTGAGACCCTTTAACCTGTGA	.(((...(((((((..(((((	)))))..).)))))).....))).	15	21	0.00137
miR-125-5p|0|0	cDNA|ENSG00000136271|ENST00000421223|7|-1|DDX56	SEQ_FROM_242_263	-20.6	GAGAAGGGGAGGGGGGAGGGGA	TCCCTGAGACCCTTTAACCTGTGA	....(((..((((((..(((((	)))))....))))))..)))....	14	22	0.00966
miR-125-5p|0|0	cDNA|ENSG00000164889|ENST00000461735|7|1|SLC4A2	SEQ_FROM_4270_4291	-16	GGACAGGCTGGTGGGATGGGGT	TCCCTGAGACCCTTTAACCTGTGA	..(((((.(((.(((.(((((.	.)))))...))).))).)))))..	16	22	0.00505
miR-125-5p|0|0	cDNA|ENSG00000122678|ENST00000430942|7|-1|POLM	SEQ_FROM_573_598	-18	CAGCAGGCTTTGAAGGCAGTGAGGGC	TCCCTGAGACCCTTTAACCTGTGA	..(((((..(((((((...(.((((.	.)))).)...))))))))))))..	17	26	0.00395
miR-125-5p|0|0	cDNA|ENSG00000126870|ENST00000407559|7|1|WDR60	SEQ_FROM_520_543	-19.4	TCACAGCAGAGGAAAGGACAGGGA	TCCCTGAGACCCTTTAACCTGTGA	((((((.(((((......((((((	))))))....)))))...))))))	17	24	0.00754
miR-125-5p|0|0	cDNA|ENSG00000181016|ENST00000455302|7|1|LSMEM1	SEQ_FROM_288_312	-16.8	GCAAAGGCAAAAGGAAAGACAGGGA	TCCCTGAGACCCTTTAACCTGTGA	.((.(((..(((((.....((((((	))))))....)))))..))).)).	16	25	0.00097
miR-125-5p|0|0	cDNA|ENSG00000164889|ENST00000413384|7|1|SLC4A2	SEQ_FROM_4002_4023	-16	GGACAGGCTGGTGGGATGGGGT	TCCCTGAGACCCTTTAACCTGTGA	..(((((.(((.(((.(((((.	.)))))...))).))).)))))..	16	22	0.00505
miR-125-5p|0|0	cDNA|ENSG00000130675|ENST00000543409|7|-1|MNX1	SEQ_FROM_1172_1196	-19.3	AAACAGCGAGAGGGAGACCCAGGGG	TCCCTGAGACCCTTTAACCTGTGA	..((((..((((((...(.((((((	)))))).).))))))...))))..	17	25	0.00168
miR-125-5p|0|0	cDNA|ENSG00000133561|ENST00000618759|7|-1|GIMAP6	SEQ_FROM_818_841	-16.72	TCATTCTCATGGGGAAAACAGGGA	TCCCTGAGACCCTTTAACCTGTGA	((((......((((....((((((	))))))...)))).......))))	14	24	0.005
miR-125-5p|0|0	cDNA|ENSG00000133561|ENST00000618759|7|-1|GIMAP6	SEQ_FROM_824_847	-18	TCATGGGGAAAACAGGGAGTGGGA	TCCCTGAGACCCTTTAACCTGTGA	(((((((..((..((((...((((	)))).....))))))..)))))))	17	24	0.005
miR-125-5p|0|0	cDNA|ENSG00000257923|ENST00000546411|7|1|CUX1	SEQ_FROM_4058_4083	-21.24	ACACCGAGGAGCCCAAGTCTCAGGGA	TCCCTGAGACCCTTTAACCTGTGA	.(((..(((.......((((((((((	)))))))))).......)))))).	16	26	0.000736
miR-125-5p|0|0	cDNA|ENSG00000049540|ENST00000429192|7|1|ELN	SEQ_FROM_2418_2439	-18.8	TCCTGGGGGGAGGGAGGAGGGA	TCCCTGAGACCCTTTAACCTGTGA	(((.((..((((((...(((((	)))))....))))))..)).).))	16	22	0.00975
miR-125-5p|0|0	cDNA|ENSG00000122678|ENST00000458246|7|-1|POLM	SEQ_FROM_570_595	-18	CAGCAGGCTTTGAAGGCAGTGAGGGC	TCCCTGAGACCCTTTAACCTGTGA	..(((((..(((((((...(.((((.	.)))).)...))))))))))))..	17	26	0.00397
miR-125-5p|0|0	cDNA|ENSG00000221858|ENST00000641592|7|1|OR2A12	SEQ_FROM_167_190	-16.5	CTGGAGGATAGAGAGGAGAGGGGA	TCCCTGAGACCCTTTAACCTGTGA	..(.(((.(((((.((...(((((	)))))....))))))).))).)..	16	24	0.000212
miR-125-5p|0|0	cDNA|ENSG00000164889|ENST00000485713|7|1|SLC4A2	SEQ_FROM_4805_4826	-16	GGACAGGCTGGTGGGATGGGGT	TCCCTGAGACCCTTTAACCTGTGA	..(((((.(((.(((.(((((.	.)))))...))).))).)))))..	16	22	0.00505
miR-125-5p|0|0	cDNA|ENSG00000257923|ENST00000556210|7|1|CUX1	SEQ_FROM_3578_3603	-21.24	ACACCGAGGAGCCCAAGTCTCAGGGA	TCCCTGAGACCCTTTAACCTGTGA	.(((..(((.......((((((((((	)))))))))).......)))))).	16	26	0.000727
miR-125-5p|0|0	cDNA|ENSG00000001626|ENST00000649781|7|1|CFTR	SEQ_FROM_1879_1901	-16.6	AAACAGACTGGAGAGTTTGGGGA	TCCCTGAGACCCTTTAACCTGTGA	..((((..(((((.(((((((((	))))).)))).)))))..))))..	18	23	0.00619
miR-125-5p|0|0	cDNA|ENSG00000049540|ENST00000621115|7|1|ELN	SEQ_FROM_2577_2598	-18.8	TCCTGGGGGGAGGGAGGAGGGA	TCCCTGAGACCCTTTAACCTGTGA	(((.((..((((((...(((((	)))))....))))))..)).).))	16	22	0.00975
miR-125-5p|0|0	cDNA|ENSG00000104381|ENST00000220822|8|1|GDAP1	SEQ_FROM_20_43	-17.2	GTGTGGGAGGGAGAAGTCCAGGGC	TCCCTGAGACCCTTTAACCTGTGA	..(..((..((((..((((((((.	.))))).))).))))..))..)..	15	24	0.00233
miR-125-5p|0|0	cDNA|ENSG00000136999|ENST00000259526|8|1|CCN3	SEQ_FROM_951_977	-22.4	GCCCAGGTTCTGTGGGGTCTGCAGTGA	TCCCTGAGACCCTTTAACCTGTGA	...((((((....(((((((.(((.((	)).))))))))))..))))))...	18	27	0.00228
miR-125-5p|0|0	cDNA|ENSG00000205277|ENST00000536621|7|1|MUC12	SEQ_FROM_7616_7638	-16.32	CCACAAGCCCTGGACTTCAGGGA	TCCCTGAGACCCTTTAACCTGTGA	.((((......((..((((((((	))))))))..)).......)))).	14	23	0.00526
miR-125-5p|0|0	cDNA|ENSG00000008853|ENST00000251822|8|1|RHOBTB2	SEQ_FROM_2799_2820	-16.9	TCCACCTTACAGGGACCAGGGG	TCCCTGAGACCCTTTAACCTGTGA	((((..(((.((((.(((((((	)))))).).)))).)))..)).))	18	22	0.00333
miR-125-5p|0|0	cDNA|ENSG00000147804|ENST00000276833|8|-1|SLC39A4	SEQ_FROM_325_349	-19.7	TGAAAGGGAAACAGGCCCTCGGGGA	TCCCTGAGACCCTTTAACCTGTGA	....(((..((.(((..((((((((	))))))))..)))))..)))....	16	25	5.3e-05
miR-125-5p|0|0	cDNA|ENSG00000160972|ENST00000292539|8|1|PPP1R16A	SEQ_FROM_377_399	-22.8	ACACAGCTGGGAGGGGTTGGGGG	TCCCTGAGACCCTTTAACCTGTGA	.(((((...((((((.(..((((	))))..)..))))))...))))).	16	23	0.00526
miR-125-5p|0|0	cDNA|ENSG00000147475|ENST00000276461|8|1|ERLIN2	SEQ_FROM_2369_2390	-18.9	CCTGAGATTGAGGGGTAGGGGG	TCCCTGAGACCCTTTAACCTGTGA	....((.(((((((((.(((((	)))))...))))))))).))....	16	22	0.00469
miR-125-5p|0|0	cDNA|ENSG00000176907|ENST00000315792|8|1|TCIM	SEQ_FROM_825_846	-18.1	GGGAAGGGAGGAGGGAGAGGGA	TCCCTGAGACCCTTTAACCTGTGA	....(((..((((((..(((((	)))))....))))))..)))....	14	22	0.00907
miR-125-5p|0|0	cDNA|ENSG00000176907|ENST00000315792|8|1|TCIM	SEQ_FROM_832_855	-19.4	GAGGAGGGAGAGGGAGGACAGGGA	TCCCTGAGACCCTTTAACCTGTGA	..(.(((..(((((.(..((((((	))))))...))))))..))).)..	16	24	0.00907
miR-125-5p|0|0	cDNA|ENSG00000136213|ENST00000618655|7|1|CHST12	SEQ_FROM_5416_5439	-21.1	ACTCAGGTGAGAGGCTGGCAGGGC	TCCCTGAGACCCTTTAACCTGTGA	.(.(((((.(((((.(..(((((.	.)))))..).))))).))))).).	17	24	0.00333
miR-125-5p|0|0	cDNA|ENSG00000181638|ENST00000330701|8|1|ZFP41	SEQ_FROM_443_467	-25	TCAGAGAGGAGAAGGTGTCCGGGGA	TCCCTGAGACCCTTTAACCTGTGA	(((.((.(..(((((.(((((((((	)))))).))))))))..))).)))	20	25	0.00887
miR-125-5p|0|0	cDNA|ENSG00000186472|ENST00000423517|7|-1|PCLO	SEQ_FROM_2745_2769	-17.57	TCACAGAGTTTTCCACCAACAGGGG	TCCCTGAGACCCTTTAACCTGTGA	((((((.(((.........((((((	)))))).........)))))))))	15	25	0.00541
miR-125-5p|0|0	cDNA|ENSG00000120925|ENST00000319104|8|-1|RNF170	SEQ_FROM_1788_1812	-21.4	ACACAGGCACAGAGGACCTCAGAGA	TCCCTGAGACCCTTTAACCTGTGA	.((((((...(((((..(((((.((	)).)))))..)))))..)))))).	18	25	0.000769
miR-125-5p|0|0	cDNA|ENSG00000178538|ENST00000317995|8|-1|CA8	SEQ_FROM_931_953	-16.3	TTGCAGTGAAGGTGTCACCTGGA	TCCCTGAGACCCTTTAACCTGTGA	(..(((((((((.(((.(..(((	)))..).)))))))))..)))..)	17	23	0.00691
miR-125-5p|0|0	cDNA|ENSG00000147475|ENST00000519638|8|1|ERLIN2	SEQ_FROM_2362_2383	-18.9	CCTGAGATTGAGGGGTAGGGGG	TCCCTGAGACCCTTTAACCTGTGA	....((.(((((((((.(((((	)))))...))))))))).))....	16	22	0.00469
miR-125-5p|0|0	cDNA|ENSG00000164684|ENST00000327835|8|-1|ZNF704	SEQ_FROM_1477_1499	-27	CCCCAGGCAGAGGGGCTCAGGGC	TCCCTGAGACCCTTTAACCTGTGA	...((((..(((((((((((((.	.))))))).))))))..))))...	17	23	0.00947
miR-125-5p|0|0	cDNA|ENSG00000181638|ENST00000520584|8|1|ZFP41	SEQ_FROM_1157_1181	-25	TCAGAGAGGAGAAGGTGTCCGGGGA	TCCCTGAGACCCTTTAACCTGTGA	(((.((.(..(((((.(((((((((	)))))).))))))))..))).)))	20	25	0.00887
miR-125-5p|0|0	cDNA|ENSG00000008853|ENST00000519685|8|1|RHOBTB2	SEQ_FROM_2611_2632	-16.9	TCCACCTTACAGGGACCAGGGG	TCCCTGAGACCCTTTAACCTGTGA	((((..(((.((((.(((((((	)))))).).)))).)))..)).))	18	22	0.00332
miR-125-5p|0|0	cDNA|ENSG00000104320|ENST00000409330|8|-1|NBN	SEQ_FROM_75_99	-16.1	GCGCGGGCGGTGGGGTGATTGCGGC	TCCCTGAGACCCTTTAACCTGTGA	.((((((....(((((..(((.((.	.)).))).)))))....)))))).	16	25	0.0014
miR-125-5p|0|0	cDNA|ENSG00000234616|ENST00000571961|8|-1|JRK	SEQ_FROM_403_424	-16	AGGCAGGCAGAGTGGAGAGGGA	TCCCTGAGACCCTTTAACCTGTGA	..(((((.((((.((..(((((	)))))....))))))..)))))..	16	22	0.000446
miR-125-5p|0|0	cDNA|ENSG00000008853|ENST00000522948|8|1|RHOBTB2	SEQ_FROM_2314_2335	-16.9	TCCACCTTACAGGGACCAGGGG	TCCCTGAGACCCTTTAACCTGTGA	((((..(((.((((.(((((((	)))))).).)))).)))..)).))	18	22	0.00332
miR-125-5p|0|0	cDNA|ENSG00000234616|ENST00000615982|8|-1|JRK	SEQ_FROM_379_400	-16	AGGCAGGCAGAGTGGAGAGGGA	TCCCTGAGACCCTTTAACCTGTGA	..(((((.((((.((..(((((	)))))....))))))..)))))..	16	22	0.000445
miR-125-5p|0|0	cDNA|ENSG00000264668|ENST00000522452|8|1|AC138696.1	SEQ_FROM_868_892	-25	TCAGAGAGGAGAAGGTGTCCGGGGA	TCCCTGAGACCCTTTAACCTGTGA	(((.((.(..(((((.(((((((((	)))))).))))))))..))).)))	20	25	0.00886
miR-125-5p|0|0	cDNA|ENSG00000184156|ENST00000388996|8|-1|KCNQ3	SEQ_FROM_7196_7221	-19.9	TCAAGGCTGAGTGGGTTGAATGGGGA	TCCCTGAGACCCTTTAACCTGTGA	((((((.((((.(((((...((((((	)))))).))))))))).))).)))	21	26	0.00479
miR-125-5p|0|0	cDNA|ENSG00000126878|ENST00000247291|9|1|AIF1L	SEQ_FROM_705_728	-18.4	ATCTGCCTTAAAGGGGCTCTGGGT	TCCCTGAGACCCTTTAACCTGTGA	.......((((((((.(((.(((.	.))).))).)))))))).......	14	24	0.00138
miR-125-5p|0|0	cDNA|ENSG00000234616|ENST00000612905|8|-1|JRK	SEQ_FROM_403_424	-16	AGGCAGGCAGAGTGGAGAGGGA	TCCCTGAGACCCTTTAACCTGTGA	..(((((.((((.((..(((((	)))))....))))))..)))))..	16	22	0.00046
miR-125-5p|0|0	cDNA|ENSG00000234616|ENST00000612905|8|-1|JRK	SEQ_FROM_6751_6776	-19.1	GCTGAGGGCAGAGGGAGACCCAGGGC	TCCCTGAGACCCTTTAACCTGTGA	....(((..((((((...(.(((((.	.))))).).))))))..)))....	15	26	0.00209
miR-125-5p|0|0	cDNA|ENSG00000234616|ENST00000614134|8|-1|JRK	SEQ_FROM_211_232	-16	AGGCAGGCAGAGTGGAGAGGGA	TCCCTGAGACCCTTTAACCTGTGA	..(((((.((((.((..(((((	)))))....))))))..)))))..	16	22	0.00046
miR-125-5p|0|0	cDNA|ENSG00000234616|ENST00000614134|8|-1|JRK	SEQ_FROM_6559_6584	-19.1	GCTGAGGGCAGAGGGAGACCCAGGGC	TCCCTGAGACCCTTTAACCTGTGA	....(((..((((((...(.(((((.	.))))).).))))))..)))....	15	26	0.00209
miR-125-5p|0|0	cDNA|ENSG00000165272|ENST00000297991|9|-1|AQP3	SEQ_FROM_1255_1278	-16	GCAGGGGTGTGTGTGTGTGGGGGG	TCCCTGAGACCCTTTAACCTGTGA	.((.((((....(.((.(.((((.	.)))).).)).)....)))).)).	14	24	9.6e-05
miR-125-5p|0|0	cDNA|ENSG00000165272|ENST00000297991|9|-1|AQP3	SEQ_FROM_1490_1513	-19	CTACAGGCTTTTGGGAAGTAGGGT	TCCCTGAGACCCTTTAACCTGTGA	.((((((.....(((...(((((.	.)))))...))).....)))))).	14	24	0.00523
miR-125-5p|0|0	cDNA|ENSG00000097007|ENST00000318560|9|1|ABL1	SEQ_FROM_4820_4845	-22.62	TCATGTTCTGTGGGGGTCATCAGGGA	TCCCTGAGACCCTTTAACCTGTGA	((((.......(((((((.((((((.	.)))))))))))))......))))	17	26	0.00502
miR-125-5p|0|0	cDNA|ENSG00000148343|ENST00000358369|9|1|MIGA2	SEQ_FROM_2014_2037	-20.2	GCACGGGCTGGGGGGTGGCAGAGA	TCCCTGAGACCCTTTAACCTGTGA	...((((.((((((((..(((.((	)).)))..)))))))).))))...	17	24	0.00201
miR-125-5p|0|0	cDNA|ENSG00000160326|ENST00000371897|9|-1|SLC2A6	SEQ_FROM_1820_1846	-16.7	TCACAAGTCTTATGGGCACCACAGGGA	TCCCTGAGACCCTTTAACCTGTGA	.((((.((.....(((...(.((((((	)))))).).)))....)).)))).	16	27	0.00564
miR-125-5p|0|0	cDNA|ENSG00000160326|ENST00000371899|9|-1|SLC2A6	SEQ_FROM_2009_2035	-16.7	TCACAAGTCTTATGGGCACCACAGGGA	TCCCTGAGACCCTTTAACCTGTGA	.((((.((.....(((...(.((((((	)))))).).)))....)).)))).	16	27	0.00564
miR-125-5p|0|0	cDNA|ENSG00000198853|ENST00000361226|9|1|RUSC2	SEQ_FROM_3896_3921	-17.1	GAAGAGGTGGCAGAGGCAGCCGGGGG	TCCCTGAGACCCTTTAACCTGTGA	..(.((((...(((((...(((((((	)))))).)..))))).)))).)..	17	26	1.9e-05
miR-125-5p|0|0	cDNA|ENSG00000198853|ENST00000361226|9|1|RUSC2	SEQ_FROM_3905_3929	-23.9	GCAGAGGCAGCCGGGGGCTCAGGGC	TCCCTGAGACCCTTTAACCTGTGA	.((.(((.....((((((((((((.	.))))))).)))))...))).)).	17	25	1.9e-05
miR-125-5p|0|0	cDNA|ENSG00000213694|ENST00000358157|9|1|S1PR3	SEQ_FROM_1793_1816	-19.4	TCACAGAGAGGGAAGGTCGTGGGC	TCCCTGAGACCCTTTAACCTGTGA	((((((.(..(((.((((..(((.	.)))...)))).)))..)))))))	17	24	0.00505
miR-125-5p|0|0	cDNA|ENSG00000136944|ENST00000355497|9|1|LMX1B	SEQ_FROM_1795_1817	-16	GGGCAGGCGCAAAGGGACAGAGA	TCCCTGAGACCCTTTAACCTGTGA	..(((((...((((((.(((.((	)).)))...))))))..)))))..	16	23	0.0012
miR-125-5p|0|0	cDNA|ENSG00000165113|ENST00000376365|9|-1|GKAP1	SEQ_FROM_51_74	-20.7	CCGCGGGAGAGGCGGCGGCGGGGG	TCCCTGAGACCCTTTAACCTGTGA	.(((((((((((.(....((((((	))))))...))))))..)))))).	18	24	0.00251
miR-125-5p|0|0	cDNA|ENSG00000165113|ENST00000376365|9|-1|GKAP1	SEQ_FROM_60_83	-17.7	AGGCGGCGGCGGGGGGAGGAGGGA	TCCCTGAGACCCTTTAACCTGTGA	..((((.(..((((((...(((((	)))))....))))))..)))))..	16	24	0.00251
miR-125-5p|0|0	cDNA|ENSG00000165113|ENST00000376365|9|-1|GKAP1	SEQ_FROM_68_92	-18.6	GCGGGGGGAGGAGGGAGAGGAGGGC	TCCCTGAGACCCTTTAACCTGTGA	.((.(((..((((((.....((((.	.))))....))))))..))).)).	15	25	0.00251
miR-125-5p|0|0	cDNA|ENSG00000126878|ENST00000372309|9|1|AIF1L	SEQ_FROM_838_861	-18.4	ATCTGCCTTAAAGGGGCTCTGGGT	TCCCTGAGACCCTTTAACCTGTGA	.......((((((((.(((.(((.	.))).))).)))))))).......	14	24	0.00138
miR-125-5p|0|0	cDNA|ENSG00000137135|ENST00000378387|9|-1|ARHGEF39	SEQ_FROM_2464_2487	-17.1	TCTGGGGATAAGGGAAAAAAGGGG	TCCCTGAGACCCTTTAACCTGTGA	((((((...(((((.....(((((	)))))....)))))...)))).))	16	24	0.00456
miR-125-5p|0|0	cDNA|ENSG00000148187|ENST00000344641|9|1|MRRF	SEQ_FROM_9190_9214	-18.32	ACAGAGGAACACTTGGCATCAGGGA	TCCCTGAGACCCTTTAACCTGTGA	.((.(((.......((..(((((((	)))))))..))......))).)).	14	25	0.00288
miR-125-5p|0|0	cDNA|ENSG00000137103|ENST00000377996|9|1|TMEM8B	SEQ_FROM_951_976	-21.6	GTGCTGGGATTACAGGGTCTCCAGGA	TCCCTGAGACCCTTTAACCTGTGA	..((.(((.(((.((((((((..(((	)))..)))))))).))))))))..	19	26	0.00679
miR-125-5p|0|0	cDNA|ENSG00000165181|ENST00000394779|9|-1|SHOC1	SEQ_FROM_242_265	-16.2	CTACATGTCAGAGACTCTGGGGGA	TCCCTGAGACCCTTTAACCTGTGA	.((((.((.((((..(((.((((.	.)))).)))..)))).)).)))).	17	24	0.00356
miR-125-5p|0|0	cDNA|ENSG00000119522|ENST00000373624|9|-1|DENND1A	SEQ_FROM_2748_2772	-16.02	CCACACCAGCCGGGCCTTTCGGGGC	TCCCTGAGACCCTTTAACCTGTGA	.((((......(((..((((((((.	.))))))))))).......)))).	15	25	0.00382
miR-125-5p|0|0	cDNA|ENSG00000186638|ENST00000379174|9|-1|KIF24	SEQ_FROM_4209_4232	-21.8	CCATTGGTGCTAGGGGGACAGGGG	TCCCTGAGACCCTTTAACCTGTGA	.(((.(((...(((((..((((((	))))))...)))))..))).))).	17	24	0.00168
miR-125-5p|0|0	cDNA|ENSG00000126878|ENST00000372300|9|1|AIF1L	SEQ_FROM_614_637	-18.4	ATCTGCCTTAAAGGGGCTCTGGGT	TCCCTGAGACCCTTTAACCTGTGA	.......((((((((.(((.(((.	.))).))).)))))))).......	14	24	0.00138
miR-125-5p|0|0	cDNA|ENSG00000213694|ENST00000375846|9|1|S1PR3	SEQ_FROM_6113_6136	-19.4	TCACAGAGAGGGAAGGTCGTGGGC	TCCCTGAGACCCTTTAACCTGTGA	((((((.(..(((.((((..(((.	.)))...)))).)))..)))))))	17	24	0.00507
miR-125-5p|0|0	cDNA|ENSG00000130713|ENST00000372351|9|1|EXOSC2	SEQ_FROM_546_568	-16.1	GCACAAAGAAGAGGAAGCAGGGG	TCCCTGAGACCCTTTAACCTGTGA	.((((....(((((...((((((	))))))....)))))....)))).	15	23	0.00714
miR-125-5p|0|0	cDNA|ENSG00000178031|ENST00000380548|9|1|ADAMTSL1	SEQ_FROM_6072_6094	-19	CAGTGGGGCAGGGTGAGCAGGGG	TCCCTGAGACCCTTTAACCTGTGA	....(((..(((((...((((((	))))))..)))))....)))....	14	23	0.00204
miR-125-5p|0|0	cDNA|ENSG00000165113|ENST00000388782|9|-1|GKAP1	SEQ_FROM_285_308	-20.7	CCGCGGGAGAGGCGGCGGCGGGGG	TCCCTGAGACCCTTTAACCTGTGA	.(((((((((((.(....((((((	))))))...))))))..)))))).	18	24	0.00249
miR-125-5p|0|0	cDNA|ENSG00000165113|ENST00000388782|9|-1|GKAP1	SEQ_FROM_294_317	-17.7	AGGCGGCGGCGGGGGGAGGAGGGA	TCCCTGAGACCCTTTAACCTGTGA	..((((.(..((((((...(((((	)))))....))))))..)))))..	16	24	0.00249
miR-125-5p|0|0	cDNA|ENSG00000165113|ENST00000388782|9|-1|GKAP1	SEQ_FROM_302_326	-18.6	GCGGGGGGAGGAGGGAGAGGAGGGC	TCCCTGAGACCCTTTAACCTGTGA	.((.(((..((((((.....((((.	.))))....))))))..))).)).	15	25	0.00249
miR-125-5p|0|0	cDNA|ENSG00000130713|ENST00000372358|9|1|EXOSC2	SEQ_FROM_642_664	-16.1	GCACAAAGAAGAGGAAGCAGGGG	TCCCTGAGACCCTTTAACCTGTGA	.((((....(((((...((((((	))))))....)))))....)))).	15	23	0.00717
miR-125-5p|0|0	cDNA|ENSG00000148153|ENST00000374242|9|-1|INIP	SEQ_FROM_2216_2239	-17	CTGCGGCGCAGAGCTCCTCAGGGG	TCCCTGAGACCCTTTAACCTGTGA	..((((...((((...((((((((	))))))))...))))...))))..	16	24	0.00935
miR-125-5p|0|0	cDNA|ENSG00000130720|ENST00000372338|9|-1|FIBCD1	SEQ_FROM_324_346	-19.8	AAGGAGGGAGGAGGGACGAGGGA	TCCCTGAGACCCTTTAACCTGTGA	..(.(((..((((((.(.(((((	)))))..).))))))..))).)..	16	23	0.00805
miR-125-5p|0|0	cDNA|ENSG00000165113|ENST00000376371|9|-1|GKAP1	SEQ_FROM_188_211	-20.7	CCGCGGGAGAGGCGGCGGCGGGGG	TCCCTGAGACCCTTTAACCTGTGA	.(((((((((((.(....((((((	))))))...))))))..)))))).	18	24	0.00252
miR-125-5p|0|0	cDNA|ENSG00000165113|ENST00000376371|9|-1|GKAP1	SEQ_FROM_197_220	-17.7	AGGCGGCGGCGGGGGGAGGAGGGA	TCCCTGAGACCCTTTAACCTGTGA	..((((.(..((((((...(((((	)))))....))))))..)))))..	16	24	0.00252
miR-125-5p|0|0	cDNA|ENSG00000165113|ENST00000376371|9|-1|GKAP1	SEQ_FROM_205_229	-18.6	GCGGGGGGAGGAGGGAGAGGAGGGC	TCCCTGAGACCCTTTAACCTGTGA	.((.(((..((((((.....((((.	.))))....))))))..))).)).	15	25	0.00252
miR-125-5p|0|0	cDNA|ENSG00000126878|ENST00000372302|9|1|AIF1L	SEQ_FROM_670_693	-18.4	ATCTGCCTTAAAGGGGCTCTGGGT	TCCCTGAGACCCTTTAACCTGTGA	.......((((((((.(((.(((.	.))).))).)))))))).......	14	24	0.00138
miR-125-5p|0|0	cDNA|ENSG00000136944|ENST00000373474|9|1|LMX1B	SEQ_FROM_1783_1805	-16	GGGCAGGCGCAAAGGGACAGAGA	TCCCTGAGACCCTTTAACCTGTGA	..(((((...((((((.(((.((	)).)))...))))))..)))))..	16	23	0.0012
miR-125-5p|0|0	cDNA|ENSG00000267206|ENST00000476567|9|-1|LCN6	SEQ_FROM_602_627	-21.7	GGGTGGGGCCCTGGGGTGCTGGGGGG	TCCCTGAGACCCTTTAACCTGTGA	..(..((.....(((((.((.(((((	))))).)))))))....))..)..	15	26	0.00842
miR-125-5p|0|0	cDNA|ENSG00000137033|ENST00000417746|9|1|IL33	SEQ_FROM_20_44	-17.2	ACACAGAGCTGCAGCTCTTCAGGGA	TCCCTGAGACCCTTTAACCTGTGA	.(((((.(.((.((...((((((((	))))))))...)).)).)))))).	18	25	0.0082
miR-125-5p|0|0	cDNA|ENSG00000137135|ENST00000475323|9|-1|ARHGEF39	SEQ_FROM_2102_2125	-17.1	TCTGGGGATAAGGGAAAAAAGGGG	TCCCTGAGACCCTTTAACCTGTGA	((((((...(((((.....(((((	)))))....)))))...)))).))	16	24	0.00454
miR-125-5p|0|0	cDNA|ENSG00000167110|ENST00000611957|9|-1|GOLGA2	SEQ_FROM_1961_1984	-18	CTGCAGCAGCAGGAAGCTCAGGGC	TCCCTGAGACCCTTTAACCTGTGA	..((((....(((...(((((((.	.)))))))..))).....))))..	14	24	0.00944
miR-125-5p|0|0	cDNA|ENSG00000148343|ENST00000439290|9|1|MIGA2	SEQ_FROM_2733_2756	-20.2	GCACGGGCTGGGGGGTGGCAGAGA	TCCCTGAGACCCTTTAACCTGTGA	...((((.((((((((..(((.((	)).)))..)))))))).))))...	17	24	0.00202
miR-125-5p|0|0	cDNA|ENSG00000137094|ENST00000453597|9|1|DNAJB5	SEQ_FROM_138_163	-16.4	GGAGGGGGCAGCGGCTGTCTCACGGA	TCCCTGAGACCCTTTAACCTGTGA	..(.(((..((.((..((((((.(((	))).)))))))).))..))).)..	17	26	0.00584
miR-125-5p|0|0	cDNA|ENSG00000214402|ENST00000408973|9|1|LCNL1	SEQ_FROM_184_209	-19	TGACTGGAGTAGGGGTTGGCTGGGGA	TCCCTGAGACCCTTTAACCTGTGA	(.((.((...(((((((...((((((	)))))).)))))))...)).)).)	18	26	0.00589
miR-125-5p|0|0	cDNA|ENSG00000187024|ENST00000419060|9|-1|PTRH1	SEQ_FROM_469_488	-20.6	TCAAGGTCAGGGATCAGGGT	TCCCTGAGACCCTTTAACCTGTGA	(((((((.((((.((((((.	.))))))..))))...)))).)))	17	20	0.00672
miR-125-5p|0|0	cDNA|ENSG00000186193|ENST00000409687|9|-1|SAPCD2	SEQ_FROM_1671_1695	-21.1	CAACGGGCAGCAGAGGGCGCGGGGC	TCCCTGAGACCCTTTAACCTGTGA	..(((((....(((((((.(((((.	.))))).).))))))..)))))..	17	25	0.00571
miR-125-5p|0|0	cDNA|ENSG00000198853|ENST00000455600|9|1|RUSC2	SEQ_FROM_4311_4336	-17.1	GAAGAGGTGGCAGAGGCAGCCGGGGG	TCCCTGAGACCCTTTAACCTGTGA	..(.((((...(((((...(((((((	)))))).)..))))).)))).)..	17	26	1.8e-05
miR-125-5p|0|0	cDNA|ENSG00000198853|ENST00000455600|9|1|RUSC2	SEQ_FROM_4320_4344	-23.9	GCAGAGGCAGCCGGGGGCTCAGGGC	TCCCTGAGACCCTTTAACCTGTGA	.((.(((.....((((((((((((.	.))))))).)))))...))).)).	17	25	1.8e-05
miR-125-5p|0|0	cDNA|ENSG00000186638|ENST00000402558|9|-1|KIF24	SEQ_FROM_4611_4634	-21.8	CCATTGGTGCTAGGGGGACAGGGG	TCCCTGAGACCCTTTAACCTGTGA	.(((.(((...(((((..((((((	))))))...)))))..))).))).	17	24	0.00167
miR-125-5p|0|0	cDNA|ENSG00000186350|ENST00000481739|9|1|RXRA	SEQ_FROM_2526_2551	-22.4	CCGCGGGGATGGGAGGGGAGGAGGGT	TCCCTGAGACCCTTTAACCTGTGA	.((((((....((((((....((((.	.))))....))))))..)))))).	16	26	0.0072
miR-125-5p|0|0	cDNA|ENSG00000130713|ENST00000546165|9|1|EXOSC2	SEQ_FROM_584_606	-16.1	GCACAAAGAAGAGGAAGCAGGGG	TCCCTGAGACCCTTTAACCTGTGA	.((((....(((((...((((((	))))))....)))))....)))).	15	23	0.00714
miR-125-5p|0|0	cDNA|ENSG00000165124|ENST00000374469|9|-1|SVEP1	SEQ_FROM_11715_11740	-21.1	TTTTGGGAGGAAGGGGAAGACAGGGA	TCCCTGAGACCCTTTAACCTGTGA	....(((..((((((.....((((((	))))))...))))))..)))....	15	26	0.00299
miR-125-5p|0|0	cDNA|ENSG00000167110|ENST00000421699|9|-1|GOLGA2	SEQ_FROM_1961_1984	-18	CTGCAGCAGCAGGAAGCTCAGGGC	TCCCTGAGACCCTTTAACCTGTGA	..((((....(((...(((((((.	.)))))))..))).....))))..	14	24	0.00944
miR-125-5p|0|0	cDNA|ENSG00000178031|ENST00000542621|9|1|ADAMTSL1	SEQ_FROM_1996_2018	-19	CAGTGGGGCAGGGTGAGCAGGGG	TCCCTGAGACCCTTTAACCTGTGA	....(((..(((((...((((((	))))))..)))))....)))....	14	23	0.00203
miR-125-5p|0|0	cDNA|ENSG00000148343|ENST00000445183|9|1|MIGA2	SEQ_FROM_1986_2009	-20.2	GCACGGGCTGGGGGGTGGCAGAGA	TCCCTGAGACCCTTTAACCTGTGA	...((((.((((((((..(((.((	)).)))..)))))))).))))...	17	24	0.00201
miR-125-5p|0|0	cDNA|ENSG00000137135|ENST00000490638|9|-1|ARHGEF39	SEQ_FROM_3736_3759	-17.1	TCTGGGGATAAGGGAAAAAAGGGG	TCCCTGAGACCCTTTAACCTGTGA	((((((...(((((.....(((((	)))))....)))))...)))).))	16	24	0.00456
miR-125-5p|0|0	cDNA|ENSG00000067840|ENST00000164640|X|-1|PDZD4	SEQ_FROM_1192_1213	-19.1	CTGCTGGCCGAGGGGGCGGGGC	TCCCTGAGACCCTTTAACCTGTGA	..((.((..((((((.(((((.	.)))))...))))))..)).))..	15	22	0.00385
miR-125-5p|0|0	cDNA|ENSG00000165259|ENST00000297977|X|-1|HDX	SEQ_FROM_4864_4889	-21.1	TTACTATCTGAAGGCTCTCTCAGGGA	TCCCTGAGACCCTTTAACCTGTGA	.(((....((((((...(((((((((	))))))))).))))))....))).	18	26	0.00249
miR-125-5p|0|0	cDNA|ENSG00000147234|ENST00000276185|X|1|FRMPD3	SEQ_FROM_5323_5347	-19	CAGCAGGTGGCAGCAGCTGCAGGGG	TCCCTGAGACCCTTTAACCTGTGA	..((((((...((...((.((((((	))))))))...))...))))))..	16	25	0.000684
miR-125-5p|0|0	cDNA|ENSG00000165194|ENST00000255531|X|-1|PCDH19	SEQ_FROM_5135_5159	-16.4	GAGGGGGTGGGTAAGGCAGTAGGGA	TCCCTGAGACCCTTTAACCTGTGA	..(.((((....((((...((((((	))))))....))))..)))).)..	15	25	0.00807
miR-125-5p|0|0	cDNA|ENSG00000165194|ENST00000255531|X|-1|PCDH19	SEQ_FROM_5150_5175	-20.3	GCAGTAGGGATGGGGTTAGGTAGGGG	TCCCTGAGACCCTTTAACCTGTGA	.((.((((...((((((...((((((	)))))).))))))....)))))).	18	26	0.00807
miR-125-5p|0|0	cDNA|ENSG00000071889|ENST00000322269|X|-1|FAM3A	SEQ_FROM_593_616	-17.8	CTACAGGTCCAGAGAGCTCGGTGA	TCCCTGAGACCCTTTAACCTGTGA	.(((((((..((((.((((((.((	)).))))).).)))).))))))).	19	24	0.00485
miR-125-5p|0|0	cDNA|ENSG00000005302|ENST00000337339|X|1|MSL3	SEQ_FROM_1243_1265	-16.6	TCTCGGGTGCCCCAGGCCGGGGA	TCCCTGAGACCCTTTAACCTGTGA	...(((((......(((((((((	)))))).).)).....)))))...	14	23	0.00749
miR-125-5p|0|0	cDNA|ENSG00000102001|ENST00000323022|X|-1|CACNA1F	SEQ_FROM_4942_4967	-16.9	ACACAGAGGAGGAGGAAGAAGAGGGG	TCCCTGAGACCCTTTAACCTGTGA	.(((((.(..(((((......(((((	))))).....)))))..)))))).	16	26	0.00272
miR-125-5p|0|0	cDNA|ENSG00000122122|ENST00000356892|X|1|SASH3	SEQ_FROM_613_637	-19	GCCCAGGTTCTGGCAGCTTCGGGGA	TCCCTGAGACCCTTTAACCTGTGA	...((((((..((...((.((((((	))))))))..))...))))))...	16	25	0.0033
miR-125-5p|0|0	cDNA|ENSG00000172534|ENST00000310441|X|-1|HCFC1	SEQ_FROM_3193_3214	-23.6	ACGCAGGCCAGTGGGGCGGGGA	TCCCTGAGACCCTTTAACCTGTGA	.((((((.....(((.((((((	))))))...))).....)))))).	15	22	0.00484
miR-125-5p|0|0	cDNA|ENSG00000169057|ENST00000303391|X|-1|MECP2	SEQ_FROM_682_702	-17.4	TCACGGTAACTGGGAGAGGGA	TCCCTGAGACCCTTTAACCTGTGA	(((((((....(((..(((((	)))))....)))....))).))))	15	21	0.00449
miR-125-5p|0|0	cDNA|ENSG00000165192|ENST00000344384|X|-1|ASB11	SEQ_FROM_516_540	-16.2	AGGCAGTGAAGAGAGGTCACAGAGA	TCCCTGAGACCCTTTAACCTGTGA	..((((...((((.((((.(((.((	)).))).))))))))...))))..	17	25	0.00611
miR-125-5p|0|0	cDNA|ENSG00000130119|ENST00000360845|X|1|GNL3L	SEQ_FROM_5159_5183	-22.8	CAACAGAGTGAGACTGTCTCAGGGG	TCCCTGAGACCCTTTAACCTGTGA	..((((.((.(((..((((((((((	))))))))))..))).))))))..	19	25	0.000789
miR-125-5p|0|0	cDNA|ENSG00000102001|ENST00000376251|X|-1|CACNA1F	SEQ_FROM_4718_4743	-16.9	ACACAGAGGAGGAGGAAGAAGAGGGG	TCCCTGAGACCCTTTAACCTGTGA	.(((((.(..(((((......(((((	))))).....)))))..)))))).	16	26	0.00273
miR-125-5p|0|0	cDNA|ENSG00000184368|ENST00000379651|X|-1|MAP7D2	SEQ_FROM_71_95	-18.23	GCGCGGGGAACCTCTCTCCCAGGGA	TCCCTGAGACCCTTTAACCTGTGA	.((((((.........((.((((((	)))))).))........)))))).	14	25	0.00754
miR-125-5p|0|0	cDNA|ENSG00000250423|ENST00000402510|X|-1|KIAA1210	SEQ_FROM_4564_4591	-18.4	TCCCAGGGGCTCCTGGATGCTGCAGGGA	TCCCTGAGACCCTTTAACCTGTGA	((.((((.......((...((.((((((	))))))))..)).....)))).))	16	28	0.0062
miR-125-5p|0|0	cDNA|ENSG00000184368|ENST00000379643|X|-1|MAP7D2	SEQ_FROM_80_104	-18.23	GCGCGGGGAACCTCTCTCCCAGGGA	TCCCTGAGACCCTTTAACCTGTGA	.((((((.........((.((((((	)))))).))........)))))).	14	25	0.00755
miR-125-5p|0|0	cDNA|ENSG00000067840|ENST00000393758|X|-1|PDZD4	SEQ_FROM_1268_1289	-19.1	CTGCTGGCCGAGGGGGCGGGGC	TCCCTGAGACCCTTTAACCTGTGA	..((.((..((((((.(((((.	.)))))...))))))..)).))..	15	22	0.00384
miR-125-5p|0|0	cDNA|ENSG00000165194|ENST00000373034|X|-1|PCDH19	SEQ_FROM_6952_6976	-16.4	GAGGGGGTGGGTAAGGCAGTAGGGA	TCCCTGAGACCCTTTAACCTGTGA	..(.((((....((((...((((((	))))))....))))..)))).)..	15	25	0.00808
miR-125-5p|0|0	cDNA|ENSG00000165194|ENST00000373034|X|-1|PCDH19	SEQ_FROM_6967_6992	-20.3	GCAGTAGGGATGGGGTTAGGTAGGGG	TCCCTGAGACCCTTTAACCTGTGA	.((.((((...((((((...((((((	)))))).))))))....)))))).	18	26	0.00808
miR-125-5p|0|0	cDNA|ENSG00000165259|ENST00000373177|X|-1|HDX	SEQ_FROM_4973_4998	-21.1	TTACTATCTGAAGGCTCTCTCAGGGA	TCCCTGAGACCCTTTAACCTGTGA	.(((....((((((...(((((((((	))))))))).))))))....))).	18	26	0.00249
miR-125-5p|0|0	cDNA|ENSG00000102001|ENST00000376265|X|-1|CACNA1F	SEQ_FROM_4975_5000	-16.9	ACACAGAGGAGGAGGAAGAAGAGGGG	TCCCTGAGACCCTTTAACCTGTGA	.(((((.(..(((((......(((((	))))).....)))))..)))))).	16	26	0.00272
miR-125-5p|0|0	cDNA|ENSG00000102007|ENST00000376322|X|1|PLP2	SEQ_FROM_413_435	-20.3	TCGCAGGGGTAAAGGCCATGGGA	TCCCTGAGACCCTTTAACCTGTGA	.((((((..((((((....((((	))))......)))))).)))))).	16	23	0.00274
miR-125-5p|0|0	cDNA|ENSG00000102007|ENST00000376322|X|1|PLP2	SEQ_FROM_455_477	-21.3	CGAAGGGTTTGAGGAGCCAGGGA	TCCCTGAGACCCTTTAACCTGTGA	....(((((.((((..(((((((	)))))).)..)))).)))))....	16	23	0.00274
miR-125-5p|0|0	cDNA|ENSG00000184481|ENST00000374259|X|1|FOXO4	SEQ_FROM_2975_3001	-22.5	AGGCAGCGGGGAGGGGAGGAACAGGGA	TCCCTGAGACCCTTTAACCTGTGA	..((((.(..((((((.....((((((	))))))...))))))..)))))..	17	27	0.00954
miR-125-5p|0|0	cDNA|ENSG00000165288|ENST00000373275|X|-1|BRWD3	SEQ_FROM_5272_5295	-19.6	AGGCAGAGGAAGAGGAGGCAGGGG	TCCCTGAGACCCTTTAACCTGTGA	..((((.(..(((((.(.((((((	))))))...))))))..)))))..	17	24	0.00512
miR-125-5p|0|0	cDNA|ENSG00000165192|ENST00000380470|X|-1|ASB11	SEQ_FROM_474_498	-16.2	AGGCAGTGAAGAGAGGTCACAGAGA	TCCCTGAGACCCTTTAACCTGTGA	..((((...((((.((((.(((.((	)).))).))))))))...))))..	17	25	0.00609
miR-125-5p|0|0	cDNA|ENSG00000169057|ENST00000453960|X|-1|MECP2	SEQ_FROM_605_625	-17.4	TCACGGTAACTGGGAGAGGGA	TCCCTGAGACCCTTTAACCTGTGA	(((((((....(((..(((((	)))))....)))....))).))))	15	21	0.00441
miR-125-5p|0|0	cDNA|ENSG00000156313|ENST00000378505|X|-1|RPGR	SEQ_FROM_2683_2705	-18.9	GAAGAGGAGGAAGGGGAGGGGGA	TCCCTGAGACCCTTTAACCTGTGA	....(((..((((((...(((((	)))))....))))))..)))....	14	23	0.00878
miR-125-5p|0|0	cDNA|ENSG00000156313|ENST00000378505|X|-1|RPGR	SEQ_FROM_2635_2657	-16.3	GAGGAGGGGAAAGGAGAGAGGGA	TCCCTGAGACCCTTTAACCTGTGA	..(.(((..(((((....(((((	))))).....)))))..))).)..	14	23	0.000619
miR-125-5p|0|0	cDNA|ENSG00000156313|ENST00000378505|X|-1|RPGR	SEQ_FROM_2697_2720	-17.3	GGAGGGGGAAGAGGAGGAAGGGGA	TCCCTGAGACCCTTTAACCTGTGA	..(.(((..(((((.(...(((((	)))))....))))))..))).)..	15	24	0.00878
miR-125-5p|0|0	cDNA|ENSG00000156313|ENST00000378505|X|-1|RPGR	SEQ_FROM_2704_2726	-19.3	GAAGAGGAGGAAGGGGAGGGGGA	TCCCTGAGACCCTTTAACCTGTGA	..(.(((..((((((...(((((	)))))....))))))..))).)..	15	23	0.00878
miR-125-5p|0|0	cDNA|ENSG00000156313|ENST00000378505|X|-1|RPGR	SEQ_FROM_2981_3002	-17.9	AGGAAGGAGAAGGGGAAGGGGA	TCCCTGAGACCCTTTAACCTGTGA	....(((.((((((...(((((	)))))....))))))..)))....	14	22	0.00906
miR-125-5p|0|0	cDNA|ENSG00000156313|ENST00000378505|X|-1|RPGR	SEQ_FROM_3141_3164	-17.3	GGAGGGGGAAGAGGAGGAAGGGGA	TCCCTGAGACCCTTTAACCTGTGA	..(.(((..(((((.(...(((((	)))))....))))))..))).)..	15	24	0.000322
miR-125-5p|0|0	cDNA|ENSG00000169057|ENST00000640414|X|-1|MECP2	SEQ_FROM_554_574	-17.4	TCACGGTAACTGGGAGAGGGA	TCCCTGAGACCCTTTAACCTGTGA	(((((((....(((..(((((	)))))....)))....))).))))	15	21	0.00433
miR-125-5p|0|0	cDNA|ENSG00000171365|ENST00000376088|X|1|CLCN5	SEQ_FROM_444_469	-16	AAACAGACTGTCCCAGGTCTCAGAGA	TCCCTGAGACCCTTTAACCTGTGA	..((((..((.....((((((((.((	)).))))))))...))..))))..	16	26	0.00172
miR-125-5p|0|0	cDNA|ENSG00000071889|ENST00000449971|X|-1|FAM3A	SEQ_FROM_581_604	-17.8	CTACAGGTCCAGAGAGCTCGGTGA	TCCCTGAGACCCTTTAACCTGTGA	.(((((((..((((.((((((.((	)).))))).).)))).))))))).	19	24	0.00481
miR-125-5p|0|0	cDNA|ENSG00000156313|ENST00000645032|X|-1|RPGR	SEQ_FROM_2600_2622	-16.3	GAGGAGGGGAAAGGAGAGAGGGA	TCCCTGAGACCCTTTAACCTGTGA	..(.(((..(((((....(((((	))))).....)))))..))).)..	14	23	0.000621
miR-125-5p|0|0	cDNA|ENSG00000156313|ENST00000645032|X|-1|RPGR	SEQ_FROM_2648_2670	-18.9	GAAGAGGAGGAAGGGGAGGGGGA	TCCCTGAGACCCTTTAACCTGTGA	....(((..((((((...(((((	)))))....))))))..)))....	14	23	0.00878
miR-125-5p|0|0	cDNA|ENSG00000156313|ENST00000645032|X|-1|RPGR	SEQ_FROM_2662_2685	-17.3	GGAGGGGGAAGAGGAGGAAGGGGA	TCCCTGAGACCCTTTAACCTGTGA	..(.(((..(((((.(...(((((	)))))....))))))..))).)..	15	24	0.00878
miR-125-5p|0|0	cDNA|ENSG00000156313|ENST00000645032|X|-1|RPGR	SEQ_FROM_2669_2691	-19.3	GAAGAGGAGGAAGGGGAGGGGGA	TCCCTGAGACCCTTTAACCTGTGA	..(.(((..((((((...(((((	)))))....))))))..))).)..	15	23	0.00878
miR-125-5p|0|0	cDNA|ENSG00000156313|ENST00000645032|X|-1|RPGR	SEQ_FROM_2946_2967	-17.9	AGGAAGGAGAAGGGGAAGGGGA	TCCCTGAGACCCTTTAACCTGTGA	....(((.((((((...(((((	)))))....))))))..)))....	14	22	0.00906
miR-125-5p|0|0	cDNA|ENSG00000156313|ENST00000645032|X|-1|RPGR	SEQ_FROM_3106_3129	-17.3	GGAGGGGGAAGAGGAGGAAGGGGA	TCCCTGAGACCCTTTAACCTGTGA	..(.(((..(((((.(...(((((	)))))....))))))..))).)..	15	24	0.000321
miR-125-5p|0|0	cDNA|ENSG00000165192|ENST00000480796|X|-1|ASB11	SEQ_FROM_557_581	-16.2	AGGCAGTGAAGAGAGGTCACAGAGA	TCCCTGAGACCCTTTAACCTGTGA	..((((...((((.((((.(((.((	)).))).))))))))...))))..	17	25	0.00604
miR-125-5p|0|0	cDNA|ENSG00000071889|ENST00000621967|X|-1|FAM3A	SEQ_FROM_690_713	-17.8	CTACAGGTCCAGAGAGCTCGGTGA	TCCCTGAGACCCTTTAACCTGTGA	.(((((((..((((.((((((.((	)).))))).).)))).))))))).	19	24	0.00485
miR-125-5p|0|0	cDNA|ENSG00000184368|ENST00000443379|X|-1|MAP7D2	SEQ_FROM_77_101	-18.23	GCGCGGGGAACCTCTCTCCCAGGGA	TCCCTGAGACCCTTTAACCTGTGA	.((((((.........((.((((((	)))))).))........)))))).	14	25	0.00753
miR-125-5p|0|0	cDNA|ENSG00000071889|ENST00000434658|X|-1|FAM3A	SEQ_FROM_690_713	-17.8	CTACAGGTCCAGAGAGCTCGGTGA	TCCCTGAGACCCTTTAACCTGTGA	.(((((((..((((.((((((.((	)).))))).).)))).))))))).	19	24	0.00485
miR-125-5p|0|0	cDNA|ENSG00000165194|ENST00000420881|X|-1|PCDH19	SEQ_FROM_5132_5156	-16.4	GAGGGGGTGGGTAAGGCAGTAGGGA	TCCCTGAGACCCTTTAACCTGTGA	..(.((((....((((...((((((	))))))....))))..)))).)..	15	25	0.00807
miR-125-5p|0|0	cDNA|ENSG00000165194|ENST00000420881|X|-1|PCDH19	SEQ_FROM_5147_5172	-20.3	GCAGTAGGGATGGGGTTAGGTAGGGG	TCCCTGAGACCCTTTAACCTGTGA	.((.((((...((((((...((((((	)))))).))))))....)))))).	18	26	0.00807
miR-125-5p|0|0	cDNA|ENSG00000067840|ENST00000544474|X|-1|PDZD4	SEQ_FROM_923_944	-19.1	CTGCTGGCCGAGGGGGCGGGGC	TCCCTGAGACCCTTTAACCTGTGA	..((.((..((((((.(((((.	.)))))...))))))..)).))..	15	22	0.00385
miR-125-5p|0|0	cDNA|ENSG00000008086|ENST00000623535|X|1|CDKL5	SEQ_FROM_2917_2943	-18.4	AGCCAGTGGGGAGGGGTGGGAAAGGGT	TCCCTGAGACCCTTTAACCTGTGA	...(((.(..(((((((.....((((.	.))))...)))))))..))))...	15	27	0.00791
miR-125-5p|0|0	cDNA|ENSG00000165259|ENST00000506585|X|-1|HDX	SEQ_FROM_4826_4851	-21.1	TTACTATCTGAAGGCTCTCTCAGGGA	TCCCTGAGACCCTTTAACCTGTGA	.(((....((((((...(((((((((	))))))))).))))))....))).	18	26	0.00249
isomiR	Ensembl Gene ID|Ensembl Transcript ID|chromosome|strand|Name	bps within the transcript of the binding site	binding energy	Target site sequence	miRNA sequence	base pairings formed in the heteroduplex	base pairings formed in the heteroduplex	number of paired nucleotides in the heteroduplex	Length of predicted target	P-value
miR-125-5p|0|-2	cDNA|ENSG00000049245|ENST00000054666|1|1|VAMP3	SEQ_FROM_1733_1755	-20.6	ACAGGCAAGGAGGCACTGAGGGA	TCCCTGAGACCCTTTAACCTGT	(((((...(((((..((.(((((	))))).))..)))))..)))))	17	23	0.00875
miR-125-5p|0|-2	cDNA|ENSG00000117245|ENST00000247986|1|-1|KIF17	SEQ_FROM_3495_3517	-17.8	ACAGCGCTCCGGGGCCTGAGGGC	TCCCTGAGACCCTTTAACCTGT	((((.(....((((.((.((((.	.)))).)).))))....)))))	15	23	0.00419
miR-125-5p|0|-2	cDNA|ENSG00000123080|ENST00000262662|1|1|CDKN2C	SEQ_FROM_1557_1579	-16.2	TCGGGCTGCCGGGAGTCCCGGGA	TCCCTGAGACCCTTTAACCTGT	.((((.....(((.((((.((((	)))).).))))))....)))).	15	23	0.00134
miR-125-5p|0|-2	cDNA|ENSG00000143379|ENST00000271640|1|1|SETDB1	SEQ_FROM_3506_3530	-18	ACAGAAAGTGAGGGGGAAAGTGGGA	TCCCTGAGACCCTTTAACCTGT	((((....(((((((......((((	)))).....)))))))..))))	15	25	0.00487
miR-125-5p|0|-2	cDNA|ENSG00000142765|ENST00000318074|1|1|SYTL1	SEQ_FROM_487_508	-17.1	GCAGGAAGAAGAGCACCAGGGG	TCCCTGAGACCCTTTAACCTGT	(((((..((((.(...((((((	))))))...).))))..)))))	16	22	0.000953
miR-125-5p|0|-2	cDNA|ENSG00000177674|ENST00000314340|1|1|AGTRAP	SEQ_FROM_1016_1039	-19.8	ACATGGTGCCTAGGGATGCAGGGC	TCCCTGAGACCCTTTAACCTGT	(((.(((....((((...(((((.	.)))))...))))...))))))	15	24	0.00699
miR-125-5p|0|-2	cDNA|ENSG00000143382|ENST00000271643|1|1|ADAMTSL4	SEQ_FROM_630_649	-22.5	ACAGGACACAGTCTCGGGGA	TCCCTGAGACCCTTTAACCTGT	(((((.....((((((((((	)))))))))).......)))))	15	20	0.00482
miR-125-5p|0|-2	cDNA|ENSG00000143373|ENST00000324048|1|1|ZNF687	SEQ_FROM_5207_5227	-20.8	CCGGGGCGGGGGGGTGGGGGG	TCCCTGAGACCCTTTAACCTGT	.((((..((((((.(.(((((	))))).)..))))))..)))).	16	21	0.000116
miR-125-5p|0|-2	cDNA|ENSG00000143373|ENST00000324048|1|1|ZNF687	SEQ_FROM_5216_5237	-21.5	GGGGGTGGGGGGTTGGTAGGGA	TCCCTGAGACCCTTTAACCTGT	...(((((((((((..((((((	)))))).)))))))).)))...	17	22	0.000116
miR-125-5p|0|-2	cDNA|ENSG00000116254|ENST00000262450|1|-1|CHD5	SEQ_FROM_4492_4512	-17.5	GCAGCTGAAGAGTGACAGGGA	TCCCTGAGACCCTTTAACCTGT	((((.(((((.((..((((((	))))))..)).)))))..))))	17	21	0.00861
miR-125-5p|0|-2	cDNA|ENSG00000162676|ENST00000294702|1|-1|GFI1	SEQ_FROM_828_849	-23.2	GCGGGGGCCGGGGCGCCAGGGA	TCCCTGAGACCCTTTAACCTGT	(((((....(((((..((((((	)))))).).))))....)))))	16	22	0.00935
miR-125-5p|0|-2	cDNA|ENSG00000162704|ENST00000294742|1|-1|ARPC5	SEQ_FROM_1495_1519	-16.5	TCAGTGTTCTTCAGGGTAGTTGGGA	TCCCTGAGACCCTTTAACCTGT	.(((.(((....(((((....((((	))))....)))))..)))))).	15	25	0.00432
miR-125-5p|0|-2	cDNA|ENSG00000007923|ENST00000294401|1|-1|DNAJC11	SEQ_FROM_1983_2006	-16.8	GCTGGGTCTGGAGGTGTCTGTGGA	TCCCTGAGACCCTTTAACCTGT	((.((((.((((((.((((..(((	)))...))))))))))))))))	19	24	0.00786
miR-125-5p|0|-2	cDNA|ENSG00000162592|ENST00000294600|1|1|CCDC27	SEQ_FROM_1154_1174	-22.5	AGAGGAGGAAGGGGACAGGGA	TCCCTGAGACCCTTTAACCTGT	(.(((..((((((..((((((	))))))...))))))..))).)	16	21	0.00253
miR-125-5p|0|-2	cDNA|ENSG00000213516|ENST00000321792|1|-1|RBMXL1	SEQ_FROM_3874_3895	-19.9	GCGGGTGCTTGGTCCAGAGGGA	TCCCTGAGACCCTTTAACCTGT	((((((....((((...(((((	)))))..)))).....))))))	15	22	0.00428
miR-125-5p|0|-2	cDNA|ENSG00000160789|ENST00000347559|1|1|LMNA	SEQ_FROM_2943_2962	-18.1	GCTGGGAGGAGGGAGAGGGA	TCCCTGAGACCCTTTAACCTGT	((.((..((((((..(((((	)))))....))))))..)).))	15	20	0.00338
miR-125-5p|0|-2	cDNA|ENSG00000162704|ENST00000359856|1|-1|ARPC5	SEQ_FROM_1512_1536	-16.5	TCAGTGTTCTTCAGGGTAGTTGGGA	TCCCTGAGACCCTTTAACCTGT	.(((.(((....(((((....((((	))))....)))))..)))))).	15	25	0.0044
miR-125-5p|0|-2	cDNA|ENSG00000143373|ENST00000336715|1|1|ZNF687	SEQ_FROM_4351_4371	-20.8	CCGGGGCGGGGGGGTGGGGGG	TCCCTGAGACCCTTTAACCTGT	.((((..((((((.(.(((((	))))).)..))))))..)))).	16	21	0.000116
miR-125-5p|0|-2	cDNA|ENSG00000143373|ENST00000336715|1|1|ZNF687	SEQ_FROM_4360_4381	-21.5	GGGGGTGGGGGGTTGGTAGGGA	TCCCTGAGACCCTTTAACCTGT	...(((((((((((..((((((	)))))).)))))))).)))...	17	22	0.000116
miR-125-5p|0|-2	cDNA|ENSG00000131584|ENST00000354700|1|-1|ACAP3	SEQ_FROM_2878_2899	-17.44	TCAGGTCACCCCTTTTCAGGGG	TCCCTGAGACCCTTTAACCTGT	.(((((.......(((((((((	))))))))).......))))).	14	22	0.00346
miR-125-5p|0|-2	cDNA|ENSG00000117266|ENST00000360066|1|1|CDK18	SEQ_FROM_95_116	-20.4	TCAGGTTGCAGCTTCTCTGGGG	TCCCTGAGACCCTTTAACCTGT	.(((((((.((..((((.((((	)))).))))..)).))))))).	17	22	0.00335
miR-125-5p|0|-2	cDNA|ENSG00000154358|ENST00000284548|1|1|OBSCN	SEQ_FROM_18692_18712	-18.5	CCAGGAGCAGTGTCACAGGGA	TCCCTGAGACCCTTTAACCTGT	.((((...((.(((.((((((	)))))).))).))....)))).	15	21	0.00502
miR-125-5p|0|-2	cDNA|ENSG00000132780|ENST00000350030|1|1|NASP	SEQ_FROM_878_898	-16	GGAGGTCAGGAGAAGCAGGGA	TCCCTGAGACCCTTTAACCTGT	(.((((.(((.(...((((((	))))))...))))...)))).)	15	21	0.00797
miR-125-5p|0|-2	cDNA|ENSG00000162734|ENST00000360472|1|1|PEA15	SEQ_FROM_643_662	-18.6	CCAGGAGAGGGGGCAAGGGC	TCCCTGAGACCCTTTAACCTGT	.((((((((((....((((.	.))))....))))))..)))).	14	20	0.00295
miR-125-5p|0|-2	cDNA|ENSG00000173218|ENST00000355485|1|1|VANGL1	SEQ_FROM_2661_2682	-21.7	ACAGGGAGAGAGGGCAGTGGGA	TCCCTGAGACCCTTTAACCTGT	(((((...(((((((...((((	))))...).))))))..)))))	16	22	0.00969
miR-125-5p|0|-2	cDNA|ENSG00000160789|ENST00000368300|1|1|LMNA	SEQ_FROM_2992_3011	-18.1	GCTGGGAGGAGGGAGAGGGA	TCCCTGAGACCCTTTAACCTGT	((.((..((((((..(((((	)))))....))))))..)).))	15	20	0.00338
miR-125-5p|0|-2	cDNA|ENSG00000198162|ENST00000356554|1|1|MAN1A2	SEQ_FROM_7292_7309	-18.1	ACAGAATAGGGTAAGGGA	TCCCTGAGACCCTTTAACCTGT	((((...(((((.(((((	)))))...))))).....))))	14	18	0.00345
miR-125-5p|0|-2	cDNA|ENSG00000173218|ENST00000369510|1|1|VANGL1	SEQ_FROM_2634_2655	-21.7	ACAGGGAGAGAGGGCAGTGGGA	TCCCTGAGACCCTTTAACCTGT	(((((...(((((((...((((	))))...).))))))..)))))	16	22	0.00969
miR-125-5p|0|-2	cDNA|ENSG00000143379|ENST00000368969|1|1|SETDB1	SEQ_FROM_3433_3457	-18	ACAGAAAGTGAGGGGGAAAGTGGGA	TCCCTGAGACCCTTTAACCTGT	((((....(((((((......((((	)))).....)))))))..))))	15	25	0.00487
miR-125-5p|0|-2	cDNA|ENSG00000047410|ENST00000367478|1|-1|TPR	SEQ_FROM_5060_5081	-16.8	GCTTGGAAAGAGAACTCAGGGA	TCCCTGAGACCCTTTAACCTGT	((..((..((((..((((((((	))))))))...))))..)).))	16	22	0.00441
miR-125-5p|0|-2	cDNA|ENSG00000162676|ENST00000370332|1|-1|GFI1	SEQ_FROM_848_869	-23.2	GCGGGGGCCGGGGCGCCAGGGA	TCCCTGAGACCCTTTAACCTGT	(((((....(((((..((((((	)))))).).))))....)))))	16	22	0.00935
miR-125-5p|0|-2	cDNA|ENSG00000134376|ENST00000367399|1|1|CRB1	SEQ_FROM_1146_1168	-16.8	GTGGGTCAAAAGTGGCTCAGTGA	TCCCTGAGACCCTTTAACCTGT	(..(((..((((.(((((((.((	)).))))).)))))).)))..)	17	23	0.00459
miR-125-5p|0|-2	cDNA|ENSG00000143382|ENST00000369041|1|1|ADAMTSL4	SEQ_FROM_591_610	-22.5	ACAGGACACAGTCTCGGGGA	TCCCTGAGACCCTTTAACCTGT	(((((.....((((((((((	)))))))))).......)))))	15	20	0.0048
miR-125-5p|0|-2	cDNA|ENSG00000162734|ENST00000368076|1|1|PEA15	SEQ_FROM_866_885	-18.6	CCAGGAGAGGGGGCAAGGGC	TCCCTGAGACCCTTTAACCTGT	.((((((((((....((((.	.))))....))))))..)))).	14	20	0.00294
miR-125-5p|0|-2	cDNA|ENSG00000143382|ENST00000369038|1|1|ADAMTSL4	SEQ_FROM_542_561	-22.5	ACAGGACACAGTCTCGGGGA	TCCCTGAGACCCTTTAACCTGT	(((((.....((((((((((	)))))))))).......)))))	15	20	0.00482
miR-125-5p|0|-2	cDNA|ENSG00000160856|ENST00000368186|1|-1|FCRL3	SEQ_FROM_1555_1579	-22.6	ACAGTCATGGAGTGAGTCTCAGGGT	TCCCTGAGACCCTTTAACCTGT	((((...(((((.(.(((((((((.	.)))))))))))))))..))))	19	25	0.00931
miR-125-5p|0|-2	cDNA|ENSG00000160856|ENST00000368184|1|-1|FCRL3	SEQ_FROM_1586_1610	-22.6	ACAGTCATGGAGTGAGTCTCAGGGT	TCCCTGAGACCCTTTAACCTGT	((((...(((((.(.(((((((((.	.)))))))))))))))..))))	19	25	0.00935
miR-125-5p|0|-2	cDNA|ENSG00000143393|ENST00000368874|1|-1|PI4KB	SEQ_FROM_2897_2917	-21	GAGTGGTGGGGGGTCCAGGGC	TCCCTGAGACCCTTTAACCTGT	......((((((((((((((.	.))))).)))))))))......	14	21	0.00649
miR-125-5p|0|-2	cDNA|ENSG00000135835|ENST00000367588|1|1|KIAA1614	SEQ_FROM_3231_3251	-16.1	ACAGGGTCAGGATCTGGAGGA	TCCCTGAGACCCTTTAACCTGT	(((((...(((.(((.(.(((	))).).))).)))....)))))	15	21	0.00693
miR-125-5p|0|-2	cDNA|ENSG00000134716|ENST00000371204|1|-1|CYP2J2	SEQ_FROM_1052_1071	-16.7	ACAGAGTGATTGGCCAGGGG	TCCCTGAGACCCTTTAACCTGT	((((..(((..(((((((((	)))))).).))..)))..))))	16	20	0.00172
miR-125-5p|0|-2	cDNA|ENSG00000186517|ENST00000368013|1|-1|ARHGAP30	SEQ_FROM_2279_2298	-17.2	TCAGGGAAGAGGCAGAGGGA	TCCCTGAGACCCTTTAACCTGT	.((((..(((((...(((((	))))).....)))))..)))).	14	20	0.00443
miR-125-5p|0|-2	cDNA|ENSG00000134376|ENST00000367400|1|1|CRB1	SEQ_FROM_1643_1665	-16.8	GTGGGTCAAAAGTGGCTCAGTGA	TCCCTGAGACCCTTTAACCTGT	(..(((..((((.(((((((.((	)).))))).)))))).)))..)	17	23	0.0046
miR-125-5p|0|-2	cDNA|ENSG00000132681|ENST00000368081|1|1|ATP1A4	SEQ_FROM_472_496	-17.4	ATGGGGCTTTGGGGGAAGAAAGGGA	TCCCTGAGACCCTTTAACCTGT	(((((.....((((......(((((	)))))....))))....)))))	14	25	0.00624
miR-125-5p|0|-2	cDNA|ENSG00000135835|ENST00000367587|1|1|KIAA1614	SEQ_FROM_2106_2126	-16.1	ACAGGGTCAGGATCTGGAGGA	TCCCTGAGACCCTTTAACCTGT	(((((...(((.(((.(.(((	))).).))).)))....)))))	15	21	0.0069
miR-125-5p|0|-2	cDNA|ENSG00000162889|ENST00000367103|1|1|MAPKAPK2	SEQ_FROM_2026_2044	-19.7	GCATTTGAGGGGCCAGGGG	TCCCTGAGACCCTTTAACCTGT	(((.(((((((((((((((	)))))).).))))))))..)))	18	19	0
miR-125-5p|0|-2	cDNA|ENSG00000143393|ENST00000368873|1|-1|PI4KB	SEQ_FROM_2638_2658	-21	GAGTGGTGGGGGGTCCAGGGC	TCCCTGAGACCCTTTAACCTGT	......((((((((((((((.	.))))).)))))))))......	14	21	0.0065
miR-125-5p|0|-2	cDNA|ENSG00000143028|ENST00000369872|1|1|SYPL2	SEQ_FROM_1051_1069	-18.6	CCAGGACCAGGGCCAGGGT	TCCCTGAGACCCTTTAACCTGT	.((((...((((((((((.	.))))).).))))....)))).	14	19	0.000924
miR-125-5p|0|-2	cDNA|ENSG00000143393|ENST00000368872|1|-1|PI4KB	SEQ_FROM_2976_2996	-21	GAGTGGTGGGGGGTCCAGGGC	TCCCTGAGACCCTTTAACCTGT	......((((((((((((((.	.))))).)))))))))......	14	21	0.0065
miR-125-5p|0|-2	cDNA|ENSG00000143382|ENST00000369039|1|1|ADAMTSL4	SEQ_FROM_630_649	-22.5	ACAGGACACAGTCTCGGGGA	TCCCTGAGACCCTTTAACCTGT	(((((.....((((((((((	)))))))))).......)))))	15	20	0.00482
miR-125-5p|0|-2	cDNA|ENSG00000160856|ENST00000492769|1|-1|FCRL3	SEQ_FROM_1565_1589	-22.6	ACAGTCATGGAGTGAGTCTCAGGGT	TCCCTGAGACCCTTTAACCTGT	((((...(((((.(.(((((((((.	.)))))))))))))))..))))	19	25	0.00935
miR-125-5p|0|-2	cDNA|ENSG00000007923|ENST00000377577|1|-1|DNAJC11	SEQ_FROM_2031_2054	-16.8	GCTGGGTCTGGAGGTGTCTGTGGA	TCCCTGAGACCCTTTAACCTGT	((.((((.((((((.((((..(((	)))...))))))))))))))))	19	24	0.00789
miR-125-5p|0|-2	cDNA|ENSG00000177674|ENST00000376629|1|1|AGTRAP	SEQ_FROM_984_1007	-19.8	ACATGGTGCCTAGGGATGCAGGGC	TCCCTGAGACCCTTTAACCTGT	(((.(((....((((...(((((.	.)))))...))))...))))))	15	24	0.00699
miR-125-5p|0|-2	cDNA|ENSG00000213516|ENST00000399794|1|-1|RBMXL1	SEQ_FROM_4162_4183	-19.9	GCGGGTGCTTGGTCCAGAGGGA	TCCCTGAGACCCTTTAACCTGT	((((((....((((...(((((	)))))..)))).....))))))	15	22	0.00428
miR-125-5p|0|-2	cDNA|ENSG00000160856|ENST00000485028|1|-1|FCRL3	SEQ_FROM_1560_1584	-22.6	ACAGTCATGGAGTGAGTCTCAGGGT	TCCCTGAGACCCTTTAACCTGT	((((...(((((.(.(((((((((.	.)))))))))))))))..))))	19	25	0.00935
miR-125-5p|0|-2	cDNA|ENSG00000117245|ENST00000400463|1|-1|KIF17	SEQ_FROM_3255_3277	-17.8	ACAGCGCTCCGGGGCCTGAGGGC	TCCCTGAGACCCTTTAACCTGT	((((.(....((((.((.((((.	.)))).)).))))....)))))	15	23	0.0042
miR-125-5p|0|-2	cDNA|ENSG00000142765|ENST00000616558|1|1|SYTL1	SEQ_FROM_487_508	-17.1	GCAGGAAGAAGAGCACCAGGGG	TCCCTGAGACCCTTTAACCTGT	(((((..((((.(...((((((	))))))...).))))..)))))	16	22	0.000953
miR-125-5p|0|-2	cDNA|ENSG00000142765|ENST00000543823|1|1|SYTL1	SEQ_FROM_782_803	-17.1	GCAGGAAGAAGAGCACCAGGGG	TCCCTGAGACCCTTTAACCTGT	(((((..((((.(...((((((	))))))...).))))..)))))	16	22	0.000949
miR-125-5p|0|-2	cDNA|ENSG00000134376|ENST00000538660|1|1|CRB1	SEQ_FROM_1691_1713	-16.8	GTGGGTCAAAAGTGGCTCAGTGA	TCCCTGAGACCCTTTAACCTGT	(..(((..((((.(((((((.((	)).))))).)))))).)))..)	17	23	0.0046
miR-125-5p|0|-2	cDNA|ENSG00000160789|ENST00000448611|1|1|LMNA	SEQ_FROM_1825_1844	-18.1	GCTGGGAGGAGGGAGAGGGA	TCCCTGAGACCCTTTAACCTGT	((.((..((((((..(((((	)))))....))))))..)).))	15	20	0.00334
miR-125-5p|0|-2	cDNA|ENSG00000132780|ENST00000537798|1|1|NASP	SEQ_FROM_739_759	-16	GGAGGTCAGGAGAAGCAGGGA	TCCCTGAGACCCTTTAACCTGT	(.((((.(((.(...((((((	))))))...))))...)))).)	15	21	0.00797
miR-125-5p|0|-2	cDNA|ENSG00000160856|ENST00000477837|1|-1|FCRL3	SEQ_FROM_1262_1286	-22.6	ACAGTCATGGAGTGAGTCTCAGGGT	TCCCTGAGACCCTTTAACCTGT	((((...(((((.(.(((((((((.	.)))))))))))))))..))))	19	25	0.00931
miR-125-5p|0|-2	cDNA|ENSG00000160050|ENST00000373602|1|1|CCDC28B	SEQ_FROM_257_278	-19.3	CCGGGAGGAGAGGGCGGAGGGC	TCCCTGAGACCCTTTAACCTGT	.((((...(((((((..((((.	.))))..).))))))..)))).	15	22	0.00727
miR-125-5p|0|-2	cDNA|ENSG00000160050|ENST00000373602|1|1|CCDC28B	SEQ_FROM_265_285	-21.4	AGAGGGCGGAGGGCGGAGGGA	TCCCTGAGACCCTTTAACCTGT	(.(((..(((((((..(((((	)))))..).))))))..))).)	16	21	0.00727
miR-125-5p|0|-2	cDNA|ENSG00000065135|ENST00000369851|1|1|GNAI3	SEQ_FROM_7749_7770	-19.2	CCGGGTAGAGAGGGCAGTGGGA	TCCCTGAGACCCTTTAACCTGT	.(((((..(((((((...((((	))))...).)))))).))))).	16	22	0.00418
miR-125-5p|0|-2	cDNA|ENSG00000154358|ENST00000422127|1|1|OBSCN	SEQ_FROM_18692_18712	-18.5	CCAGGAGCAGTGTCACAGGGA	TCCCTGAGACCCTTTAACCTGT	.((((...((.(((.((((((	)))))).))).))....)))).	15	21	0.00502
miR-125-5p|0|-2	cDNA|ENSG00000254726|ENST00000532414|1|-1|MEX3A	SEQ_FROM_3437_3460	-16.5	CTGGGGCAAAGCAGGACTGGGGGG	TCCCTGAGACCCTTTAACCTGT	..(((..((((..((.((.(((((	))))).)).))))))..)))..	16	24	0.000893
miR-125-5p|0|-2	cDNA|ENSG00000254726|ENST00000532414|1|-1|MEX3A	SEQ_FROM_3453_3476	-18.8	CTGGGGGGAGGTGGGCAGCAGGGC	TCCCTGAGACCCTTTAACCTGT	..(((..((((.((....(((((.	.)))))...))))))..)))..	14	24	0.000893
miR-125-5p|0|-2	cDNA|ENSG00000117266|ENST00000429964|1|1|CDK18	SEQ_FROM_99_120	-20.4	TCAGGTTGCAGCTTCTCTGGGG	TCCCTGAGACCCTTTAACCTGT	.(((((((.((..((((.((((	)))).))))..)).))))))).	17	22	0.0033
miR-125-5p|0|-2	cDNA|ENSG00000117266|ENST00000506784|1|1|CDK18	SEQ_FROM_96_117	-20.4	TCAGGTTGCAGCTTCTCTGGGG	TCCCTGAGACCCTTTAACCTGT	.(((((((.((..((((.((((	)))).))))..)).))))))).	17	22	0.00333
miR-125-5p|0|-2	cDNA|ENSG00000134376|ENST00000484075|1|1|CRB1	SEQ_FROM_1617_1639	-16.8	GTGGGTCAAAAGTGGCTCAGTGA	TCCCTGAGACCCTTTAACCTGT	(..(((..((((.(((((((.((	)).))))).)))))).)))..)	17	23	0.00461
miR-125-5p|0|-2	cDNA|ENSG00000117408|ENST00000372343|1|1|IPO13	SEQ_FROM_3663_3685	-17.4	CTGGGTCCAGAAGGCCTGGGGGA	TCCCTGAGACCCTTTAACCTGT	..((((...(((((.((.(((((	))))).))..))))).))))..	16	23	0.00643
miR-125-5p|0|-2	cDNA|ENSG00000177614|ENST00000525115|1|-1|PGBD5	SEQ_FROM_310_333	-17	ACGGAGATGAAGGCGTTCCTGGGC	TCCCTGAGACCCTTTAACCTGT	((((.(.((((((.((..(.(((.	.))).)..)))))))).)))))	17	24	0.00251
miR-125-5p|0|-2	cDNA|ENSG00000134716|ENST00000468257|1|-1|CYP2J2	SEQ_FROM_1040_1059	-16.7	ACAGAGTGATTGGCCAGGGG	TCCCTGAGACCCTTTAACCTGT	((((..(((..(((((((((	)))))).).))..)))..))))	16	20	0.00172
miR-125-5p|0|-2	cDNA|ENSG00000143393|ENST00000529142|1|-1|PI4KB	SEQ_FROM_1902_1922	-21	GAGTGGTGGGGGGTCCAGGGC	TCCCTGAGACCCTTTAACCTGT	......((((((((((((((.	.))))).)))))))))......	14	21	0.00647
miR-125-5p|0|-2	cDNA|ENSG00000134376|ENST00000638467|1|1|CRB1	SEQ_FROM_1617_1639	-16.8	GTGGGTCAAAAGTGGCTCAGTGA	TCCCTGAGACCCTTTAACCTGT	(..(((..((((.(((((((.((	)).))))).)))))).)))..)	17	23	0.0046
miR-125-5p|0|-2	cDNA|ENSG00000158887|ENST00000533357|1|-1|MPZ	SEQ_FROM_768_788	-21.8	GAAGGCCAAGGGGCTGGGGGA	TCCCTGAGACCCTTTAACCTGT	..(((..((((((((.(((((	))))).)).))))))..)))..	16	21	0.00429
miR-125-5p|0|-2	cDNA|ENSG00000123080|ENST00000396148|1|1|CDKN2C	SEQ_FROM_739_761	-16.2	TCGGGCTGCCGGGAGTCCCGGGA	TCCCTGAGACCCTTTAACCTGT	.((((.....(((.((((.((((	)))).).))))))....)))).	15	23	0.00132
miR-125-5p|0|-2	cDNA|ENSG00000159423|ENST00000538839|1|-1|ALDH4A1	SEQ_FROM_1821_1841	-18.9	CTGGGCCCAGTGGCTCAGGGA	TCCCTGAGACCCTTTAACCTGT	...((...((.((((((((((	)))))))).))))....))...	14	21	0.00458
miR-125-5p|0|-2	cDNA|ENSG00000162676|ENST00000427103|1|-1|GFI1	SEQ_FROM_686_707	-23.2	GCGGGGGCCGGGGCGCCAGGGA	TCCCTGAGACCCTTTAACCTGT	(((((....(((((..((((((	)))))).).))))....)))))	16	22	0.00931
miR-125-5p|0|-2	cDNA|ENSG00000162391|ENST00000371304|1|-1|FAM151A	SEQ_FROM_94_116	-19.7	CCAGCTGCAGGGAGCCTCAGGGA	TCCCTGAGACCCTTTAACCTGT	.(((....((((...((((((((	)))))))).)))).....))).	15	23	0.00427
miR-125-5p|0|-2	cDNA|ENSG00000142798|ENST00000374695|1|-1|HSPG2	SEQ_FROM_13470_13490	-20.2	GCAGGTTGGATGGGAGTGGGC	TCCCTGAGACCCTTTAACCTGT	((((((((((.(((...(((.	.))).....)))))))))))))	16	21	0.00325
miR-125-5p|0|-2	cDNA|ENSG00000157933|ENST00000378536|1|1|SKI	SEQ_FROM_5747_5768	-21.8	TCAGCCCACCAGGGTCCAGGGA	TCCCTGAGACCCTTTAACCTGT	.(((......((((((((((((	)))))).)))))).....))).	15	22	0.00539
miR-125-5p|0|-2	cDNA|ENSG00000028137|ENST00000376259|1|1|TNFRSF1B	SEQ_FROM_1019_1040	-17.3	TAAGGCCCGGGGTACACAGGGC	TCCCTGAGACCCTTTAACCTGT	..(((...(((((.(.(((((.	.))))).))))))....)))..	14	22	0.00689
miR-125-5p|0|-2	cDNA|ENSG00000159423|ENST00000375341|1|-1|ALDH4A1	SEQ_FROM_2001_2021	-18.9	CTGGGCCCAGTGGCTCAGGGA	TCCCTGAGACCCTTTAACCTGT	...((...((.((((((((((	)))))))).))))....))...	14	21	0.00459
miR-125-5p|0|-2	cDNA|ENSG00000158887|ENST00000463290|1|-1|MPZ	SEQ_FROM_754_774	-21.8	GAAGGCCAAGGGGCTGGGGGA	TCCCTGAGACCCTTTAACCTGT	..(((..((((((((.(((((	))))).)).))))))..)))..	16	21	0.00428
miR-125-5p|0|-2	cDNA|ENSG00000162571|ENST00000379288|1|1|TTLL10	SEQ_FROM_38_60	-23.3	GTTGGTGAGGAGGGTCGGAGGGG	TCCCTGAGACCCTTTAACCTGT	...(((..((((((((..(((((	)))))..)))))))).)))...	16	23	0.00786
miR-125-5p|0|-2	cDNA|ENSG00000142623|ENST00000375471|1|1|PADI1	SEQ_FROM_1604_1625	-18.1	AGAAAGAAGAGGGTTATGGGGA	TCCCTGAGACCCTTTAACCTGT	.......((((((((.((((((	)))))).)))))))).......	14	22	0.00593
miR-125-5p|0|-2	cDNA|ENSG00000177614|ENST00000391860|1|-1|PGBD5	SEQ_FROM_897_920	-17	ACGGAGATGAAGGCGTTCCTGGGC	TCCCTGAGACCCTTTAACCTGT	((((.(.((((((.((..(.(((.	.))).)..)))))))).)))))	17	24	0.00255
miR-125-5p|0|-2	cDNA|ENSG00000143520|ENST00000388718|1|-1|FLG2	SEQ_FROM_4128_4148	-17.8	ACAGTGAAGTGCACTCAGGGG	TCCCTGAGACCCTTTAACCTGT	(((((((((.(..((((((((	))))))))..))))))..))))	18	21	0.00106
miR-125-5p|0|-2	cDNA|ENSG00000178363|ENST00000315238|10|1|CALML3	SEQ_FROM_671_694	-19	ACGGGGAGGGAGGAGAGAAAGGGA	TCCCTGAGACCCTTTAACCTGT	(((((...(((((.(....(((((	)))))....))))))..)))))	16	24	0.00975
miR-125-5p|0|-2	cDNA|ENSG00000154358|ENST00000636875|1|1|OBSCN	SEQ_FROM_18618_18638	-18.5	CCAGGAGCAGTGTCACAGGGA	TCCCTGAGACCCTTTAACCTGT	.((((...((.(((.((((((	)))))).))).))....)))).	15	21	0.00502
miR-125-5p|0|-2	cDNA|ENSG00000078403|ENST00000307729|10|1|MLLT10	SEQ_FROM_1221_1241	-21.1	GAGGGTCAGAGGGCAAAGGGA	TCCCTGAGACCCTTTAACCTGT	..((((.(((((((..(((((	)))))..).)))))).))))..	16	21	0.00106
miR-125-5p|0|-2	cDNA|ENSG00000107521|ENST00000325103|10|-1|HPS1	SEQ_FROM_3368_3387	-20.3	ACAGCTTTGGGGCTGGGGGA	TCCCTGAGACCCTTTAACCTGT	((((.((.((((((.(((((	))))).)).))))..)).))))	17	20	0.00276
miR-125-5p|0|-2	cDNA|ENSG00000107829|ENST00000331272|10|-1|FBXW4	SEQ_FROM_463_485	-16.7	CCAGGCCGGGAAGAGCACAGGGA	TCCCTGAGACCCTTTAACCTGT	.((((....((((.((.((((((	)))))).).).))))..)))).	16	23	0.00777
miR-125-5p|0|-2	cDNA|ENSG00000107521|ENST00000361490|10|-1|HPS1	SEQ_FROM_3368_3387	-20.3	ACAGCTTTGGGGCTGGGGGA	TCCCTGAGACCCTTTAACCTGT	((((.((.((((((.(((((	))))).)).))))..)).))))	17	20	0.00276
miR-125-5p|0|-2	cDNA|ENSG00000165655|ENST00000372524|10|-1|ZNF503	SEQ_FROM_2315_2334	-20.8	GGAGGGAGAGGGGGAGGGGA	TCCCTGAGACCCTTTAACCTGT	(.(((..((((((..(((((	)))))....))))))..))).)	15	20	0.00347
miR-125-5p|0|-2	cDNA|ENSG00000165655|ENST00000372524|10|-1|ZNF503	SEQ_FROM_2323_2346	-23.2	AGGGGGAGGGGAGGAGTCCAGGGA	TCCCTGAGACCCTTTAACCTGT	(.(((....(((((.(((((((((	)))))).))))))))..))).)	18	24	0.00347
miR-125-5p|0|-2	cDNA|ENSG00000148655|ENST00000372499|10|1|LRMDA	SEQ_FROM_721_744	-17.1	CCAGTCACCAAGGTGTCCTGGGGA	TCCCTGAGACCCTTTAACCTGT	.(((.....((((.(((..(((((	)))))..)))))))....))).	15	24	0.000348
miR-125-5p|0|-2	cDNA|ENSG00000241935|ENST00000370647|10|1|HOGA1	SEQ_FROM_1164_1185	-16.6	TCAGAAAGGAAGGGCAGAGGGG	TCCCTGAGACCCTTTAACCTGT	.(((....(((((((..(((((	)))))..).))))))...))).	15	22	0.0056
miR-125-5p|0|-2	cDNA|ENSG00000173145|ENST00000371361|10|-1|NOC3L	SEQ_FROM_315_337	-19.3	CCAGGTAAAAGGATTGAGAGGGA	TCCCTGAGACCCTTTAACCTGT	.(((((.(((((.((...(((((	)))))..)).))))).))))).	17	23	5.3e-05
miR-125-5p|0|-2	cDNA|ENSG00000078403|ENST00000377072|10|1|MLLT10	SEQ_FROM_1221_1241	-21.1	GAGGGTCAGAGGGCAAAGGGA	TCCCTGAGACCCTTTAACCTGT	..((((.(((((((..(((((	)))))..).)))))).))))..	16	21	0.00106
miR-125-5p|0|-2	cDNA|ENSG00000078403|ENST00000377059|10|1|MLLT10	SEQ_FROM_932_952	-21.1	GAGGGTCAGAGGGCAAAGGGA	TCCCTGAGACCCTTTAACCTGT	..((((.(((((((..(((((	)))))..).)))))).))))..	16	21	0.00106
miR-125-5p|0|-2	cDNA|ENSG00000241935|ENST00000370646|10|1|HOGA1	SEQ_FROM_1607_1628	-16.6	TCAGAAAGGAAGGGCAGAGGGG	TCCCTGAGACCCTTTAACCTGT	.(((....(((((((..(((((	)))))..).))))))...))).	15	22	0.00564
miR-125-5p|0|-2	cDNA|ENSG00000171811|ENST00000368586|10|-1|CFAP46	SEQ_FROM_6966_6987	-16.1	GCGGTTGTTGCCGATTCAGGGA	TCCCTGAGACCCTTTAACCTGT	(((((((..(....((((((((	))))))))...)..))))).))	16	22	0.00317
miR-125-5p|0|-2	cDNA|ENSG00000107807|ENST00000370196|10|1|TLX1	SEQ_FROM_1991_2011	-16.1	CCCATTTGAGGGGTGGGGGGG	TCCCTGAGACCCTTTAACCTGT	.....(((((((((..(((((	)))))...))))))))).....	14	21	0.00922
miR-125-5p|0|-2	cDNA|ENSG00000138136|ENST00000370193|10|-1|LBX1	SEQ_FROM_357_375	-16.2	AGAGGGCGAGGGAGAGGGA	TCCCTGAGACCCTTTAACCTGT	(.(((..(((((..(((((	)))))....)))))...))).)	14	19	0.00508
miR-125-5p|0|-2	cDNA|ENSG00000150201|ENST00000616495|10|1|FXYD4	SEQ_FROM_612_631	-17.5	ACAGGACTGGCCTCCAGGGA	TCCCTGAGACCCTTTAACCTGT	(((((...((..((((((((	)))))).))..))....)))))	15	20	0.00384
miR-125-5p|0|-2	cDNA|ENSG00000197430|ENST00000393871|10|-1|OPALIN	SEQ_FROM_433_458	-16.2	GCAGTGTACGAAGAAGGTTCCTGGGA	TCCCTGAGACCCTTTAACCTGT	((((.((..((((..(((..(.((((	)))).)..))))))).))))))	18	26	0.00755
miR-125-5p|0|-2	cDNA|ENSG00000148843|ENST00000369797|10|1|PDCD11	SEQ_FROM_3220_3240	-20.9	TCGGGGACATGGTCACAGGGA	TCCCTGAGACCCTTTAACCTGT	.((((.....((((.((((((	)))))).))))......)))).	14	21	0.00734
miR-125-5p|0|-2	cDNA|ENSG00000107566|ENST00000421367|10|-1|ERLIN1	SEQ_FROM_2032_2053	-19.4	TCAGGGTGGTGGCCTGCAGGGA	TCCCTGAGACCCTTTAACCTGT	.((((..((.((.((.((((((	)))))))).))))....)))).	16	22	0.00054
miR-125-5p|0|-2	cDNA|ENSG00000107736|ENST00000619887|10|1|CDH23	SEQ_FROM_290_311	-18.9	GGAGGAGGAGGCGGCCCAGGGA	TCCCTGAGACCCTTTAACCTGT	(.(((..((((.(((.((((((	)))))).).))))))..))).)	17	22	0.00935
miR-125-5p|0|-2	cDNA|ENSG00000184923|ENST00000381707|10|1|NUTM2A	SEQ_FROM_3132_3151	-18.7	TAGCTTTGGAGGGTAGGGGA	TCCCTGAGACCCTTTAACCTGT	.....(((((((((.(((((	)))))...))))))))).....	14	20	0.00612
miR-125-5p|0|-2	cDNA|ENSG00000107521|ENST00000613394|10|-1|HPS1	SEQ_FROM_3380_3399	-20.3	ACAGCTTTGGGGCTGGGGGA	TCCCTGAGACCCTTTAACCTGT	((((.((.((((((.(((((	))))).)).))))..)).))))	17	20	0.00276
miR-125-5p|0|-2	cDNA|ENSG00000150201|ENST00000476166|10|1|FXYD4	SEQ_FROM_613_632	-17.5	ACAGGACTGGCCTCCAGGGA	TCCCTGAGACCCTTTAACCTGT	(((((...((..((((((((	)))))).))..))....)))))	15	20	0.00384
miR-125-5p|0|-2	cDNA|ENSG00000148843|ENST00000649849|10|1|PDCD11	SEQ_FROM_3220_3240	-20.9	TCGGGGACATGGTCACAGGGA	TCCCTGAGACCCTTTAACCTGT	.((((.....((((.((((((	)))))).))))......)))).	14	21	0.00734
miR-125-5p|0|-2	cDNA|ENSG00000107736|ENST00000398788|10|1|CDH23	SEQ_FROM_290_311	-18.9	GGAGGAGGAGGCGGCCCAGGGA	TCCCTGAGACCCTTTAACCTGT	(.(((..((((.(((.((((((	)))))).).))))))..))).)	17	22	0.00934
miR-125-5p|0|-2	cDNA|ENSG00000078403|ENST00000631589|10|1|MLLT10	SEQ_FROM_1033_1053	-21.1	GAGGGTCAGAGGGCAAAGGGA	TCCCTGAGACCCTTTAACCTGT	..((((.(((((((..(((((	)))))..).)))))).))))..	16	21	0.00106
miR-125-5p|0|-2	cDNA|ENSG00000198915|ENST00000395809|10|-1|RASGEF1A	SEQ_FROM_1716_1735	-20.7	CCTGGTGGGAGGGACAGGGA	TCCCTGAGACCCTTTAACCTGT	...(((..(((((.((((((	))))))...)))))..)))...	14	20	0
miR-125-5p|0|-2	cDNA|ENSG00000133816|ENST00000256186|11|1|MICAL2	SEQ_FROM_1536_1556	-17.4	ACAAAGAAAGGACATCAGGGA	TCCCTGAGACCCTTTAACCTGT	(((...(((((...(((((((	)))))))...)))))....)))	15	21	0.00213
miR-125-5p|0|-2	cDNA|ENSG00000132740|ENST00000255078|11|1|IGHMBP2	SEQ_FROM_2660_2683	-16.52	GCAAGGAGCAGCAGGCCTCAGGGC	TCCCTGAGACCCTTTAACCTGT	(((.((.......((.(((((((.	.))))))).))......)))))	14	24	0.00514
miR-125-5p|0|-2	cDNA|ENSG00000174483|ENST00000318312|11|1|BBS1	SEQ_FROM_2434_2457	-18	AAAGGTTGTTCAGGGAGAAGGGGG	TCCCTGAGACCCTTTAACCTGT	..((((((...((((....(((((	)))))....)))).))))))..	15	24	0.00832
miR-125-5p|0|-2	cDNA|ENSG00000149289|ENST00000278590|11|1|ZC3H12C	SEQ_FROM_6253_6276	-22.1	ACAGGTGGGAGGATGGCTCTGGGT	TCCCTGAGACCCTTTAACCTGT	((((((..((((....(((.(((.	.))).)))..))))..))))))	16	24	0
miR-125-5p|0|-2	cDNA|ENSG00000166840|ENST00000300079|11|1|GLYATL1	SEQ_FROM_1779_1798	-18.8	CTATCATAAGGGGTCAGGGA	TCCCTGAGACCCTTTAACCTGT	......((((((((((((((	)))))..)))))))))......	14	20	0.00971
miR-125-5p|0|-2	cDNA|ENSG00000175575|ENST00000310571|11|1|PAAF1	SEQ_FROM_4540_4562	-17	CCAGGAGGTGGAGGGTGTAGTGA	TCCCTGAGACCCTTTAACCTGT	.((((...((((((((.(((.((	)).)))..)))))))).)))).	17	23	0.00186
miR-125-5p|0|-2	cDNA|ENSG00000174080|ENST00000310325|11|-1|CTSF	SEQ_FROM_1677_1699	-19.4	AAAGGCACTGGGTACCTCAGGGT	TCCCTGAGACCCTTTAACCTGT	..(((....((((..(((((((.	.))))))))))).....)))..	14	23	0.00885
miR-125-5p|0|-2	cDNA|ENSG00000174165|ENST00000310442|11|-1|ZDHHC24	SEQ_FROM_923_947	-23.2	GCAGGGAGGAAGGGGTGAGAGGGGG	TCCCTGAGACCCTTTAACCTGT	(((((...((((((......(((((	)))))....))))))..)))))	16	25	0.00056
miR-125-5p|0|-2	cDNA|ENSG00000175505|ENST00000312438|11|-1|CLCF1	SEQ_FROM_1084_1104	-20.1	GGAGGGCAGGGGTTGAGGGGC	TCCCTGAGACCCTTTAACCTGT	(.(((..(((((((..((((.	.))))..)))))))...))).)	15	21	0.00475
miR-125-5p|0|-2	cDNA|ENSG00000134909|ENST00000310343|11|-1|ARHGAP32	SEQ_FROM_9980_10001	-25.3	GTGGGGTGGGGGGTGGCAGGGG	TCCCTGAGACCCTTTAACCTGT	(..((.((((((((..((((((	))))))..)))))))).))..)	17	22	0.00759
miR-125-5p|0|-2	cDNA|ENSG00000134909|ENST00000310343|11|-1|ARHGAP32	SEQ_FROM_9995_10014	-21.8	GCAGGGGAGGGAGGAAGGGA	TCCCTGAGACCCTTTAACCTGT	(((((.(((((....(((((	)))))....)))))...)))))	15	20	0.00759
miR-125-5p|0|-2	cDNA|ENSG00000168067|ENST00000294066|11|-1|MAP4K2	SEQ_FROM_2578_2600	-17.3	GCAGGCCCTTTTGGGCAAAGGGG	TCCCTGAGACCCTTTAACCTGT	(((((.......((((..(((((	)))))..).))).....)))))	14	23	0.00551
miR-125-5p|0|-2	cDNA|ENSG00000174903|ENST00000311481|11|1|RAB1B	SEQ_FROM_1135_1156	-19.6	ACAGGCATGGAGGCCACAGGGG	TCCCTGAGACCCTTTAACCTGT	(((((..((((((.(.((((((	)))))).)..)))))).)))))	18	22	0.000586
miR-125-5p|0|-2	cDNA|ENSG00000137491|ENST00000289575|11|1|SLCO2B1	SEQ_FROM_3873_3896	-20	TGGGGGTGGGGGGAAGCTGGGGGC	TCCCTGAGACCCTTTAACCTGT	..(((.(((((((...((.((((.	.)))).)).))))))).)))..	16	24	0.00748
miR-125-5p|0|-2	cDNA|ENSG00000137491|ENST00000289575|11|1|SLCO2B1	SEQ_FROM_2481_2499	-16.6	CTAGTGTCGGGGCCAGGGA	TCCCTGAGACCCTTTAACCTGT	.(((.((.(((((((((((	)))))).).))))...))))).	16	19	0.0078
miR-125-5p|0|-2	cDNA|ENSG00000110492|ENST00000359803|11|1|MDK	SEQ_FROM_833_854	-19.2	GGAGGGACAAGGGATTCTGGGA	TCCCTGAGACCCTTTAACCTGT	(.(((...(((((.(((.((((	)))).))).)))))...))).)	16	22	0.00335
miR-125-5p|0|-2	cDNA|ENSG00000185187|ENST00000332725|11|-1|SIGIRR	SEQ_FROM_1581_1600	-16.2	AAAGGCTGTGGCCTCAGGGC	TCCCTGAGACCCTTTAACCTGT	..(((.((.((.(((((((.	.))))))).))...)).)))..	14	20	0.00791
miR-125-5p|0|-2	cDNA|ENSG00000168067|ENST00000377350|11|-1|MAP4K2	SEQ_FROM_2581_2603	-17.3	GCAGGCCCTTTTGGGCAAAGGGG	TCCCTGAGACCCTTTAACCTGT	(((((.......((((..(((((	)))))..).))).....)))))	14	23	0.00549
miR-125-5p|0|-2	cDNA|ENSG00000052850|ENST00000329255|11|-1|ALX4	SEQ_FROM_3530_3554	-16.8	GTGGGCCAGGAGGGAGAGCAAGGGA	TCCCTGAGACCCTTTAACCTGT	(..((...((((((......(((((	)))))....))))))..))..)	14	25	0.00639
miR-125-5p|0|-2	cDNA|ENSG00000149485|ENST00000350997|11|-1|FADS1	SEQ_FROM_1837_1857	-20.5	AGAGGGGGTTGGGTTTGGGGA	TCCCTGAGACCCTTTAACCTGT	(.(((..(..(((((((((((	))))).))))))..)..))).)	16	21	0.00607
miR-125-5p|0|-2	cDNA|ENSG00000129965|ENST00000356578|11|-1|INS-IGF2	SEQ_FROM_449_469	-17.6	GCAGGGACTAGAGTACAGGGG	TCCCTGAGACCCTTTAACCTGT	(((((....((.((.((((((	))))))..)).))....)))))	15	21	0.00549
miR-125-5p|0|-2	cDNA|ENSG00000171219|ENST00000342711|11|-1|CDC42BPG	SEQ_FROM_5327_5348	-20.4	GCAGAGGAAGAGGGGAGAGGGA	TCCCTGAGACCCTTTAACCTGT	((((.(..((((((...(((((	)))))....))))))..)))))	16	22	0.00469
miR-125-5p|0|-2	cDNA|ENSG00000089597|ENST00000356638|11|-1|GANAB	SEQ_FROM_640_662	-19	ACAAGCCAGAGGAGACTCAGGGG	TCCCTGAGACCCTTTAACCTGT	(((.(..(((((.(.((((((((	)))))))).))))))..).)))	18	23	0.00942
miR-125-5p|0|-2	cDNA|ENSG00000160584|ENST00000375300|11|-1|SIK3	SEQ_FROM_51_70	-19.4	CCGGGGCCGGGACTGGGGGA	TCCCTGAGACCCTTTAACCTGT	.((((...(((.((.(((((	))))).)).))).....)))).	14	20	0.0052
miR-125-5p|0|-2	cDNA|ENSG00000089597|ENST00000346178|11|-1|GANAB	SEQ_FROM_708_730	-19	ACAAGCCAGAGGAGACTCAGGGG	TCCCTGAGACCCTTTAACCTGT	(((.(..(((((.(.((((((((	)))))))).))))))..).)))	18	23	0.00942
miR-125-5p|0|-2	cDNA|ENSG00000135365|ENST00000323180|11|-1|PHF21A	SEQ_FROM_29_48	-16.8	GGAGGAGGAGGGAGAAGGGA	TCCCTGAGACCCTTTAACCTGT	(.(((.((((((...(((((	)))))....))))))..))).)	15	20	0.00428
miR-125-5p|0|-2	cDNA|ENSG00000135365|ENST00000323180|11|-1|PHF21A	SEQ_FROM_2630_2648	-19.6	GCAGGGACGGGCGGAGGGA	TCCCTGAGACCCTTTAACCTGT	(((((...((((..(((((	)))))..).))).....)))))	14	19	0.00787
miR-125-5p|0|-2	cDNA|ENSG00000185670|ENST00000394807|11|-1|ZBTB3	SEQ_FROM_1305_1326	-17.3	GCAGGACTGGAGGAGGTGGGGC	TCCCTGAGACCCTTTAACCTGT	(((((..((((((.(.(((((.	.)))))...))))))).)))))	17	22	0.00674
miR-125-5p|0|-2	cDNA|ENSG00000110492|ENST00000395569|11|1|MDK	SEQ_FROM_534_555	-19.2	GGAGGGACAAGGGATTCTGGGA	TCCCTGAGACCCTTTAACCTGT	(.(((...(((((.(((.((((	)))).))).)))))...))).)	16	22	0.00331
miR-125-5p|0|-2	cDNA|ENSG00000129965|ENST00000397270|11|-1|INS-IGF2	SEQ_FROM_449_469	-17.6	GCAGGGACTAGAGTACAGGGG	TCCCTGAGACCCTTTAACCTGT	(((((....((.((.((((((	))))))..)).))....)))))	15	21	0.00538
miR-125-5p|0|-2	cDNA|ENSG00000129965|ENST00000397270|11|-1|INS-IGF2	SEQ_FROM_696_720	-23.3	GCGAGGCAGAGAGGGCCTGCAGGGA	TCCCTGAGACCCTTTAACCTGT	((.(((...((((((.((.((((((	)))))))).))))))..)))))	19	25	0.000375
miR-125-5p|0|-2	cDNA|ENSG00000110492|ENST00000395566|11|1|MDK	SEQ_FROM_695_716	-19.2	GGAGGGACAAGGGATTCTGGGA	TCCCTGAGACCCTTTAACCTGT	(.(((...(((((.(((.((((	)))).))).)))))...))).)	16	22	0.00335
miR-125-5p|0|-2	cDNA|ENSG00000110492|ENST00000407067|11|1|MDK	SEQ_FROM_916_937	-19.2	GGAGGGACAAGGGATTCTGGGA	TCCCTGAGACCCTTTAACCTGT	(.(((...(((((.(((.((((	)))).))).)))))...))).)	16	22	0.00339
miR-125-5p|0|-2	cDNA|ENSG00000082175|ENST00000325455|11|-1|PGR	SEQ_FROM_9009_9028	-16.4	TCAGGTCACAGGCACAGGGG	TCCCTGAGACCCTTTAACCTGT	.(((((.(.(((..((((((	))))))....))).).))))).	15	20	0.00373
miR-125-5p|0|-2	cDNA|ENSG00000160584|ENST00000446921|11|-1|SIK3	SEQ_FROM_60_79	-19.7	CCGGGGCCGGGACTGGGGGA	TCCCTGAGACCCTTTAACCTGT	.((((...(((.((.(((((	))))).)).))).....)))).	14	20	0.00518
miR-125-5p|0|-2	cDNA|ENSG00000135365|ENST00000418153|11|-1|PHF21A	SEQ_FROM_2600_2618	-19.6	GCAGGGACGGGCGGAGGGA	TCCCTGAGACCCTTTAACCTGT	(((((...((((..(((((	)))))..).))).....)))))	14	19	0.00784
miR-125-5p|0|-2	cDNA|ENSG00000023171|ENST00000456860|11|1|GRAMD1B	SEQ_FROM_310_332	-19.6	GCTGGGAGAGGGGGAAGAAGGGG	TCCCTGAGACCCTTTAACCTGT	((.((..((((((.....(((((	)))))....))))))..)).))	15	23	0.00795
miR-125-5p|0|-2	cDNA|ENSG00000110492|ENST00000405308|11|1|MDK	SEQ_FROM_1040_1061	-19.2	GGAGGGACAAGGGATTCTGGGA	TCCCTGAGACCCTTTAACCTGT	(.(((...(((((.(((.((((	)))).))).)))))...))).)	16	22	0.00339
miR-125-5p|0|-2	cDNA|ENSG00000023171|ENST00000529432|11|1|GRAMD1B	SEQ_FROM_108_128	-17.3	GCAGCAGAGGGAGGTGGGGGA	TCCCTGAGACCCTTTAACCTGT	((((.((((((...(.(((((	))))).)..))))))...))))	16	21	0.00362
miR-125-5p|0|-2	cDNA|ENSG00000023171|ENST00000529432|11|1|GRAMD1B	SEQ_FROM_111_134	-17.2	GCAGAGGGAGGTGGGGGAGAGGGA	TCCCTGAGACCCTTTAACCTGT	((((.(..(((.(((....(((((	)))))....))))))..)))))	16	24	0.00362
miR-125-5p|0|-2	cDNA|ENSG00000089597|ENST00000532402|11|-1|GANAB	SEQ_FROM_520_542	-19	ACAAGCCAGAGGAGACTCAGGGG	TCCCTGAGACCCTTTAACCTGT	(((.(..(((((.(.((((((((	)))))))).))))))..).)))	18	23	0.00944
miR-125-5p|0|-2	cDNA|ENSG00000110492|ENST00000395565|11|1|MDK	SEQ_FROM_787_808	-19.2	GGAGGGACAAGGGATTCTGGGA	TCCCTGAGACCCTTTAACCTGT	(.(((...(((((.(((.((((	)))).))).)))))...))).)	16	22	0.00335
miR-125-5p|0|-2	cDNA|ENSG00000185187|ENST00000397632|11|-1|SIGIRR	SEQ_FROM_1540_1559	-16.2	AAAGGCTGTGGCCTCAGGGC	TCCCTGAGACCCTTTAACCTGT	..(((.((.((.(((((((.	.))))))).))...)).)))..	14	20	0.00791
miR-125-5p|0|-2	cDNA|ENSG00000089597|ENST00000534613|11|-1|GANAB	SEQ_FROM_600_622	-19	ACAAGCCAGAGGAGACTCAGGGG	TCCCTGAGACCCTTTAACCTGT	(((.(..(((((.(.((((((((	)))))))).))))))..).)))	18	23	0.00898
miR-125-5p|0|-2	cDNA|ENSG00000023171|ENST00000529750|11|1|GRAMD1B	SEQ_FROM_124_146	-19.6	GCTGGGAGAGGGGGAAGAAGGGG	TCCCTGAGACCCTTTAACCTGT	((.((..((((((.....(((((	)))))....))))))..)).))	15	23	0.00799
miR-125-5p|0|-2	cDNA|ENSG00000185187|ENST00000431843|11|-1|SIGIRR	SEQ_FROM_1685_1704	-16.2	AAAGGCTGTGGCCTCAGGGC	TCCCTGAGACCCTTTAACCTGT	..(((.((.((.(((((((.	.))))))).))...)).)))..	14	20	0.00791
miR-125-5p|0|-2	cDNA|ENSG00000181518|ENST00000641687|11|1|OR8D4	SEQ_FROM_2745_2766	-17.8	TGTGGGAAGGGTTAGATAGGGA	TCCCTGAGACCCTTTAACCTGT	...((((((((((...((((((	)))))).))))))))..))...	16	22	0.000254
miR-125-5p|0|-2	cDNA|ENSG00000172663|ENST00000540133|11|-1|TMEM134	SEQ_FROM_277_294	-23.2	CCAGGTTAGGGCCAGGGA	TCCCTGAGACCCTTTAACCTGT	.(((((((((((((((((	)))))).).))))..)))))).	17	18	0.000305
miR-125-5p|0|-2	cDNA|ENSG00000157613|ENST00000621158|11|1|CREB3L1	SEQ_FROM_1203_1226	-18.2	ACAAATTACAGGGGACATCAGGGC	TCCCTGAGACCCTTTAACCTGT	(((..(((.((((....((((((.	.))))))..)))).)))..)))	16	24	0.00063
miR-125-5p|0|-2	cDNA|ENSG00000137726|ENST00000539526|11|-1|FXYD6	SEQ_FROM_168_189	-17.5	ACAGGGAGAGGAGGAGAGGGGG	TCCCTGAGACCCTTTAACCTGT	.((((..((((.((...(((((	)))))....))))))..)))).	15	22	0.0036
miR-125-5p|0|-2	cDNA|ENSG00000167244|ENST00000641326|11|-1|IGF2	SEQ_FROM_461_481	-17.6	GCAGGGACTAGAGTACAGGGG	TCCCTGAGACCCTTTAACCTGT	(((((....((.((.((((((	))))))..)).))....)))))	15	21	0.00556
miR-125-5p|0|-2	cDNA|ENSG00000110881|ENST00000228468|12|1|ASIC1	SEQ_FROM_2477_2496	-18.9	CCAGTGAGGGGTGGAAGGGA	TCCCTGAGACCCTTTAACCTGT	.(((((((((((...(((((	)))))...))))))))..))).	16	20	0.00697
miR-125-5p|0|-2	cDNA|ENSG00000111432|ENST00000229030|12|1|FZD10	SEQ_FROM_389_409	-18	GCAGGGGTGGAGAGCCGGGGC	TCCCTGAGACCCTTTAACCTGT	(((((..(((((.(((((((.	.))))).).).))))).)))))	17	21	0.00416
miR-125-5p|0|-2	cDNA|ENSG00000135452|ENST00000257910|12|1|TSPAN31	SEQ_FROM_1075_1099	-21.5	TGTGGCTCTAAGGGTAAATCAGGGA	TCCCTGAGACCCTTTAACCTGT	...((....((((((...(((((((	))))))).))))))...))...	15	25	0.00193
miR-125-5p|0|-2	cDNA|ENSG00000135116|ENST00000257572|12|-1|HRK	SEQ_FROM_1445_1467	-19.1	ACTCCCCAAGGGGATTTCAGGGT	TCCCTGAGACCCTTTAACCTGT	.......((((((.((((((((.	.)))))))))))))).......	14	23	0.0012
miR-125-5p|0|-2	cDNA|ENSG00000121380|ENST00000266434|12|1|BCL2L14	SEQ_FROM_1111_1130	-16.1	ATGGGTGTGGACCCCAGGGG	TCCCTGAGACCCTTTAACCTGT	((((((..((..(.((((((	)))))).)..))....))))))	15	20	6.4e-05
miR-125-5p|0|-2	cDNA|ENSG00000139223|ENST00000266594|12|1|ANP32D	SEQ_FROM_902_926	-18.1	TGAGGGAAGGGAGGGGAGGAGGGGG	TCCCTGAGACCCTTTAACCTGT	..(((....((((((.....(((((	)))))....))))))..)))..	14	25	0.00402
miR-125-5p|0|-2	cDNA|ENSG00000198353|ENST00000303406|12|1|HOXC4	SEQ_FROM_444_466	-17.5	AGAGGCAGAGAGGGAGAGAGGGA	TCCCTGAGACCCTTTAACCTGT	(.(((...((((((....(((((	)))))....))))))..))).)	15	23	0.000116
miR-125-5p|0|-2	cDNA|ENSG00000166860|ENST00000300101|12|-1|ZBTB39	SEQ_FROM_3116_3136	-16.7	GTGGGGCAGAGAGGATAGGGA	TCCCTGAGACCCTTTAACCTGT	(..((..((((.((.((((((	))))))...))))))..))..)	15	21	0.00859
miR-125-5p|0|-2	cDNA|ENSG00000166860|ENST00000300101|12|-1|ZBTB39	SEQ_FROM_2823_2846	-16.2	TCAGGTTCCAGCCCTCAGCAGGGA	TCCCTGAGACCCTTTAACCTGT	.((((((..((.......((((((	)))))).....))..)))))).	14	24	0.00698
miR-125-5p|0|-2	cDNA|ENSG00000166860|ENST00000300101|12|-1|ZBTB39	SEQ_FROM_2840_2860	-19.6	GCAGGGACAAGACATCAGGGA	TCCCTGAGACCCTTTAACCTGT	(((((...(((...(((((((	)))))))....)))...)))))	15	21	0.00698
miR-125-5p|0|-2	cDNA|ENSG00000139445|ENST00000299162|12|-1|FOXN4	SEQ_FROM_1678_1699	-16.5	CCAGTACCTGGGTGCACAGGGG	TCCCTGAGACCCTTTAACCTGT	.(((.....((((.(.((((((	)))))).)))))......))).	14	22	0.00612
miR-125-5p|0|-2	cDNA|ENSG00000171310|ENST00000303694|12|1|CHST11	SEQ_FROM_4143_4163	-16.5	AGAGGAGAGGGTGAGTGGGGT	TCCCTGAGACCCTTTAACCTGT	(.((((((((((...(((((.	.)))))..)))))))..))).)	16	21	0.00888
miR-125-5p|0|-2	cDNA|ENSG00000171310|ENST00000303694|12|1|CHST11	SEQ_FROM_4149_4170	-18.2	GAGGGTGAGTGGGGTATAGGGC	TCCCTGAGACCCTTTAACCTGT	..((((....(((((.(((((.	.)))))..)))))...))))..	14	22	0.00888
miR-125-5p|0|-2	cDNA|ENSG00000171310|ENST00000303694|12|1|CHST11	SEQ_FROM_4158_4177	-18.8	TGGGGTATAGGGCCCAGGGT	TCCCTGAGACCCTTTAACCTGT	..((((..(((((.(((((.	.))))).).))))...))))..	14	20	0.00888
miR-125-5p|0|-2	cDNA|ENSG00000139531|ENST00000266971|12|1|SUOX	SEQ_FROM_1528_1550	-16.7	GCATGGAGTGGTGGTGGCAGGGC	TCCCTGAGACCCTTTAACCTGT	(((.((...((.(((..(((((.	.)))))..)))))....)))))	15	23	0.00971
miR-125-5p|0|-2	cDNA|ENSG00000121380|ENST00000308721|12|1|BCL2L14	SEQ_FROM_969_988	-16.1	ATGGGTGTGGACCCCAGGGG	TCCCTGAGACCCTTTAACCTGT	((((((..((..(.((((((	)))))).)..))....))))))	15	20	6.3e-05
miR-125-5p|0|-2	cDNA|ENSG00000161638|ENST00000293379|12|-1|ITGA5	SEQ_FROM_3369_3391	-18	CCAGGGGGGTGAGGAGCTGGGGA	TCCCTGAGACCCTTTAACCTGT	.((((.....((((..(((((((	))))).))..))))...)))).	15	23	0.00391
miR-125-5p|0|-2	cDNA|ENSG00000139531|ENST00000356124|12|1|SUOX	SEQ_FROM_1515_1537	-16.7	GCATGGAGTGGTGGTGGCAGGGC	TCCCTGAGACCCTTTAACCTGT	(((.((...((.(((..(((((.	.)))))..)))))....)))))	15	23	0.00971
miR-125-5p|0|-2	cDNA|ENSG00000139044|ENST00000266383|12|1|B4GALNT3	SEQ_FROM_3933_3958	-17	GCTGGACAGAAAGGGACGAAAAGGGA	TCCCTGAGACCCTTTAACCTGT	((.((....((((((.(....(((((	)))))..).))))))..)).))	16	26	0.00583
miR-125-5p|0|-2	cDNA|ENSG00000197757|ENST00000394331|12|1|HOXC6	SEQ_FROM_1478_1500	-17.5	AGAGGCAGAGAGGGAGAGAGGGA	TCCCTGAGACCCTTTAACCTGT	(.(((...((((((....(((((	)))))....))))))..))).)	15	23	0.000125
miR-125-5p|0|-2	cDNA|ENSG00000172819|ENST00000394426|12|-1|RARG	SEQ_FROM_3_25	-18.5	GTTGGGGGGGGGGTGGGGAGGGA	TCCCTGAGACCCTTTAACCTGT	...((..(((((((....(((((	)))))...)))))))..))...	14	23	0.00837
miR-125-5p|0|-2	cDNA|ENSG00000185591|ENST00000327443|12|1|SP1	SEQ_FROM_359_381	-16.8	CCAGGGCCCGAGTCAGTCAGGGG	TCCCTGAGACCCTTTAACCTGT	.((((....(.(((..(((((((	)))))))))).).....)))).	15	23	0.00807
miR-125-5p|0|-2	cDNA|ENSG00000111262|ENST00000382545|12|1|KCNA1	SEQ_FROM_911_934	-20.3	GCAGGGTGGAGGGGAAGGCAGCGA	TCCCTGAGACCCTTTAACCTGT	(((((.(((((((.....(((.((	)).)))...))))))).)))))	17	24	0.00395
miR-125-5p|0|-2	cDNA|ENSG00000165891|ENST00000322886|12|-1|E2F7	SEQ_FROM_1924_1946	-21.3	TCAGGGTCAGGGTCAGAGAGGGA	TCCCTGAGACCCTTTAACCTGT	.((((...((((((....(((((	)))))..))))))....)))).	15	23	0.00165
miR-125-5p|0|-2	cDNA|ENSG00000139531|ENST00000394115|12|1|SUOX	SEQ_FROM_1642_1664	-16.7	GCATGGAGTGGTGGTGGCAGGGC	TCCCTGAGACCCTTTAACCTGT	(((.((...((.(((..(((((.	.)))))..)))))....)))))	15	23	0.00971
miR-125-5p|0|-2	cDNA|ENSG00000139445|ENST00000355216|12|-1|FOXN4	SEQ_FROM_1221_1242	-16.5	CCAGTACCTGGGTGCACAGGGG	TCCCTGAGACCCTTTAACCTGT	.(((.....((((.(.((((((	)))))).)))))......))).	14	22	0.00611
miR-125-5p|0|-2	cDNA|ENSG00000183160|ENST00000392806|12|-1|TMEM119	SEQ_FROM_546_566	-16.7	CCAGAGTGACCGGGCCGGGGG	TCCCTGAGACCCTTTAACCTGT	.(((.((....((((((((((	)))))).).)))....))))).	15	21	0.0032
miR-125-5p|0|-2	cDNA|ENSG00000139438|ENST00000358906|12|1|FAM222A	SEQ_FROM_1677_1698	-24.1	GCCGGATGGAGGGTGGCAGGGC	TCCCTGAGACCCTTTAACCTGT	((.((.((((((((..(((((.	.)))))..)))))))).)).))	17	22	0.00379
miR-125-5p|0|-2	cDNA|ENSG00000188735|ENST00000342607|12|1|TMEM120B	SEQ_FROM_2304_2326	-18.9	CCTTCCCAAAGGAGGCTCAGGGA	TCCCTGAGACCCTTTAACCTGT	.......(((((.(.((((((((	)))))))).)))))).......	14	23	0.000979
miR-125-5p|0|-2	cDNA|ENSG00000123066|ENST00000281928|12|-1|MED13L	SEQ_FROM_5196_5218	-16.6	ACAGGGACAAGCTACGCCAGGGA	TCCCTGAGACCCTTTAACCTGT	(((((...(((...(..((((((	)))))).)...)))...)))))	15	23	0.000509
miR-125-5p|0|-2	cDNA|ENSG00000121380|ENST00000396367|12|1|BCL2L14	SEQ_FROM_958_977	-16.1	ATGGGTGTGGACCCCAGGGG	TCCCTGAGACCCTTTAACCTGT	((((((..((..(.((((((	)))))).)..))....))))))	15	20	6.3e-05
miR-125-5p|0|-2	cDNA|ENSG00000111445|ENST00000392542|12|1|RFC5	SEQ_FROM_6_27	-24.6	GTAAGTGCCAGGGTCTCAGGGT	TCCCTGAGACCCTTTAACCTGT	....((...((((((((((((.	.))))))))))))...))....	14	22	0.00442
miR-125-5p|0|-2	cDNA|ENSG00000139531|ENST00000394109|12|1|SUOX	SEQ_FROM_2069_2091	-16.7	GCATGGAGTGGTGGTGGCAGGGC	TCCCTGAGACCCTTTAACCTGT	(((.((...((.(((..(((((.	.)))))..)))))....)))))	15	23	0.00975
miR-125-5p|0|-2	cDNA|ENSG00000175203|ENST00000543672|12|-1|DCTN2	SEQ_FROM_672_692	-24.3	ACAGCAAAGGGGGATCAGGGG	TCCCTGAGACCCTTTAACCTGT	((((..((((((..(((((((	)))))))..))))))...))))	17	21	0.00568
miR-125-5p|0|-2	cDNA|ENSG00000139436|ENST00000547815|12|-1|GIT2	SEQ_FROM_1874_1899	-16.2	TGAGGAATGGAAGGAGCATTCAGGGC	TCCCTGAGACCCTTTAACCTGT	..(((....(((((.(..(((((((.	.))))))).))))))..)))..	16	26	0.000288
miR-125-5p|0|-2	cDNA|ENSG00000175203|ENST00000434715|12|-1|DCTN2	SEQ_FROM_650_670	-24.3	ACAGCAAAGGGGGATCAGGGG	TCCCTGAGACCCTTTAACCTGT	((((..((((((..(((((((	)))))))..))))))...))))	17	21	0.00571
miR-125-5p|0|-2	cDNA|ENSG00000110881|ENST00000447966|12|1|ASIC1	SEQ_FROM_2183_2202	-18.9	CCAGTGAGGGGTGGAAGGGA	TCCCTGAGACCCTTTAACCTGT	.(((((((((((...(((((	)))))...))))))))..))).	16	20	0.00695
miR-125-5p|0|-2	cDNA|ENSG00000064763|ENST00000536681|12|1|FAR2	SEQ_FROM_2553_2576	-18.3	CTCAATTAGAGTGGTCAACAGGGA	TCCCTGAGACCCTTTAACCTGT	......(((((.((((..((((((	)))))).)))))))))......	15	24	0.0065
miR-125-5p|0|-2	cDNA|ENSG00000169372|ENST00000551065|12|1|CRADD	SEQ_FROM_719_740	-21.4	GTGGGTGGGCGGGGGGCAGGGG	TCCCTGAGACCCTTTAACCTGT	(..(((....((((..((((((	))))))...))))...)))..)	14	22	0.00642
miR-125-5p|0|-2	cDNA|ENSG00000211584|ENST00000442218|12|1|SLC48A1	SEQ_FROM_1441_1461	-21.4	CCAGACTCAGGGTCACGGGGA	TCCCTGAGACCCTTTAACCTGT	.(((....((((((.((((((	)))))).)))))).....))).	15	21	0.0022
miR-125-5p|0|-2	cDNA|ENSG00000135127|ENST00000397558|12|1|BICDL1	SEQ_FROM_2838_2860	-16.7	ACGTGGGGAAAGCACAGCAGGGA	TCCCTGAGACCCTTTAACCTGT	(((.((..((((.....((((((	)))))).....))))..)))))	15	23	0.00443
miR-125-5p|0|-2	cDNA|ENSG00000188735|ENST00000449592|12|1|TMEM120B	SEQ_FROM_3936_3958	-18.9	CCTTCCCAAAGGAGGCTCAGGGA	TCCCTGAGACCCTTTAACCTGT	.......(((((.(.((((((((	)))))))).)))))).......	14	23	0.000991
miR-125-5p|0|-2	cDNA|ENSG00000165891|ENST00000416496|12|-1|E2F7	SEQ_FROM_1918_1940	-21.3	TCAGGGTCAGGGTCAGAGAGGGA	TCCCTGAGACCCTTTAACCTGT	.((((...((((((....(((((	)))))..))))))....)))).	15	23	0.00165
miR-125-5p|0|-2	cDNA|ENSG00000139438|ENST00000538780|12|1|FAM222A	SEQ_FROM_2227_2248	-24.1	GCCGGATGGAGGGTGGCAGGGC	TCCCTGAGACCCTTTAACCTGT	((.((.((((((((..(((((.	.)))))..)))))))).)).))	17	22	0.00382
miR-125-5p|0|-2	cDNA|ENSG00000110881|ENST00000552438|12|1|ASIC1	SEQ_FROM_2066_2085	-18.9	CCAGTGAGGGGTGGAAGGGA	TCCCTGAGACCCTTTAACCTGT	.(((((((((((...(((((	)))))...))))))))..))).	16	20	0.00697
miR-125-5p|0|-2	cDNA|ENSG00000134287|ENST00000541959|12|-1|ARF3	SEQ_FROM_127_148	-24.34	GCAGGAACAGAAGTCTCAGGGA	TCCCTGAGACCCTTTAACCTGT	(((((.......((((((((((	)))))))))).......)))))	15	22	0.00842
miR-125-5p|0|-2	cDNA|ENSG00000150967|ENST00000442833|12|-1|ABCB9	SEQ_FROM_2331_2349	-18.8	GCAGTCGAGGGCTTTGGGA	TCCCTGAGACCCTTTAACCTGT	((((..((((((((.((((	)))).))).)))))....))))	16	19	0.000896
miR-125-5p|0|-2	cDNA|ENSG00000171310|ENST00000549260|12|1|CHST11	SEQ_FROM_4105_4125	-16.5	AGAGGAGAGGGTGAGTGGGGT	TCCCTGAGACCCTTTAACCTGT	(.((((((((((...(((((.	.)))))..)))))))..))).)	16	21	0.00888
miR-125-5p|0|-2	cDNA|ENSG00000171310|ENST00000549260|12|1|CHST11	SEQ_FROM_4111_4132	-18.2	GAGGGTGAGTGGGGTATAGGGC	TCCCTGAGACCCTTTAACCTGT	..((((....(((((.(((((.	.)))))..)))))...))))..	14	22	0.00888
miR-125-5p|0|-2	cDNA|ENSG00000171310|ENST00000549260|12|1|CHST11	SEQ_FROM_4120_4139	-18.8	TGGGGTATAGGGCCCAGGGT	TCCCTGAGACCCTTTAACCTGT	..((((..(((((.(((((.	.))))).).))))...))))..	14	20	0.00888
miR-125-5p|0|-2	cDNA|ENSG00000111445|ENST00000454402|12|1|RFC5	SEQ_FROM_25_46	-24.4	GTAAGTGCCAGGGTCTCAGGGT	TCCCTGAGACCCTTTAACCTGT	....((...((((((((((((.	.))))))))))))...))....	14	22	0.00379
miR-125-5p|0|-2	cDNA|ENSG00000139531|ENST00000548274|12|1|SUOX	SEQ_FROM_1561_1583	-16.7	GCATGGAGTGGTGGTGGCAGGGC	TCCCTGAGACCCTTTAACCTGT	(((.((...((.(((..(((((.	.)))))..)))))....)))))	15	23	0.00971
miR-125-5p|0|-2	cDNA|ENSG00000180116|ENST00000468200|12|1|C12orf40	SEQ_FROM_130_151	-19.1	TCGGGGGGTCCCGGTCCAGGGT	TCCCTGAGACCCTTTAACCTGT	.((((..(....(((((((((.	.))))).))))...)..)))).	14	22	0.000196
miR-125-5p|0|-2	cDNA|ENSG00000175203|ENST00000548249|12|-1|DCTN2	SEQ_FROM_825_845	-24.3	ACAGCAAAGGGGGATCAGGGG	TCCCTGAGACCCTTTAACCTGT	((((..((((((..(((((((	)))))))..))))))...))))	17	21	0.00575
miR-125-5p|0|-2	cDNA|ENSG00000139531|ENST00000550065|12|1|SUOX	SEQ_FROM_1353_1375	-16.7	GCATGGAGTGGTGGTGGCAGGGC	TCCCTGAGACCCTTTAACCTGT	(((.((...((.(((..(((((.	.)))))..)))))....)))))	15	23	0.00971
miR-125-5p|0|-2	cDNA|ENSG00000121380|ENST00000589718|12|1|BCL2L14	SEQ_FROM_933_952	-16.1	ATGGGTGTGGACCCCAGGGG	TCCCTGAGACCCTTTAACCTGT	((((((..((..(.((((((	)))))).)..))....))))))	15	20	6.3e-05
miR-125-5p|0|-2	cDNA|ENSG00000185591|ENST00000426431|12|1|SP1	SEQ_FROM_282_304	-16.8	CCAGGGCCCGAGTCAGTCAGGGG	TCCCTGAGACCCTTTAACCTGT	.((((....(.(((..(((((((	)))))))))).).....)))).	15	23	0.00807
miR-125-5p|0|-2	cDNA|ENSG00000169062|ENST00000375299|13|1|UPF3A	SEQ_FROM_1242_1263	-18.8	CCAGGACAGCGGGGCTCCGGGG	TCCCTGAGACCCTTTAACCTGT	.((((.....(((((((.(((.	.))).))).))))....)))).	14	22	0.00921
miR-125-5p|0|-2	cDNA|ENSG00000169062|ENST00000351487|13|1|UPF3A	SEQ_FROM_1116_1137	-18.8	CCAGGACAGCGGGGCTCCGGGG	TCCCTGAGACCCTTTAACCTGT	.((((.....(((((((.(((.	.))).))).))))....)))).	14	22	0.00922
miR-125-5p|0|-2	cDNA|ENSG00000133104|ENST00000355182|13|-1|SPART	SEQ_FROM_3566_3587	-17.6	GGAGGCATTGAAGGGATGGGGA	TCCCTGAGACCCTTTAACCTGT	(.(((..((((((((.((((((	))))))...))))))))))).)	18	22	0.00683
miR-125-5p|0|-2	cDNA|ENSG00000133104|ENST00000451493|13|-1|SPART	SEQ_FROM_3690_3711	-17.6	GGAGGCATTGAAGGGATGGGGA	TCCCTGAGACCCTTTAACCTGT	(.(((..((((((((.((((((	))))))...))))))))))).)	18	22	0.00683
miR-125-5p|0|-2	cDNA|ENSG00000133104|ENST00000438666|13|-1|SPART	SEQ_FROM_3644_3665	-17.6	GGAGGCATTGAAGGGATGGGGA	TCCCTGAGACCCTTTAACCTGT	(.(((..((((((((.((((((	))))))...))))))))))).)	18	22	0.00683
miR-125-5p|0|-2	cDNA|ENSG00000133104|ENST00000650221|13|-1|SPART	SEQ_FROM_3639_3660	-17.6	GGAGGCATTGAAGGGATGGGGA	TCCCTGAGACCCTTTAACCTGT	(.(((..((((((((.((((((	))))))...))))))))))).)	18	22	0.00683
miR-125-5p|0|-2	cDNA|ENSG00000092067|ENST00000206513|14|-1|CEBPE	SEQ_FROM_274_297	-19.3	AGGGGAGAGAGGGGAAAAAAGGGA	TCCCTGAGACCCTTTAACCTGT	(.(((..((((((......(((((	)))))....))))))..))).)	15	24	0.00333
miR-125-5p|0|-2	cDNA|ENSG00000257365|ENST00000246166|14|1|FNTB	SEQ_FROM_2576_2598	-17.1	GCGGGCAGACAGGAGCTCAGAGA	TCCCTGAGACCCTTTAACCTGT	(((((..((.(((..(((((.((	)).)))))..)))))..)))))	17	23	0.00723
miR-125-5p|0|-2	cDNA|ENSG00000009830|ENST00000261534|14|-1|POMT2	SEQ_FROM_4145_4164	-17.1	GCAGGGAAGGAGAGGAGGGA	TCCCTGAGACCCTTTAACCTGT	((((((((((.....(((((	))))).....)))))..)))))	15	20	0.00164
miR-125-5p|0|-2	cDNA|ENSG00000140025|ENST00000316738|14|-1|EFCAB11	SEQ_FROM_1552_1574	-18.8	TCACTGTAAAGTGGTCCCAGGGC	TCCCTGAGACCCTTTAACCTGT	.((...(((((.((((.(((((.	.))))).)))))))))...)).	16	23	0.00712
miR-125-5p|0|-2	cDNA|ENSG00000156030|ENST00000286523|14|-1|ELMSAN1	SEQ_FROM_1117_1136	-19.7	GGAGGTGGGGGTGTCAGTGA	TCCCTGAGACCCTTTAACCTGT	(.((((.(((((.((((.((	)).)))).)))))...)))).)	16	20	0.00249
miR-125-5p|0|-2	cDNA|ENSG00000156030|ENST00000286523|14|-1|ELMSAN1	SEQ_FROM_3797_3814	-18.4	CAAGGGAAGGGACAGGGA	TCCCTGAGACCCTTTAACCTGT	..(((((((((.((((((	))))))...))))))..)))..	15	18	0.00584
miR-125-5p|0|-2	cDNA|ENSG00000185650|ENST00000336440|14|-1|ZFP36L1	SEQ_FROM_1678_1697	-16.1	AAAGGCGAGGGGCGCCGGGA	TCCCTGAGACCCTTTAACCTGT	..(((.(((((((.(.((((	)))).).).))))))..)))..	15	20	0.00561
miR-125-5p|0|-2	cDNA|ENSG00000100647|ENST00000342745|14|1|SUSD6	SEQ_FROM_3254_3276	-16.6	GCAGTGACAAAAGGGGGAGGGGT	TCCCTGAGACCCTTTAACCTGT	((((.(...((((((...((((.	.))))....))))))..)))))	15	23	0.00095
miR-125-5p|0|-2	cDNA|ENSG00000080823|ENST00000361847|14|-1|MOK	SEQ_FROM_1067_1087	-16.6	ACAGAGAAGCGGGCTCTGGGC	TCCCTGAGACCCTTTAACCTGT	((((..(((.((((((.(((.	.))).))).))))))...))))	16	21	0.00312
miR-125-5p|0|-2	cDNA|ENSG00000125375|ENST00000311459|14|1|DMAC2L	SEQ_FROM_4394_4418	-17.3	ATAGTGCAAAAAGATGTTTCAGGGA	TCCCTGAGACCCTTTAACCTGT	((((.(...((((..((((((((((	)))))))))).))))..)))))	19	25	1.1e-05
miR-125-5p|0|-2	cDNA|ENSG00000151812|ENST00000339762|14|-1|SLC35F4	SEQ_FROM_476_500	-17.9	CCATGGTTCTGAAGGGCATCTGGGG	TCCCTGAGACCCTTTAACCTGT	.((.(((..(((((((..((.(((.	.))).))..)))))))))))).	17	25	0.00577
miR-125-5p|0|-2	cDNA|ENSG00000140092|ENST00000342058|14|-1|FBLN5	SEQ_FROM_64_84	-18.3	CTGGGTGGGAAGGTCAAGGGG	TCCCTGAGACCCTTTAACCTGT	..((((..((.((((.(((((	)))))..)))).))..))))..	15	21	0.0068
miR-125-5p|0|-2	cDNA|ENSG00000080823|ENST00000524214|14|-1|MOK	SEQ_FROM_998_1018	-16.6	ACAGAGAAGCGGGCTCTGGGC	TCCCTGAGACCCTTTAACCTGT	((((..(((.((((((.(((.	.))).))).))))))...))))	16	21	0.00312
miR-125-5p|0|-2	cDNA|ENSG00000185650|ENST00000439696|14|-1|ZFP36L1	SEQ_FROM_182_201	-16.1	AAAGGCGAGGGGCGCCGGGA	TCCCTGAGACCCTTTAACCTGT	..(((.(((((((.(.((((	)))).).).))))))..)))..	15	20	0.00561
miR-125-5p|0|-2	cDNA|ENSG00000080823|ENST00000522874|14|-1|MOK	SEQ_FROM_1051_1071	-16.6	ACAGAGAAGCGGGCTCTGGGC	TCCCTGAGACCCTTTAACCTGT	((((..(((.((((((.(((.	.))).))).))))))...))))	16	21	0.00312
miR-125-5p|0|-2	cDNA|ENSG00000151812|ENST00000554729|14|-1|SLC35F4	SEQ_FROM_361_385	-17.9	CCATGGTTCTGAAGGGCATCTGGGG	TCCCTGAGACCCTTTAACCTGT	.((.(((..(((((((..((.(((.	.))).))..)))))))))))).	17	25	0.00577
miR-125-5p|0|-2	cDNA|ENSG00000156030|ENST00000394071|14|-1|ELMSAN1	SEQ_FROM_738_757	-19.7	GGAGGTGGGGGTGTCAGTGA	TCCCTGAGACCCTTTAACCTGT	(.((((.(((((.((((.((	)).)))).)))))...)))).)	16	20	0.00249
miR-125-5p|0|-2	cDNA|ENSG00000156030|ENST00000394071|14|-1|ELMSAN1	SEQ_FROM_3418_3435	-18.4	CAAGGGAAGGGACAGGGA	TCCCTGAGACCCTTTAACCTGT	..(((((((((.((((((	))))))...))))))..)))..	15	18	0.00584
miR-125-5p|0|-2	cDNA|ENSG00000142208|ENST00000554581|14|-1|AKT1	SEQ_FROM_1049_1071	-17.2	GCTGGGGGAGGTGGGAATGGGGA	TCCCTGAGACCCTTTAACCTGT	((.((..((((.((...((((((	))))))...))))))..)).))	16	23	0.00848
miR-125-5p|0|-2	cDNA|ENSG00000070182|ENST00000389722|14|-1|SPTB	SEQ_FROM_8534_8554	-21.1	GTGGGGGGGAGGGCGGAGGGC	TCCCTGAGACCCTTTAACCTGT	(..((..(((((((..((((.	.))))..).))))))..))..)	14	21	0.00743
miR-125-5p|0|-2	cDNA|ENSG00000070182|ENST00000389722|14|-1|SPTB	SEQ_FROM_8668_8687	-16.9	TCAGGTAGAAGCCACAGGGG	TCCCTGAGACCCTTTAACCTGT	.(((((.((((.(.((((((	)))))).)...)))).))))).	16	20	0.00743
miR-125-5p|0|-2	cDNA|ENSG00000140025|ENST00000555872|14|-1|EFCAB11	SEQ_FROM_1610_1632	-18.8	TCACTGTAAAGTGGTCCCAGGGC	TCCCTGAGACCCTTTAACCTGT	.((...(((((.((((.(((((.	.))))).)))))))))...)).	16	23	0.00708
miR-125-5p|0|-2	cDNA|ENSG00000176253|ENST00000641664|14|-1|OR4K13	SEQ_FROM_4702_4724	-19.1	TCTATTTAAGGGGATCCCAGGGT	TCCCTGAGACCCTTTAACCTGT	.....((((((((.((.(((((.	.))))).)))))))))).....	15	23	0.000744
miR-125-5p|0|-2	cDNA|ENSG00000176253|ENST00000641904|14|-1|OR4K13	SEQ_FROM_4406_4428	-19.1	TCTATTTAAGGGGATCCCAGGGT	TCCCTGAGACCCTTTAACCTGT	.....((((((((.((.(((((.	.))))).)))))))))).....	15	23	0.000745
miR-125-5p|0|-2	cDNA|ENSG00000070182|ENST00000644917|14|-1|SPTB	SEQ_FROM_8647_8667	-21.1	GTGGGGGGGAGGGCGGAGGGC	TCCCTGAGACCCTTTAACCTGT	(..((..(((((((..((((.	.))))..).))))))..))..)	14	21	0.00743
miR-125-5p|0|-2	cDNA|ENSG00000070182|ENST00000644917|14|-1|SPTB	SEQ_FROM_8781_8800	-16.9	TCAGGTAGAAGCCACAGGGG	TCCCTGAGACCCTTTAACCTGT	.(((((.((((.(.((((((	)))))).)...)))).))))).	16	20	0.00743
miR-125-5p|0|-2	cDNA|ENSG00000140519|ENST00000268122|15|-1|RHCG	SEQ_FROM_1746_1768	-16.8	ACAGGCTCAAAGTGGGGCTGGGA	TCCCTGAGACCCTTTAACCTGT	(((((...((((.((..(.((((	)))).)...))))))..)))))	16	23	0.00256
miR-125-5p|0|-2	cDNA|ENSG00000070182|ENST00000556626|14|-1|SPTB	SEQ_FROM_8623_8643	-21.1	GTGGGGGGGAGGGCGGAGGGC	TCCCTGAGACCCTTTAACCTGT	(..((..(((((((..((((.	.))))..).))))))..))..)	14	21	0.00743
miR-125-5p|0|-2	cDNA|ENSG00000070182|ENST00000556626|14|-1|SPTB	SEQ_FROM_8757_8776	-16.9	TCAGGTAGAAGCCACAGGGG	TCCCTGAGACCCTTTAACCTGT	.(((((.((((.(.((((((	)))))).)...)))).))))).	16	20	0.00743
miR-125-5p|0|-2	cDNA|ENSG00000138622|ENST00000261917|15|-1|HCN4	SEQ_FROM_4507_4530	-16.2	TCAGCACTAGAGGGAGGGAGGGGG	TCCCTGAGACCCTTTAACCTGT	.(((...(((((((.....(((((	)))))....)))))))..))).	15	24	0.00936
miR-125-5p|0|-2	cDNA|ENSG00000138622|ENST00000261917|15|-1|HCN4	SEQ_FROM_4515_4535	-18.9	AGAGGGAGGGAGGGGGAGGGA	TCCCTGAGACCCTTTAACCTGT	(.(((...((((((..(((((	)))))....))))))..))).)	15	21	0.00936
miR-125-5p|0|-2	cDNA|ENSG00000069966|ENST00000261837|15|-1|GNB5	SEQ_FROM_5690_5711	-30.5	CCCCCTGAAAGGGTCTCAGGGA	TCCCTGAGACCCTTTAACCTGT	.......(((((((((((((((	))))))))))))))).......	15	22	0.00138
miR-125-5p|0|-2	cDNA|ENSG00000156222|ENST00000286749|15|1|SLC28A1	SEQ_FROM_2274_2293	-16.2	CCAGTGTGAATTCTCAGGGT	TCCCTGAGACCCTTTAACCTGT	.(((..((((.((((((((.	.))))))))...))))..))).	15	20	0.00679
miR-125-5p|0|-2	cDNA|ENSG00000128739|ENST00000346403|15|1|SNRPN	SEQ_FROM_859_880	-16.4	GCAGGTAATGACTCCACAGGGA	TCCCTGAGACCCTTTAACCTGT	((((((((.(..((..((((((	)))))).))..).)).))))))	17	22	0.00546
miR-125-5p|0|-2	cDNA|ENSG00000186417|ENST00000335449|15|1|GLDN	SEQ_FROM_586_609	-19.7	GCAGGAAATCCAGGGGAAAGGGGA	TCCCTGAGACCCTTTAACCTGT	(((((......((((....(((((	)))))....))))....)))))	14	24	0.00567
miR-125-5p|0|-2	cDNA|ENSG00000186417|ENST00000335449|15|1|GLDN	SEQ_FROM_595_618	-23.4	CCAGGGGAAAGGGGAGAAAAGGGA	TCCCTGAGACCCTTTAACCTGT	.((((..((((((......(((((	)))))....))))))..)))).	15	24	0.00567
miR-125-5p|0|-2	cDNA|ENSG00000181026|ENST00000332810|15|1|AEN	SEQ_FROM_1045_1063	-18.3	GCAGAGGAGGAGCCAGGGA	TCCCTGAGACCCTTTAACCTGT	((((.(((((..(((((((	)))))).)..)))))...))))	16	19	0.00322
miR-125-5p|0|-2	cDNA|ENSG00000140332|ENST00000317509|15|-1|TLE3	SEQ_FROM_966_986	-17.7	ACGAGCTGGGGGGGCCGGGGG	TCCCTGAGACCCTTTAACCTGT	(((.(.(((((((.(((((((	)))))).).))))))).).)))	18	21	0.00461
miR-125-5p|0|-2	cDNA|ENSG00000156222|ENST00000538177|15|1|SLC28A1	SEQ_FROM_1793_1812	-16.2	CCAGTGTGAATTCTCAGGGT	TCCCTGAGACCCTTTAACCTGT	.(((..((((.((((((((.	.))))))))...))))..))).	15	20	0.0068
miR-125-5p|0|-2	cDNA|ENSG00000169758|ENST00000388942|15|1|TMEM266	SEQ_FROM_1933_1956	-19.2	TCAGGGGAGGGTGGTGCTCGTGGC	TCCCTGAGACCCTTTAACCTGT	.((((..((((.(((.((((.((.	.)).)))))))))))..)))).	17	24	0.00723
miR-125-5p|0|-2	cDNA|ENSG00000137877|ENST00000320955|15|-1|SPTBN5	SEQ_FROM_4086_4107	-17.4	ACAGTGGACCAGGCTCCAGGGG	TCCCTGAGACCCTTTAACCTGT	((((.(....(((.((((((((	)))))).)).)))....)))))	16	22	0.00767
miR-125-5p|0|-2	cDNA|ENSG00000137804|ENST00000450592|15|1|NUSAP1	SEQ_FROM_150_170	-18.1	CAAGAGTCTGGGTCTCCGGGC	TCCCTGAGACCCTTTAACCTGT	..((.((..(((((((.(((.	.))).)))))))....))))..	14	21	0.000581
miR-125-5p|0|-2	cDNA|ENSG00000198794|ENST00000425597|15|1|SCAMP5	SEQ_FROM_717_739	-16.3	TCAGGAGGAGTGGACCACAGGGG	TCCCTGAGACCCTTTAACCTGT	.((((..(((.((..(.((((((	)))))).)..)))))..)))).	16	23	0.0019
miR-125-5p|0|-2	cDNA|ENSG00000198794|ENST00000425597|15|1|SCAMP5	SEQ_FROM_778_801	-17.9	GCAGCCATGGGGGCAGCCCAGGGT	TCCCTGAGACCCTTTAACCTGT	((((....(((((...(.(((((.	.))))).).)))))....))))	15	24	0.0019
miR-125-5p|0|-2	cDNA|ENSG00000198794|ENST00000425597|15|1|SCAMP5	SEQ_FROM_2313_2337	-23.1	TCAGGTTAGGCAGGGTGGGAGGGGA	TCCCTGAGACCCTTTAACCTGT	.((((((((..(((((....(((((	)))))...))))))))))))).	18	25	0.00545
miR-125-5p|0|-2	cDNA|ENSG00000173548|ENST00000308527|15|1|SNX33	SEQ_FROM_3526_3548	-21.4	TGGGGGAGAAGGACTTTCAGGGG	TCCCTGAGACCCTTTAACCTGT	..(((..(((((..(((((((((	))))))))).)))))..)))..	17	23	0.00409
miR-125-5p|0|-2	cDNA|ENSG00000140332|ENST00000557997|15|-1|TLE3	SEQ_FROM_954_974	-17.7	ACGAGCTGGGGGGGCCGGGGG	TCCCTGAGACCCTTTAACCTGT	(((.(.(((((((.(((((((	)))))).).))))))).).)))	18	21	0.0046
miR-125-5p|0|-2	cDNA|ENSG00000128739|ENST00000400097|15|1|SNRPN	SEQ_FROM_1161_1182	-16.4	GCAGGTAATGACTCCACAGGGA	TCCCTGAGACCCTTTAACCTGT	((((((((.(..((..((((((	)))))).))..).)).))))))	17	22	0.00549
miR-125-5p|0|-2	cDNA|ENSG00000128739|ENST00000554227|15|1|SNRPN	SEQ_FROM_1362_1383	-16.4	GCAGGTAATGACTCCACAGGGA	TCCCTGAGACCCTTTAACCTGT	((((((((.(..((..((((((	)))))).))..).)).))))))	17	22	0.0055
miR-125-5p|0|-2	cDNA|ENSG00000128739|ENST00000390687|15|1|SNRPN	SEQ_FROM_943_964	-16.4	GCAGGTAATGACTCCACAGGGA	TCCCTGAGACCCTTTAACCTGT	((((((((.(..((..((((((	)))))).))..).)).))))))	17	22	0.00549
miR-125-5p|0|-2	cDNA|ENSG00000137802|ENST00000456763|15|1|MAPKBP1	SEQ_FROM_4824_4847	-16.1	GCTGCTTGGAGTGGAAAGCAGGGA	TCCCTGAGACCCTTTAACCTGT	((.(.((((((.((....((((((	))))))...)))))))).).))	17	24	0.00389
miR-125-5p|0|-2	cDNA|ENSG00000167173|ENST00000360639|15|1|C15orf39	SEQ_FROM_1232_1257	-16.7	GCAGCCTCTGGGGGGCCACAAGGGGA	TCCCTGAGACCCTTTAACCTGT	((((....(((((((.(....(((((	)))))..).)))))))..))))	17	26	0.00815
miR-125-5p|0|-2	cDNA|ENSG00000128739|ENST00000400100|15|1|SNRPN	SEQ_FROM_1307_1328	-16.4	GCAGGTAATGACTCCACAGGGA	TCCCTGAGACCCTTTAACCTGT	((((((((.(..((..((((((	)))))).))..).)).))))))	17	22	0.0055
miR-125-5p|0|-2	cDNA|ENSG00000186417|ENST00000396399|15|1|GLDN	SEQ_FROM_233_256	-19.7	GCAGGAAATCCAGGGGAAAGGGGA	TCCCTGAGACCCTTTAACCTGT	(((((......((((....(((((	)))))....))))....)))))	14	24	0.00567
miR-125-5p|0|-2	cDNA|ENSG00000186417|ENST00000396399|15|1|GLDN	SEQ_FROM_242_265	-23.4	CCAGGGGAAAGGGGAGAAAAGGGA	TCCCTGAGACCCTTTAACCTGT	.((((..((((((......(((((	)))))....))))))..)))).	15	24	0.00567
miR-125-5p|0|-2	cDNA|ENSG00000198794|ENST00000361900|15|1|SCAMP5	SEQ_FROM_2361_2385	-23.1	TCAGGTTAGGCAGGGTGGGAGGGGA	TCCCTGAGACCCTTTAACCTGT	.((((((((..(((((....(((((	)))))...))))))))))))).	18	25	0.00545
miR-125-5p|0|-2	cDNA|ENSG00000198794|ENST00000361900|15|1|SCAMP5	SEQ_FROM_765_787	-16.3	TCAGGAGGAGTGGACCACAGGGG	TCCCTGAGACCCTTTAACCTGT	.((((..(((.((..(.((((((	)))))).)..)))))..)))).	16	23	0.0019
miR-125-5p|0|-2	cDNA|ENSG00000198794|ENST00000361900|15|1|SCAMP5	SEQ_FROM_826_849	-17.9	GCAGCCATGGGGGCAGCCCAGGGT	TCCCTGAGACCCTTTAACCTGT	((((....(((((...(.(((((.	.))))).).)))))....))))	15	24	0.0019
miR-125-5p|0|-2	cDNA|ENSG00000167173|ENST00000394987|15|1|C15orf39	SEQ_FROM_1140_1165	-16.7	GCAGCCTCTGGGGGGCCACAAGGGGA	TCCCTGAGACCCTTTAACCTGT	((((....(((((((.(....(((((	)))))..).)))))))..))))	17	26	0.00814
miR-125-5p|0|-2	cDNA|ENSG00000137872|ENST00000558014|15|1|SEMA6D	SEQ_FROM_107_129	-18	CCAGGACTAGGAGGCAGCGGGGA	TCCCTGAGACCCTTTAACCTGT	.((((...(((.((...((((((	))))))...)))))...)))).	15	23	0.00432
miR-125-5p|0|-2	cDNA|ENSG00000156222|ENST00000394573|15|1|SLC28A1	SEQ_FROM_2406_2425	-16.2	CCAGTGTGAATTCTCAGGGT	TCCCTGAGACCCTTTAACCTGT	.(((..((((.((((((((.	.))))))))...))))..))).	15	20	0.00681
miR-125-5p|0|-2	cDNA|ENSG00000140519|ENST00000560081|15|-1|RHCG	SEQ_FROM_1647_1669	-16.8	ACAGGCTCAAAGTGGGGCTGGGA	TCCCTGAGACCCTTTAACCTGT	(((((...((((.((..(.((((	)))).)...))))))..)))))	16	23	0.00256
miR-125-5p|0|-2	cDNA|ENSG00000137802|ENST00000457542|15|1|MAPKBP1	SEQ_FROM_4846_4869	-16.1	GCTGCTTGGAGTGGAAAGCAGGGA	TCCCTGAGACCCTTTAACCTGT	((.(.((((((.((....((((((	))))))...)))))))).).))	17	24	0.00389
miR-125-5p|0|-2	cDNA|ENSG00000198794|ENST00000562212|15|1|SCAMP5	SEQ_FROM_740_762	-16.3	TCAGGAGGAGTGGACCACAGGGG	TCCCTGAGACCCTTTAACCTGT	.((((..(((.((..(.((((((	)))))).)..)))))..)))).	16	23	0.0019
miR-125-5p|0|-2	cDNA|ENSG00000198794|ENST00000562212|15|1|SCAMP5	SEQ_FROM_801_824	-17.9	GCAGCCATGGGGGCAGCCCAGGGT	TCCCTGAGACCCTTTAACCTGT	((((....(((((...(.(((((.	.))))).).)))))....))))	15	24	0.0019
miR-125-5p|0|-2	cDNA|ENSG00000198794|ENST00000562212|15|1|SCAMP5	SEQ_FROM_2336_2360	-23.1	TCAGGTTAGGCAGGGTGGGAGGGGA	TCCCTGAGACCCTTTAACCTGT	.((((((((..(((((....(((((	)))))...))))))))))))).	18	25	0.00545
miR-125-5p|0|-2	cDNA|ENSG00000137802|ENST00000514566|15|1|MAPKBP1	SEQ_FROM_3957_3980	-16.1	GCTGCTTGGAGTGGAAAGCAGGGA	TCCCTGAGACCCTTTAACCTGT	((.(.((((((.((....((((((	))))))...)))))))).).))	17	24	0.00389
miR-125-5p|0|-2	cDNA|ENSG00000186417|ENST00000612989|15|1|GLDN	SEQ_FROM_186_209	-19.7	GCAGGAAATCCAGGGGAAAGGGGA	TCCCTGAGACCCTTTAACCTGT	(((((......((((....(((((	)))))....))))....)))))	14	24	0.00559
miR-125-5p|0|-2	cDNA|ENSG00000186417|ENST00000612989|15|1|GLDN	SEQ_FROM_195_218	-23.4	CCAGGGGAAAGGGGAGAAAAGGGA	TCCCTGAGACCCTTTAACCTGT	.((((..((((((......(((((	)))))....))))))..)))).	15	24	0.00559
miR-125-5p|0|-2	cDNA|ENSG00000128739|ENST00000645002|15|1|SNRPN	SEQ_FROM_1501_1522	-16.4	GCAGGTAATGACTCCACAGGGA	TCCCTGAGACCCTTTAACCTGT	((((((((.(..((..((((((	)))))).))..).)).))))))	17	22	0.0055
miR-125-5p|0|-2	cDNA|ENSG00000172349|ENST00000394660|15|1|IL16	SEQ_FROM_7929_7949	-16	GCAGGATGGCCTGGCCAGGGC	TCCCTGAGACCCTTTAACCTGT	(((((.(((...((((((((.	.))))).).))..))).)))))	16	21	0.00136
miR-125-5p|0|-2	cDNA|ENSG00000128739|ENST00000642807|15|1|SNRPN	SEQ_FROM_1390_1411	-16.4	GCAGGTAATGACTCCACAGGGA	TCCCTGAGACCCTTTAACCTGT	((((((((.(..((..((((((	)))))).))..).)).))))))	17	22	0.0055
miR-125-5p|0|-2	cDNA|ENSG00000128739|ENST00000577565|15|1|SNRPN	SEQ_FROM_888_909	-16.4	GCAGGTAATGACTCCACAGGGA	TCCCTGAGACCCTTTAACCTGT	((((((((.(..((..((((((	)))))).))..).)).))))))	17	22	0.00546
miR-125-5p|0|-2	cDNA|ENSG00000182253|ENST00000594047|15|1|SYNM	SEQ_FROM_2135_2156	-18	ACAGGAAAGAGCTTCCTGGGGA	TCCCTGAGACCCTTTAACCTGT	(((((..((((..((..(((((	)))))..))..))))..)))))	16	22	0.000506
miR-125-5p|0|-2	cDNA|ENSG00000273173|ENST00000580062|15|1|SNURF	SEQ_FROM_720_741	-16.4	GCAGGTAATGACTCCACAGGGA	TCCCTGAGACCCTTTAACCTGT	((((((((.(..((..((((((	)))))).))..).)).))))))	17	22	0.00538
miR-125-5p|0|-2	cDNA|ENSG00000167173|ENST00000567617|15|1|C15orf39	SEQ_FROM_912_937	-16.7	GCAGCCTCTGGGGGGCCACAAGGGGA	TCCCTGAGACCCTTTAACCTGT	((((....(((((((.(....(((((	)))))..).)))))))..))))	17	26	0.00814
miR-125-5p|0|-2	cDNA|ENSG00000140332|ENST00000558939|15|-1|TLE3	SEQ_FROM_1242_1262	-17.7	ACGAGCTGGGGGGGCCGGGGG	TCCCTGAGACCCTTTAACCTGT	(((.(.(((((((.(((((((	)))))).).))))))).).)))	18	21	0.00461
miR-125-5p|0|-2	cDNA|ENSG00000140995|ENST00000268676|16|1|DEF8	SEQ_FROM_2428_2449	-17.7	GCAGGGGCTGTGTGCTGGGGGA	TCCCTGAGACCCTTTAACCTGT	(((((....(.((.((.(((((	))))).)))).).....)))))	15	22	0.00456
miR-125-5p|0|-2	cDNA|ENSG00000182685|ENST00000328540|16|-1|BRICD5	SEQ_FROM_129_152	-21.5	CCAGGCACAAAGGGAAGCCAGGGA	TCCCTGAGACCCTTTAACCTGT	.((((...((((((...(((((((	)))))).).))))))..)))).	17	24	0.00148
miR-125-5p|0|-2	cDNA|ENSG00000172828|ENST00000303334|16|1|CES3	SEQ_FROM_52_74	-17	GCAGTGAGAGTGGAGTCCGGGGT	TCCCTGAGACCCTTTAACCTGT	((((.(..((.((.((((((((.	.))))).))))).))..)))))	17	23	0.00246
miR-125-5p|0|-2	cDNA|ENSG00000185669|ENST00000332281|16|-1|SNAI3	SEQ_FROM_1653_1672	-18	CCCGGTCAGAGCCTCAGGGG	TCCCTGAGACCCTTTAACCTGT	...(((.((((.((((((((	))))))))...)))).)))...	15	20	0.00956
miR-125-5p|0|-2	cDNA|ENSG00000185669|ENST00000332281|16|-1|SNAI3	SEQ_FROM_1666_1688	-30.2	TCAGGGGGCTGGGGTCTCAGGGC	TCCCTGAGACCCTTTAACCTGT	.((((.....((((((((((((.	.))))))))))))....)))).	16	23	0.00956
miR-125-5p|0|-2	cDNA|ENSG00000102882|ENST00000322266|16|-1|MAPK3	SEQ_FROM_66_86	-20.1	GTGGGGAGGAGGGCGGTGGGA	TCCCTGAGACCCTTTAACCTGT	(..((..(((((((...((((	))))...).))))))..))..)	14	21	0.00347
miR-125-5p|0|-2	cDNA|ENSG00000174177|ENST00000312060|16|1|CTU2	SEQ_FROM_603_623	-18.6	GCATGTGCTGGGGGCCGGGGG	TCCCTGAGACCCTTTAACCTGT	(((.((...((((((((((((	)))))).).)))))..)).)))	17	21	0.00614
miR-125-5p|0|-2	cDNA|ENSG00000188322|ENST00000341901|16|1|SBK1	SEQ_FROM_2787_2808	-18.1	CCAGGAGGGAGGGTAGCTTGGC	TCCCTGAGACCCTTTAACCTGT	.((((..(((((((..(..((.	.))..)..)))))))..)))).	14	22	0.00589
miR-125-5p|0|-2	cDNA|ENSG00000188322|ENST00000341901|16|1|SBK1	SEQ_FROM_2876_2900	-21.3	GTGGGGATAGAAGGGCTCACAGGGC	TCCCTGAGACCCTTTAACCTGT	(..((....((((((.((.(((((.	.))))).))))))))..))..)	16	25	0.00589
miR-125-5p|0|-2	cDNA|ENSG00000141084|ENST00000317506|16|-1|RANBP10	SEQ_FROM_2696_2717	-19.3	GCAGAGGTAGAGGGTCCTTGGC	TCCCTGAGACCCTTTAACCTGT	((((.(.((((((((((..((.	.))..).))))))))).)))))	17	22	0.00764
miR-125-5p|0|-2	cDNA|ENSG00000177548|ENST00000358201|16|-1|RABEP2	SEQ_FROM_1371_1391	-17.3	GCAGGCCCAGGAGCACGGGGC	TCCCTGAGACCCTTTAACCTGT	(((((...(((..(.(((((.	.))))).)..)))....)))))	14	21	0.00855
miR-125-5p|0|-2	cDNA|ENSG00000133392|ENST00000300036|16|-1|MYH11	SEQ_FROM_3600_3623	-17.7	GCAGGAGCTCAGGGCCAAGAGGGA	TCCCTGAGACCCTTTAACCTGT	(((((.....((((.(...(((((	)))))..).))))....)))))	15	24	0.00888
miR-125-5p|0|-2	cDNA|ENSG00000133392|ENST00000300036|16|-1|MYH11	SEQ_FROM_3711_3734	-18.1	ACAGGCGGTGGAGGAGCTCACAGA	TCCCTGAGACCCTTTAACCTGT	(((((...((((((..((((..((	))..))))..)))))).)))))	17	24	0.00336
miR-125-5p|0|-2	cDNA|ENSG00000177548|ENST00000357573|16|-1|RABEP2	SEQ_FROM_1251_1271	-17.3	GCAGGCCCAGGAGCACGGGGC	TCCCTGAGACCCTTTAACCTGT	(((((...(((..(.(((((.	.))))).)..)))....)))))	14	21	0.00856
miR-125-5p|0|-2	cDNA|ENSG00000172828|ENST00000394037|16|1|CES3	SEQ_FROM_73_95	-17	GCAGTGAGAGTGGAGTCCGGGGT	TCCCTGAGACCCTTTAACCTGT	((((.(..((.((.((((((((.	.))))).))))).))..)))))	17	23	0.00246
miR-125-5p|0|-2	cDNA|ENSG00000184730|ENST00000431282|16|1|APOBR	SEQ_FROM_1737_1756	-18.9	CGAGGAAAGGGAGGCAGGGG	TCCCTGAGACCCTTTAACCTGT	..(((((((((...((((((	))))))...))))))..)))..	15	20	0.00688
miR-125-5p|0|-2	cDNA|ENSG00000133392|ENST00000396324|16|-1|MYH11	SEQ_FROM_3604_3627	-17.7	GCAGGAGCTCAGGGCCAAGAGGGA	TCCCTGAGACCCTTTAACCTGT	(((((.....((((.(...(((((	)))))..).))))....)))))	15	24	0.00888
miR-125-5p|0|-2	cDNA|ENSG00000133392|ENST00000396324|16|-1|MYH11	SEQ_FROM_3715_3738	-18.1	ACAGGCGGTGGAGGAGCTCACAGA	TCCCTGAGACCCTTTAACCTGT	(((((...((((((..((((..((	))..))))..)))))).)))))	17	24	0.00336
miR-125-5p|0|-2	cDNA|ENSG00000174177|ENST00000453996|16|1|CTU2	SEQ_FROM_583_603	-18.6	GCATGTGCTGGGGGCCGGGGG	TCCCTGAGACCCTTTAACCTGT	(((.((...((((((((((((	)))))).).)))))..)).)))	17	21	0.00614
miR-125-5p|0|-2	cDNA|ENSG00000166783|ENST00000396368|16|-1|MARF1	SEQ_FROM_67_89	-20.2	AAAGGGCCTGGGGGGGGCGGGGG	TCCCTGAGACCCTTTAACCTGT	..(((...(((((((..((((((	))))))...))))))).)))..	16	23	0.00158
miR-125-5p|0|-2	cDNA|ENSG00000166783|ENST00000396368|16|-1|MARF1	SEQ_FROM_83_103	-22.3	GCGGGGGGAAGGCGGCGGGGC	TCCCTGAGACCCTTTAACCTGT	(((((..(((((.(.(((((.	.)))))...))))))..)))))	16	21	0.00158
miR-125-5p|0|-2	cDNA|ENSG00000159713|ENST00000564104|16|-1|TPPP3	SEQ_FROM_748_771	-19.2	GCAGGTTTGAGGTAGAGGCTGGGA	TCCCTGAGACCCTTTAACCTGT	(((((((.((((......(.((((	)))).)....)))).)))))))	16	24	0.00299
miR-125-5p|0|-2	cDNA|ENSG00000104731|ENST00000446344|16|-1|KLHDC4	SEQ_FROM_4384_4403	-16	GCGGCGAGAAGGAACAGGGA	TCCCTGAGACCCTTTAACCTGT	((((...(((((..((((((	))))))....)))))...))))	15	20	0.000153
miR-125-5p|0|-2	cDNA|ENSG00000166783|ENST00000551742|16|-1|MARF1	SEQ_FROM_21_43	-20.2	AAAGGGCCTGGGGGGGGCGGGGG	TCCCTGAGACCCTTTAACCTGT	..(((...(((((((..((((((	))))))...))))))).)))..	16	23	0.00158
miR-125-5p|0|-2	cDNA|ENSG00000166783|ENST00000551742|16|-1|MARF1	SEQ_FROM_37_57	-22.3	GCGGGGGGAAGGCGGCGGGGC	TCCCTGAGACCCTTTAACCTGT	(((((..(((((.(.(((((.	.)))))...))))))..)))))	16	21	0.00158
miR-125-5p|0|-2	cDNA|ENSG00000133392|ENST00000452625|16|-1|MYH11	SEQ_FROM_3621_3644	-17.7	GCAGGAGCTCAGGGCCAAGAGGGA	TCCCTGAGACCCTTTAACCTGT	(((((.....((((.(...(((((	)))))..).))))....)))))	15	24	0.00888
miR-125-5p|0|-2	cDNA|ENSG00000133392|ENST00000452625|16|-1|MYH11	SEQ_FROM_3732_3755	-18.1	ACAGGCGGTGGAGGAGCTCACAGA	TCCCTGAGACCCTTTAACCTGT	(((((...((((((..((((..((	))..))))..)))))).)))))	17	24	0.00336
miR-125-5p|0|-2	cDNA|ENSG00000167261|ENST00000572888|16|-1|DPEP2	SEQ_FROM_126_148	-17.8	CCAGAGCACTGTGGTCACAGGGA	TCCCTGAGACCCTTTAACCTGT	.(((......(.((((.((((((	)))))).)))))......))).	14	23	0.000797
miR-125-5p|0|-2	cDNA|ENSG00000167261|ENST00000572888|16|-1|DPEP2	SEQ_FROM_175_196	-16.3	ACACGTTGCAGGCGGTTGGGGA	TCCCTGAGACCCTTTAACCTGT	(((.((((.(((.(.(..((((	))))..)..)))).)))).)))	16	22	0.000797
miR-125-5p|0|-2	cDNA|ENSG00000178279|ENST00000560751|16|-1|TNP2	SEQ_FROM_775_795	-16.3	ACAGGCAAGAAGGAAGAGGGA	TCCCTGAGACCCTTTAACCTGT	(((((...(((((...(((((	))))).....)))))..)))))	15	21	0.00499
miR-125-5p|0|-2	cDNA|ENSG00000184730|ENST00000564831|16|1|APOBR	SEQ_FROM_1770_1789	-18.9	CGAGGAAAGGGAGGCAGGGG	TCCCTGAGACCCTTTAACCTGT	..(((((((((...((((((	))))))...))))))..)))..	15	20	0.00688
miR-125-5p|0|-2	cDNA|ENSG00000166783|ENST00000548025|16|-1|MARF1	SEQ_FROM_21_43	-20.2	AAAGGGCCTGGGGGGGGCGGGGG	TCCCTGAGACCCTTTAACCTGT	..(((...(((((((..((((((	))))))...))))))).)))..	16	23	0.00158
miR-125-5p|0|-2	cDNA|ENSG00000166783|ENST00000548025|16|-1|MARF1	SEQ_FROM_37_57	-22.3	GCGGGGGGAAGGCGGCGGGGC	TCCCTGAGACCCTTTAACCTGT	(((((..(((((.(.(((((.	.)))))...))))))..)))))	16	21	0.00158
miR-125-5p|0|-2	cDNA|ENSG00000183751|ENST00000568546|16|1|TBL3	SEQ_FROM_5250_5272	-21	GCAGGAGCACAGGGATTGGGGGA	TCCCTGAGACCCTTTAACCTGT	(((((.....((((.((.(((((	))))).)).))))....)))))	16	23	0.00121
miR-125-5p|0|-2	cDNA|ENSG00000177548|ENST00000544477|16|-1|RABEP2	SEQ_FROM_1116_1136	-17.3	GCAGGCCCAGGAGCACGGGGC	TCCCTGAGACCCTTTAACCTGT	(((((...(((..(.(((((.	.))))).)..)))....)))))	14	21	0.00852
miR-125-5p|0|-2	cDNA|ENSG00000152910|ENST00000611870|16|1|CNTNAP4	SEQ_FROM_125_144	-17.5	TGAGGAGGAAGGGAGGGGGA	TCCCTGAGACCCTTTAACCTGT	..(((..((((((..(((((	)))))....))))))..)))..	14	20	0.00638
miR-125-5p|0|-2	cDNA|ENSG00000140995|ENST00000617948|16|1|DEF8	SEQ_FROM_2587_2608	-17.7	GCAGGGGCTGTGTGCTGGGGGA	TCCCTGAGACCCTTTAACCTGT	(((((....(.((.((.(((((	))))).)))).).....)))))	15	22	0.00455
miR-125-5p|0|-2	cDNA|ENSG00000140995|ENST00000563594|16|1|DEF8	SEQ_FROM_3153_3174	-17.7	GCAGGGGCTGTGTGCTGGGGGA	TCCCTGAGACCCTTTAACCTGT	(((((....(.((.((.(((((	))))).)))).).....)))))	15	22	0.00456
miR-125-5p|0|-2	cDNA|ENSG00000140995|ENST00000570182|16|1|DEF8	SEQ_FROM_2253_2274	-17.7	GCAGGGGCTGTGTGCTGGGGGA	TCCCTGAGACCCTTTAACCTGT	(((((....(.((.((.(((((	))))).)))).).....)))))	15	22	0.00456
miR-125-5p|0|-2	cDNA|ENSG00000104731|ENST00000567298|16|-1|KLHDC4	SEQ_FROM_4513_4532	-16	GCGGCGAGAAGGAACAGGGA	TCCCTGAGACCCTTTAACCTGT	((((...(((((..((((((	))))))....)))))...))))	15	20	0.000155
miR-125-5p|0|-2	cDNA|ENSG00000197943|ENST00000564138|16|1|PLCG2	SEQ_FROM_6177_6200	-19.7	TCTGGTTCTTGGTGGTGTTAGGGA	TCCCTGAGACCCTTTAACCTGT	...((((...((.(((.(((((((	))))))).)))))..))))...	16	24	0.00585
miR-125-5p|0|-2	cDNA|ENSG00000133392|ENST00000576790|16|-1|MYH11	SEQ_FROM_3566_3589	-17.7	GCAGGAGCTCAGGGCCAAGAGGGA	TCCCTGAGACCCTTTAACCTGT	(((((.....((((.(...(((((	)))))..).))))....)))))	15	24	0.00888
miR-125-5p|0|-2	cDNA|ENSG00000133392|ENST00000576790|16|-1|MYH11	SEQ_FROM_3677_3700	-18.1	ACAGGCGGTGGAGGAGCTCACAGA	TCCCTGAGACCCTTTAACCTGT	(((((...((((((..((((..((	))..))))..)))))).)))))	17	24	0.00336
miR-125-5p|0|-2	cDNA|ENSG00000266173|ENST00000245865|17|-1|STRADA	SEQ_FROM_1641_1660	-17.2	TGAGGGAGAGGGAGAGGGGA	TCCCTGAGACCCTTTAACCTGT	..(((.((((((...(((((	)))))....))))))..)))..	14	20	0.00674
miR-125-5p|0|-2	cDNA|ENSG00000171401|ENST00000246635|17|-1|KRT13	SEQ_FROM_91_115	-21.6	CCAGCTATGGAGGTGGTTTCGGGGG	TCCCTGAGACCCTTTAACCTGT	.(((.....((((.(((((((((((	)))))))))))))))...))).	18	25	0.00142
miR-125-5p|0|-2	cDNA|ENSG00000131477|ENST00000253796|17|1|RAMP2	SEQ_FROM_177_201	-22	ACAGGCACACCAGGGTCAGAAGGGG	TCCCTGAGACCCTTTAACCTGT	(((((......((((((...(((((	)))))..))))))....)))))	16	25	0.00923
miR-125-5p|0|-2	cDNA|ENSG00000108840|ENST00000225983|17|-1|HDAC5	SEQ_FROM_1228_1247	-19.5	ACAGGTGCCGGGCCTGGGGC	TCCCTGAGACCCTTTAACCTGT	((((((...((((..((((.	.))))..).)))....))))))	14	20	0.000235
miR-125-5p|0|-2	cDNA|ENSG00000108840|ENST00000225983|17|-1|HDAC5	SEQ_FROM_4165_4186	-18.9	GCAGAGTGGAGGGGAGGTGGGC	TCCCTGAGACCCTTTAACCTGT	((((..(((((((.....(((.	.))).....)))))))..))))	14	22	0.00691
miR-125-5p|0|-2	cDNA|ENSG00000073584|ENST00000264640|17|-1|SMARCE1	SEQ_FROM_162_184	-16.1	CCAGCACACCAGGGTTTGTGGGA	TCCCTGAGACCCTTTAACCTGT	.(((......(((((((..((((	))))..))))))).....))).	14	23	0.00224
miR-125-5p|0|-2	cDNA|ENSG00000075461|ENST00000262138|17|1|CACNG4	SEQ_FROM_3264_3288	-17.2	GTAGGAAGAAGGGGACGAGCCGGGA	TCCCTGAGACCCTTTAACCTGT	.((((..((((((..(...(.((((	)))).).).))))))..)))).	16	25	0.0055
miR-125-5p|0|-2	cDNA|ENSG00000005379|ENST00000268893|17|-1|TSPOAP1	SEQ_FROM_4685_4708	-16	ACGAGGAGGAGGAGAAGTCAGGGG	TCCCTGAGACCCTTTAACCTGT	((.(((.(((((.(...(((((((	)))))))..))))))..)))))	18	24	5.5e-05
miR-125-5p|0|-2	cDNA|ENSG00000109099|ENST00000312280|17|-1|PMP22	SEQ_FROM_727_746	-19.5	ATAGGGAAGGGAGGAAGGGA	TCCCTGAGACCCTTTAACCTGT	(((((((((((....(((((	)))))....))))))..)))))	16	20	0.000488
miR-125-5p|0|-2	cDNA|ENSG00000171532|ENST00000302584|17|-1|NEUROD2	SEQ_FROM_1690_1714	-19.5	GCAGGCCCAAGGCGTTGGTAAGGGG	TCCCTGAGACCCTTTAACCTGT	(((((...((((.(((....(((((	)))))..)))))))...)))))	17	25	0.00174
miR-125-5p|0|-2	cDNA|ENSG00000171532|ENST00000302584|17|-1|NEUROD2	SEQ_FROM_417_440	-17.6	CAAGGAGGAAGGCGAGCTGGGGGG	TCCCTGAGACCCTTTAACCTGT	..(((..(((((....((.(((((	))))).))..)))))..)))..	15	24	0.00106
miR-125-5p|0|-2	cDNA|ENSG00000171532|ENST00000302584|17|-1|NEUROD2	SEQ_FROM_2455_2477	-19.8	ACTGTTGGGGGGTCGGTTTGGGG	TCCCTGAGACCCTTTAACCTGT	((.(((((((((((.....(((.	.)))...)))))))))))..))	16	23	6.7e-05
miR-125-5p|0|-2	cDNA|ENSG00000173838|ENST00000311269|17|-1|MARCH10	SEQ_FROM_111_134	-20.9	GGAGGAGGAAGAGGAGCTCAGGGC	TCCCTGAGACCCTTTAACCTGT	(.(((..((((.((..(((((((.	.))))))).))))))..))).)	17	24	0.00259
miR-125-5p|0|-2	cDNA|ENSG00000176809|ENST00000319651|17|-1|LRRC37A3	SEQ_FROM_175_195	-18.2	GCAGGCGCTGGAGTCCTGGGA	TCCCTGAGACCCTTTAACCTGT	(((((....((.((((.((((	)))).).))))).....)))))	15	21	0.00551
miR-125-5p|0|-2	cDNA|ENSG00000109113|ENST00000301043|17|-1|RAB34	SEQ_FROM_117_140	-20.2	CCAGGGCAGAAGGGCGAGAGGGGG	TCCCTGAGACCCTTTAACCTGT	.((((...(((((((....(((((	)))))..).))))))..)))).	16	24	0.00758
miR-125-5p|0|-2	cDNA|ENSG00000108306|ENST00000264658|17|-1|FBXL20	SEQ_FROM_789_811	-17.2	GCACTAGTGAGGGGCTGTGGGGG	TCCCTGAGACCCTTTAACCTGT	(((....(((((((((.((((((	)))))))).)))))))...)))	18	23	0.00498
miR-125-5p|0|-2	cDNA|ENSG00000108306|ENST00000264658|17|-1|FBXL20	SEQ_FROM_797_820	-21.2	GAGGGGCTGTGGGGGTCTCAAGGC	TCCCTGAGACCCTTTAACCTGT	..(((.....((((((((((.((.	.)).))))))))))...)))..	15	24	0.00498
miR-125-5p|0|-2	cDNA|ENSG00000177374|ENST00000322941|17|1|HIC1	SEQ_FROM_2630_2649	-18	GCAGAGTTGGGGAGTGGGGA	TCCCTGAGACCCTTTAACCTGT	((((.(((((((..((((((	))))))...))))..)))))))	17	20	0.00134
miR-125-5p|0|-2	cDNA|ENSG00000159202|ENST00000360943|17|1|UBE2Z	SEQ_FROM_1470_1490	-17.9	ACAGGGCCAGCTCCTTAGGGA	TCCCTGAGACCCTTTAACCTGT	(((((...((...((((((((	))))))))...))....)))))	15	21	0.00101
miR-125-5p|0|-2	cDNA|ENSG00000172794|ENST00000340415|17|1|RAB37	SEQ_FROM_3520_3543	-18.1	GCCGGCCTGGAGGGGGAGAGGGGG	TCCCTGAGACCCTTTAACCTGT	((.((..(((((((.....(((((	)))))....))))))).)).))	16	24	0.00813
miR-125-5p|0|-2	cDNA|ENSG00000109065|ENST00000357814|17|-1|NAT9	SEQ_FROM_876_895	-17.5	GCAGACTCCAGGGCCAGGGC	TCCCTGAGACCCTTTAACCTGT	((((.....((((((((((.	.))))).).)))).....))))	14	20	0.00646
miR-125-5p|0|-2	cDNA|ENSG00000180616|ENST00000357585|17|1|SSTR2	SEQ_FROM_7004_7027	-17	CCAGTCCTAAGGGCTGCTGGGGGC	TCCCTGAGACCCTTTAACCTGT	.(((....(((((...((.((((.	.)))).)).)))))....))).	14	24	0.00946
miR-125-5p|0|-2	cDNA|ENSG00000129654|ENST00000322957|17|-1|FOXJ1	SEQ_FROM_2083_2107	-20.6	GCAGGGCAGAAGATGGACTGGGGGA	TCCCTGAGACCCTTTAACCTGT	(((((...((((..((.((.(((((	))))).)).))))))..)))))	18	25	0.00339
miR-125-5p|0|-2	cDNA|ENSG00000129654|ENST00000322957|17|-1|FOXJ1	SEQ_FROM_2099_2118	-17.3	ACTGGGGGAGGGGGCAGAGA	TCCCTGAGACCCTTTAACCTGT	((.((..((((((.(((.((	)).)))...))))))..)).))	15	20	0.00339
miR-125-5p|0|-2	cDNA|ENSG00000171634|ENST00000306378|17|1|BPTF	SEQ_FROM_7728_7748	-17.5	AAGGGTTCAGCAACTCAGGGA	TCCCTGAGACCCTTTAACCTGT	..(((((.((...((((((((	))))))))...))..)))))..	15	21	0.00272
miR-125-5p|0|-2	cDNA|ENSG00000172794|ENST00000392612|17|1|RAB37	SEQ_FROM_2243_2266	-18.1	GCCGGCCTGGAGGGGGAGAGGGGG	TCCCTGAGACCCTTTAACCTGT	((.((..(((((((.....(((((	)))))....))))))).)).))	16	24	0.00811
miR-125-5p|0|-2	cDNA|ENSG00000172794|ENST00000392613|17|1|RAB37	SEQ_FROM_2328_2351	-18.1	GCCGGCCTGGAGGGGGAGAGGGGG	TCCCTGAGACCCTTTAACCTGT	((.((..(((((((.....(((((	)))))....))))))).)).))	16	24	0.00811
miR-125-5p|0|-2	cDNA|ENSG00000005379|ENST00000343736|17|-1|TSPOAP1	SEQ_FROM_4900_4923	-16	ACGAGGAGGAGGAGAAGTCAGGGG	TCCCTGAGACCCTTTAACCTGT	((.(((.(((((.(...(((((((	)))))))..))))))..)))))	18	24	5.5e-05
miR-125-5p|0|-2	cDNA|ENSG00000129250|ENST00000320785|17|1|KIF1C	SEQ_FROM_3202_3226	-23.1	GCAGGGACTGCAGGGCTCTGGGGGC	TCCCTGAGACCCTTTAACCTGT	(((((...((.((((.(((.((((.	.)))).))))))).)).)))))	18	25	0.00417
miR-125-5p|0|-2	cDNA|ENSG00000073584|ENST00000348513|17|-1|SMARCE1	SEQ_FROM_150_172	-16.1	CCAGCACACCAGGGTTTGTGGGA	TCCCTGAGACCCTTTAACCTGT	.(((......(((((((..((((	))))..))))))).....))).	14	23	0.00225
miR-125-5p|0|-2	cDNA|ENSG00000108840|ENST00000336057|17|-1|HDAC5	SEQ_FROM_1205_1224	-19.5	ACAGGTGCCGGGCCTGGGGC	TCCCTGAGACCCTTTAACCTGT	((((((...((((..((((.	.))))..).)))....))))))	14	20	0.000236
miR-125-5p|0|-2	cDNA|ENSG00000108840|ENST00000336057|17|-1|HDAC5	SEQ_FROM_3887_3908	-18.9	GCAGAGTGGAGGGGAGGTGGGC	TCCCTGAGACCCTTTAACCTGT	((((..(((((((.....(((.	.))).....)))))))..))))	14	22	0.00691
miR-125-5p|0|-2	cDNA|ENSG00000196388|ENST00000355025|17|-1|INCA1	SEQ_FROM_700_720	-20	GCAGCAGCAGGGCCTTGGGGG	TCCCTGAGACCCTTTAACCTGT	((((....((((.((..((((	))))..)).)))).....))))	14	21	0.00331
miR-125-5p|0|-2	cDNA|ENSG00000172794|ENST00000392610|17|1|RAB37	SEQ_FROM_2573_2596	-18.1	GCCGGCCTGGAGGGGGAGAGGGGG	TCCCTGAGACCCTTTAACCTGT	((.((..(((((((.....(((((	)))))....))))))).)).))	16	24	0.00813
miR-125-5p|0|-2	cDNA|ENSG00000266173|ENST00000392950|17|-1|STRADA	SEQ_FROM_1467_1486	-17.2	TGAGGGAGAGGGAGAGGGGA	TCCCTGAGACCCTTTAACCTGT	..(((.((((((...(((((	)))))....))))))..)))..	14	20	0.00674
miR-125-5p|0|-2	cDNA|ENSG00000171401|ENST00000336861|17|-1|KRT13	SEQ_FROM_76_100	-21.6	CCAGCTATGGAGGTGGTTTCGGGGG	TCCCTGAGACCCTTTAACCTGT	.(((.....((((.(((((((((((	)))))))))))))))...))).	18	25	0.00142
miR-125-5p|0|-2	cDNA|ENSG00000172794|ENST00000392614|17|1|RAB37	SEQ_FROM_2419_2442	-18.1	GCCGGCCTGGAGGGGGAGAGGGGG	TCCCTGAGACCCTTTAACCTGT	((.((..(((((((.....(((((	)))))....))))))).)).))	16	24	0.00811
miR-125-5p|0|-2	cDNA|ENSG00000172794|ENST00000481224|17|1|RAB37	SEQ_FROM_1369_1392	-18.1	GCCGGCCTGGAGGGGGAGAGGGGG	TCCCTGAGACCCTTTAACCTGT	((.((..(((((((.....(((((	)))))....))))))).)).))	16	24	0.00808
miR-125-5p|0|-2	cDNA|ENSG00000171634|ENST00000321892|17|1|BPTF	SEQ_FROM_7945_7965	-17.5	AAGGGTTCAGCAACTCAGGGA	TCCCTGAGACCCTTTAACCTGT	..(((((.((...((((((((	))))))))...))..)))))..	15	21	0.00272
miR-125-5p|0|-2	cDNA|ENSG00000108306|ENST00000577399|17|-1|FBXL20	SEQ_FROM_874_896	-17.2	GCACTAGTGAGGGGCTGTGGGGG	TCCCTGAGACCCTTTAACCTGT	(((....(((((((((.((((((	)))))))).)))))))...)))	18	23	0.0049
miR-125-5p|0|-2	cDNA|ENSG00000108306|ENST00000577399|17|-1|FBXL20	SEQ_FROM_882_905	-21.2	GAGGGGCTGTGGGGGTCTCAAGGC	TCCCTGAGACCCTTTAACCTGT	..(((.....((((((((((.((.	.)).))))))))))...)))..	15	24	0.0049
miR-125-5p|0|-2	cDNA|ENSG00000129657|ENST00000436233|17|1|SEC14L1	SEQ_FROM_3504_3523	-20.4	ACGGTGGGGGTGCTGGGGGG	TCCCTGAGACCCTTTAACCTGT	(((((.(((((.((.(((((	))))).)))))))...))).))	17	20	0.00546
miR-125-5p|0|-2	cDNA|ENSG00000188803|ENST00000432116|17|1|SHISA6	SEQ_FROM_4368_4390	-18.6	GGAGGGAGAGAGGGAGGGAGGGA	TCCCTGAGACCCTTTAACCTGT	(.(((...((((((....(((((	)))))....))))))..))).)	15	23	0.00851
miR-125-5p|0|-2	cDNA|ENSG00000188803|ENST00000432116|17|1|SHISA6	SEQ_FROM_4380_4402	-19.6	GGAGGGAGGGAGGGGAGGAGGGA	TCCCTGAGACCCTTTAACCTGT	(.(((...((((((....(((((	)))))....))))))..))).)	15	23	0.00851
miR-125-5p|0|-2	cDNA|ENSG00000173838|ENST00000544856|17|-1|MARCH10	SEQ_FROM_87_110	-20.9	GGAGGAGGAAGAGGAGCTCAGGGC	TCCCTGAGACCCTTTAACCTGT	(.(((..((((.((..(((((((.	.))))))).))))))..))).)	17	24	0.00259
miR-125-5p|0|-2	cDNA|ENSG00000173826|ENST00000580652|17|1|KCNH6	SEQ_FROM_517_540	-17	CTGGGCTCCGAGGGCTCTCATGGC	TCCCTGAGACCCTTTAACCTGT	..(((....(((((.(((((.((.	.)).))))))))))...)))..	15	24	0.00518
miR-125-5p|0|-2	cDNA|ENSG00000173826|ENST00000580652|17|1|KCNH6	SEQ_FROM_539_559	-17.4	GCAGGCCAGGCGGACCAGGGC	TCCCTGAGACCCTTTAACCTGT	(((((..(((.((.((((((.	.))))).).)))))...)))))	16	21	0.00518
miR-125-5p|0|-2	cDNA|ENSG00000108306|ENST00000394294|17|-1|FBXL20	SEQ_FROM_690_712	-17.2	GCACTAGTGAGGGGCTGTGGGGG	TCCCTGAGACCCTTTAACCTGT	(((....(((((((((.((((((	)))))))).)))))))...)))	18	23	0.00494
miR-125-5p|0|-2	cDNA|ENSG00000108306|ENST00000394294|17|-1|FBXL20	SEQ_FROM_698_721	-21.2	GAGGGGCTGTGGGGGTCTCAAGGC	TCCCTGAGACCCTTTAACCTGT	..(((.....((((((((((.((.	.)).))))))))))...)))..	15	24	0.00494
miR-125-5p|0|-2	cDNA|ENSG00000238083|ENST00000576629|17|1|LRRC37A2	SEQ_FROM_267_287	-18.2	GCAGGCGCTGGAGTCCTGGGA	TCCCTGAGACCCTTTAACCTGT	(((((....((.((((.((((	)))).).))))).....)))))	15	21	0.00734
miR-125-5p|0|-2	cDNA|ENSG00000126351|ENST00000450525|17|1|THRA	SEQ_FROM_4634_4653	-19.8	GCTGGTGCTGGGCTGGGGGG	TCCCTGAGACCCTTTAACCTGT	((.(((...(((((.(((((	))))).)).)))....))).))	15	20	0.00304
miR-125-5p|0|-2	cDNA|ENSG00000109099|ENST00000395936|17|-1|PMP22	SEQ_FROM_733_752	-19.5	ATAGGGAAGGGAGGAAGGGA	TCCCTGAGACCCTTTAACCTGT	(((((((((((....(((((	)))))....))))))..)))))	16	20	0.000488
miR-125-5p|0|-2	cDNA|ENSG00000173838|ENST00000583600|17|-1|MARCH10	SEQ_FROM_141_164	-20.9	GGAGGAGGAAGAGGAGCTCAGGGC	TCCCTGAGACCCTTTAACCTGT	(.(((..((((.((..(((((((.	.))))))).))))))..))).)	17	24	0.00259
miR-125-5p|0|-2	cDNA|ENSG00000198720|ENST00000488766|17|1|ANKRD13B	SEQ_FROM_2280_2306	-17.3	ACTGGACACAAAGGGCTCGCCCAGGGC	TCCCTGAGACCCTTTAACCTGT	((.((....((((((.((...(((((.	.))))).))))))))..)).))	17	27	0.0032
miR-125-5p|0|-2	cDNA|ENSG00000196388|ENST00000576820|17|-1|INCA1	SEQ_FROM_372_392	-20	GCAGCAGCAGGGCCTTGGGGG	TCCCTGAGACCCTTTAACCTGT	((((....((((.((..((((	))))..)).)))).....))))	14	21	0.00326
miR-125-5p|0|-2	cDNA|ENSG00000176927|ENST00000536908|17|1|EFCAB5	SEQ_FROM_44_68	-20	AGGGGCTGGAGGTGGTGCTGGGGGA	TCCCTGAGACCCTTTAACCTGT	..(((.((((((.(...((.(((((	))))).)).))))))).)))..	17	25	0.00762
miR-125-5p|0|-2	cDNA|ENSG00000109099|ENST00000395938|17|-1|PMP22	SEQ_FROM_715_734	-19.5	ATAGGGAAGGGAGGAAGGGA	TCCCTGAGACCCTTTAACCTGT	(((((((((((....(((((	)))))....))))))..)))))	16	20	0.000488
miR-125-5p|0|-2	cDNA|ENSG00000073584|ENST00000447024|17|-1|SMARCE1	SEQ_FROM_174_196	-16.1	CCAGCACACCAGGGTTTGTGGGA	TCCCTGAGACCCTTTAACCTGT	.(((......(((((((..((((	))))..))))))).....))).	14	23	0.00221
miR-125-5p|0|-2	cDNA|ENSG00000173826|ENST00000456941|17|1|KCNH6	SEQ_FROM_540_563	-17	CTGGGCTCCGAGGGCTCTCATGGC	TCCCTGAGACCCTTTAACCTGT	..(((....(((((.(((((.((.	.)).))))))))))...)))..	15	24	0.00523
miR-125-5p|0|-2	cDNA|ENSG00000173826|ENST00000456941|17|1|KCNH6	SEQ_FROM_562_582	-17.4	GCAGGCCAGGCGGACCAGGGC	TCCCTGAGACCCTTTAACCTGT	(((((..(((.((.((((((.	.))))).).)))))...)))))	16	21	0.00523
miR-125-5p|0|-2	cDNA|ENSG00000188803|ENST00000441885|17|1|SHISA6	SEQ_FROM_4425_4447	-18.6	GGAGGGAGAGAGGGAGGGAGGGA	TCCCTGAGACCCTTTAACCTGT	(.(((...((((((....(((((	)))))....))))))..))).)	15	23	0.00851
miR-125-5p|0|-2	cDNA|ENSG00000188803|ENST00000441885|17|1|SHISA6	SEQ_FROM_4437_4459	-19.6	GGAGGGAGGGAGGGGAGGAGGGA	TCCCTGAGACCCTTTAACCTGT	(.(((...((((((....(((((	)))))....))))))..))).)	15	23	0.00851
miR-125-5p|0|-2	cDNA|ENSG00000173826|ENST00000583023|17|1|KCNH6	SEQ_FROM_471_494	-17	CTGGGCTCCGAGGGCTCTCATGGC	TCCCTGAGACCCTTTAACCTGT	..(((....(((((.(((((.((.	.)).))))))))))...)))..	15	24	0.00523
miR-125-5p|0|-2	cDNA|ENSG00000173826|ENST00000583023|17|1|KCNH6	SEQ_FROM_493_513	-17.4	GCAGGCCAGGCGGACCAGGGC	TCCCTGAGACCCTTTAACCTGT	(((((..(((.((.((((((.	.))))).).)))))...)))))	16	21	0.00523
miR-125-5p|0|-2	cDNA|ENSG00000198720|ENST00000394859|17|1|ANKRD13B	SEQ_FROM_3159_3185	-17.3	ACTGGACACAAAGGGCTCGCCCAGGGC	TCCCTGAGACCCTTTAACCTGT	((.((....((((((.((...(((((.	.))))).))))))))..)).))	17	27	0.00322
miR-125-5p|0|-2	cDNA|ENSG00000196388|ENST00000574617|17|-1|INCA1	SEQ_FROM_659_679	-20	GCAGCAGCAGGGCCTTGGGGG	TCCCTGAGACCCTTTAACCTGT	((((....((((.((..((((	))))..)).)))).....))))	14	21	0.00331
miR-125-5p|0|-2	cDNA|ENSG00000108306|ENST00000583610|17|-1|FBXL20	SEQ_FROM_819_841	-17.2	GCACTAGTGAGGGGCTGTGGGGG	TCCCTGAGACCCTTTAACCTGT	(((....(((((((((.((((((	)))))))).)))))))...)))	18	23	0.0049
miR-125-5p|0|-2	cDNA|ENSG00000108306|ENST00000583610|17|-1|FBXL20	SEQ_FROM_827_850	-21.2	GAGGGGCTGTGGGGGTCTCAAGGC	TCCCTGAGACCCTTTAACCTGT	..(((.....((((((((((.((.	.)).))))))))))...)))..	15	24	0.0049
miR-125-5p|0|-2	cDNA|ENSG00000173826|ENST00000581784|17|1|KCNH6	SEQ_FROM_540_563	-17	CTGGGCTCCGAGGGCTCTCATGGC	TCCCTGAGACCCTTTAACCTGT	..(((....(((((.(((((.((.	.)).))))))))))...)))..	15	24	0.00524
miR-125-5p|0|-2	cDNA|ENSG00000173826|ENST00000581784|17|1|KCNH6	SEQ_FROM_562_582	-17.4	GCAGGCCAGGCGGACCAGGGC	TCCCTGAGACCCTTTAACCTGT	(((((..(((.((.((((((.	.))))).).)))))...)))))	16	21	0.00524
miR-125-5p|0|-2	cDNA|ENSG00000129657|ENST00000430767|17|1|SEC14L1	SEQ_FROM_3586_3605	-20.4	ACGGTGGGGGTGCTGGGGGG	TCCCTGAGACCCTTTAACCTGT	(((((.(((((.((.(((((	))))).)))))))...))).))	17	20	0.00546
miR-125-5p|0|-2	cDNA|ENSG00000196388|ENST00000575780|17|-1|INCA1	SEQ_FROM_538_558	-20	GCAGCAGCAGGGCCTTGGGGG	TCCCTGAGACCCTTTAACCTGT	((((....((((.((..((((	))))..)).)))).....))))	14	21	0.0033
miR-125-5p|0|-2	cDNA|ENSG00000177374|ENST00000399849|17|1|HIC1	SEQ_FROM_2733_2752	-18	GCAGAGTTGGGGAGTGGGGA	TCCCTGAGACCCTTTAACCTGT	((((.(((((((..((((((	))))))...))))..)))))))	17	20	0.00134
miR-125-5p|0|-2	cDNA|ENSG00000131095|ENST00000588735|17|-1|GFAP	SEQ_FROM_5151_5175	-20.9	GCGGGCCGAGGTGCTCGGGCAGGGA	TCCCTGAGACCCTTTAACCTGT	(((((..((((.(.((...((((((	)))))).)))))))...)))))	18	25	0.00389
miR-125-5p|0|-2	cDNA|ENSG00000176809|ENST00000584306|17|-1|LRRC37A3	SEQ_FROM_303_323	-18.2	GCAGGCGCTGGAGTCCTGGGA	TCCCTGAGACCCTTTAACCTGT	(((((....((.((((.((((	)))).).))))).....)))))	15	21	0.00551
miR-125-5p|0|-2	cDNA|ENSG00000188803|ENST00000409168|17|1|SHISA6	SEQ_FROM_4112_4134	-18.6	GGAGGGAGAGAGGGAGGGAGGGA	TCCCTGAGACCCTTTAACCTGT	(.(((...((((((....(((((	)))))....))))))..))).)	15	23	0.00851
miR-125-5p|0|-2	cDNA|ENSG00000188803|ENST00000409168|17|1|SHISA6	SEQ_FROM_4124_4146	-19.6	GGAGGGAGGGAGGGGAGGAGGGA	TCCCTGAGACCCTTTAACCTGT	(.(((...((((((....(((((	)))))....))))))..))).)	15	23	0.00851
miR-125-5p|0|-2	cDNA|ENSG00000109065|ENST00000580301|17|-1|NAT9	SEQ_FROM_881_900	-17.5	GCAGACTCCAGGGCCAGGGC	TCCCTGAGACCCTTTAACCTGT	((((.....((((((((((.	.))))).).)))).....))))	14	20	0.00646
miR-125-5p|0|-2	cDNA|ENSG00000108840|ENST00000586802|17|-1|HDAC5	SEQ_FROM_1112_1131	-19.5	ACAGGTGCCGGGCCTGGGGC	TCCCTGAGACCCTTTAACCTGT	((((((...((((..((((.	.))))..).)))....))))))	14	20	0.000228
miR-125-5p|0|-2	cDNA|ENSG00000073584|ENST00000644701|17|-1|SMARCE1	SEQ_FROM_169_191	-16.1	CCAGCACACCAGGGTTTGTGGGA	TCCCTGAGACCCTTTAACCTGT	.(((......(((((((..((((	))))..))))))).....))).	14	23	0.00224
miR-125-5p|0|-2	cDNA|ENSG00000076351|ENST00000618626|17|-1|SLC46A1	SEQ_FROM_4083_4106	-16.4	GCAGTGACAAGGAAGTCAGAGGGA	TCCCTGAGACCCTTTAACCTGT	((((....((((..(((..(((((	)))))..)))))))....))))	16	24	0.00976
miR-125-5p|0|-2	cDNA|ENSG00000109099|ENST00000612492|17|-1|PMP22	SEQ_FROM_719_738	-19.5	ATAGGGAAGGGAGGAAGGGA	TCCCTGAGACCCTTTAACCTGT	(((((((((((....(((((	)))))....))))))..)))))	16	20	0.000488
miR-125-5p|0|-2	cDNA|ENSG00000141505|ENST00000619926|17|-1|ASGR1	SEQ_FROM_211_233	-16.5	ACAGAGACACCGGGGCCCAGGGC	TCCCTGAGACCCTTTAACCTGT	((((.(.....(((((.(((((.	.))))).).))))....)))))	15	23	0.00244
miR-125-5p|0|-2	cDNA|ENSG00000076351|ENST00000612814|17|-1|SLC46A1	SEQ_FROM_4178_4201	-16.4	GCAGTGACAAGGAAGTCAGAGGGA	TCCCTGAGACCCTTTAACCTGT	((((....((((..(((..(((((	)))))..)))))))....))))	16	24	0.00976
miR-125-5p|0|-2	cDNA|ENSG00000177374|ENST00000619757|17|1|HIC1	SEQ_FROM_2729_2748	-18	GCAGAGTTGGGGAGTGGGGA	TCCCTGAGACCCTTTAACCTGT	((((.(((((((..((((((	))))))...))))..)))))))	17	20	0.00136
miR-125-5p|0|-2	cDNA|ENSG00000073584|ENST00000643683|17|-1|SMARCE1	SEQ_FROM_293_315	-16.1	CCAGCACACCAGGGTTTGTGGGA	TCCCTGAGACCCTTTAACCTGT	.(((......(((((((..((((	))))..))))))).....))).	14	23	0.00224
miR-125-5p|0|-2	cDNA|ENSG00000198720|ENST00000614878|17|1|ANKRD13B	SEQ_FROM_2280_2306	-17.3	ACTGGACACAAAGGGCTCGCCCAGGGC	TCCCTGAGACCCTTTAACCTGT	((.((....((((((.((...(((((.	.))))).))))))))..)).))	17	27	0.0032
miR-125-5p|0|-2	cDNA|ENSG00000172794|ENST00000613645|17|1|RAB37	SEQ_FROM_1369_1392	-18.1	GCCGGCCTGGAGGGGGAGAGGGGG	TCCCTGAGACCCTTTAACCTGT	((.((..(((((((.....(((((	)))))....))))))).)).))	16	24	0.00808
miR-125-5p|0|-2	cDNA|ENSG00000109099|ENST00000644020|17|-1|PMP22	SEQ_FROM_648_667	-19.5	ATAGGGAAGGGAGGAAGGGA	TCCCTGAGACCCTTTAACCTGT	(((((((((((....(((((	)))))....))))))..)))))	16	20	0.000486
miR-125-5p|0|-2	cDNA|ENSG00000134049|ENST00000256433|18|-1|IER3IP1	SEQ_FROM_3133_3154	-23.9	GAGGGTGGGAGGGGGTGAGGGA	TCCCTGAGACCCTTTAACCTGT	..((((..(((((..(.(((((	))))).)..)))))..))))..	15	22	0.00859
miR-125-5p|0|-2	cDNA|ENSG00000154832|ENST00000285106|18|-1|CXXC1	SEQ_FROM_1276_1299	-17.1	TCGGGACATGAAGAAGTTCGGGGG	TCCCTGAGACCCTTTAACCTGT	.((((...(((((...((((((((	))))))))...))))).)))).	17	24	0.0028
miR-125-5p|0|-2	cDNA|ENSG00000166960|ENST00000300227|18|-1|CCDC178	SEQ_FROM_280_303	-21.2	TCAGGAAGTAAAGGCTCTCAGAGA	TCCCTGAGACCCTTTAACCTGT	.((((...((((((.((((((.((	)).)))))).)))))).)))).	18	24	0.00476
miR-125-5p|0|-2	cDNA|ENSG00000141622|ENST00000269439|18|1|RNF165	SEQ_FROM_4671_4692	-18.6	GCAAGCAGAGGGTGAGCAGGGG	TCCCTGAGACCCTTTAACCTGT	(((...(((((((...((((((	))))))..)))))))....)))	16	22	0.00608
miR-125-5p|0|-2	cDNA|ENSG00000101670|ENST00000261292|18|1|LIPG	SEQ_FROM_8893_8916	-18.2	AGAGGCCAGCTGGGGCAGCAGGGA	TCCCTGAGACCCTTTAACCTGT	(.(((......((((...((((((	))))))...))))....))).)	14	24	0.00775
miR-125-5p|0|-2	cDNA|ENSG00000154832|ENST00000412036|18|-1|CXXC1	SEQ_FROM_608_631	-17.1	TCGGGACATGAAGAAGTTCGGGGG	TCCCTGAGACCCTTTAACCTGT	.((((...(((((...((((((((	))))))))...))))).)))).	17	24	0.0028
miR-125-5p|0|-2	cDNA|ENSG00000166960|ENST00000403303|18|-1|CCDC178	SEQ_FROM_211_234	-21.2	TCAGGAAGTAAAGGCTCTCAGAGA	TCCCTGAGACCCTTTAACCTGT	.((((...((((((.((((((.((	)).)))))).)))))).)))).	18	24	0.00477
miR-125-5p|0|-2	cDNA|ENSG00000166960|ENST00000383096|18|-1|CCDC178	SEQ_FROM_252_275	-21.2	TCAGGAAGTAAAGGCTCTCAGAGA	TCCCTGAGACCCTTTAACCTGT	.((((...((((((.((((((.((	)).)))))).)))))).)))).	18	24	0.00477
miR-125-5p|0|-2	cDNA|ENSG00000166960|ENST00000579947|18|-1|CCDC178	SEQ_FROM_252_275	-21.2	TCAGGAAGTAAAGGCTCTCAGAGA	TCCCTGAGACCCTTTAACCTGT	.((((...((((((.((((((.((	)).)))))).)))))).)))).	18	24	0.00475
miR-125-5p|0|-2	cDNA|ENSG00000141622|ENST00000543885|18|1|RNF165	SEQ_FROM_4041_4062	-18.6	GCAAGCAGAGGGTGAGCAGGGG	TCCCTGAGACCCTTTAACCTGT	(((...(((((((...((((((	))))))..)))))))....)))	16	22	0.00607
miR-125-5p|0|-2	cDNA|ENSG00000176624|ENST00000406189|18|-1|MEX3C	SEQ_FROM_3244_3262	-16.7	TTAGGGGAGGGAGGAGGGA	TCCCTGAGACCCTTTAACCTGT	.((((.(((((...(((((	)))))....)))))...)))).	14	19	0.00171
miR-125-5p|0|-2	cDNA|ENSG00000154832|ENST00000589940|18|-1|CXXC1	SEQ_FROM_623_646	-17.1	TCGGGACATGAAGAAGTTCGGGGG	TCCCTGAGACCCTTTAACCTGT	.((((...(((((...((((((((	))))))))...))))).)))).	17	24	0.00279
miR-125-5p|0|-2	cDNA|ENSG00000153391|ENST00000592173|18|-1|INO80C	SEQ_FROM_2150_2170	-21.1	TTTTTTTGGAGGGTGCAGGGA	TCCCTGAGACCCTTTAACCTGT	.....(((((((((.((((((	))))))..))))))))).....	15	21	0.00288
miR-125-5p|0|-2	cDNA|ENSG00000168234|ENST00000584250|18|1|TTC39C	SEQ_FROM_366_388	-21.4	GCAGGTAGAGCCGGGCTCCGGGC	TCCCTGAGACCCTTTAACCTGT	((((((.(((..((((((.(((.	.))).))).)))))).))))))	18	23	0.000342
miR-125-5p|0|-2	cDNA|ENSG00000176624|ENST00000616921|18|-1|MEX3C	SEQ_FROM_2373_2391	-16.7	TTAGGGGAGGGAGGAGGGA	TCCCTGAGACCCTTTAACCTGT	.((((.(((((...(((((	)))))....)))))...)))).	14	19	0.0017
miR-125-5p|0|-2	cDNA|ENSG00000011478|ENST00000012049|19|1|QPCTL	SEQ_FROM_1439_1462	-18.1	ACTTGGTCCAAAGGTTTGCAGGGA	TCCCTGAGACCCTTTAACCTGT	((..(((..((.(((((.((((((	))))))))))).))..))).))	18	24	0.00176
miR-125-5p|0|-2	cDNA|ENSG00000070388|ENST00000215530|19|1|FGF22	SEQ_FROM_872_892	-22	GCAGGAGCGGAGGGGAGGGGA	TCCCTGAGACCCTTTAACCTGT	(((((...((((((..(((((	)))))....))))))..)))))	16	21	0.00617
miR-125-5p|0|-2	cDNA|ENSG00000104866|ENST00000221462|19|1|PPP1R37	SEQ_FROM_2373_2394	-19.8	AGGGGTGCAGGAGCTACAGGGA	TCCCTGAGACCCTTTAACCTGT	(.((((..(((..((.((((((	))))))))..)))...)))).)	16	22	0.00668
miR-125-5p|0|-2	cDNA|ENSG00000105427|ENST00000222032|19|-1|CNFN	SEQ_FROM_128_149	-16.4	ACTGGCACACAGGTCTCACGGA	TCCCTGAGACCCTTTAACCTGT	((.((......(((((((.(((	))).)))))))......)).))	14	22	0.0071
miR-125-5p|0|-2	cDNA|ENSG00000130244|ENST00000252530|19|1|FAM98C	SEQ_FROM_1070_1091	-16.6	AGGGGGACTGGTGGTCGGGGGC	TCCCTGAGACCCTTTAACCTGT	(.(((....((.((((.((((.	.))))..))))))....))).)	14	22	0.000297
miR-125-5p|0|-2	cDNA|ENSG00000204577|ENST00000245620|19|-1|LILRB3	SEQ_FROM_391_414	-17.8	CCAGCCCTGTGGTGGCCTCAGGGG	TCCCTGAGACCCTTTAACCTGT	.(((......((.((.((((((((	)))))))).)))).....))).	15	24	0.00932
miR-125-5p|0|-2	cDNA|ENSG00000105514|ENST00000222120|19|-1|RAB3D	SEQ_FROM_978_1003	-16.64	ACAGTGGTTATCTCCAAGCTCAGGGC	TCCCTGAGACCCTTTAACCTGT	(((..(((((........(((((((.	.)))))))......))))))))	15	26	0.00561
miR-125-5p|0|-2	cDNA|ENSG00000105711|ENST00000262631|19|1|SCN1B	SEQ_FROM_1139_1159	-24	TGGGGTGGGAGGGGGCAGGGG	TCCCTGAGACCCTTTAACCTGT	..((((..(((((..((((((	))))))...)))))..))))..	15	21	0.00417
miR-125-5p|0|-2	cDNA|ENSG00000125744|ENST00000245923|19|-1|RTN2	SEQ_FROM_675_695	-20.1	CCGGGGAACGGGATCCGGGGA	TCCCTGAGACCCTTTAACCTGT	.((((....(((.((((((((	)))))).))))).....)))).	15	21	0.00027
miR-125-5p|0|-2	cDNA|ENSG00000125753|ENST00000245932|19|1|VASP	SEQ_FROM_1833_1854	-21.3	TTGGGTTTTGGGGGAAAAGGGA	TCCCTGAGACCCTTTAACCTGT	..(((((..((((....(((((	)))))....))))..)))))..	14	22	0.00507
miR-125-5p|0|-2	cDNA|ENSG00000133247|ENST00000255613|19|1|KMT5C	SEQ_FROM_1921_1942	-16.5	GCAAAGCCATAAGGGGCAGGGG	TCCCTGAGACCCTTTAACCTGT	(((.......(((((.((((((	))))))...))))).....)))	14	22	0.00617
miR-125-5p|0|-2	cDNA|ENSG00000130758|ENST00000253055|19|1|MAP3K10	SEQ_FROM_2327_2348	-24.7	AGAGGCTGAAGGGGCTGGGGGA	TCCCTGAGACCCTTTAACCTGT	(.(((.(((((((.((.(((((	))))).)).))))))).))).)	18	22	0.00271
miR-125-5p|0|-2	cDNA|ENSG00000117877|ENST00000309424|19|1|CD3EAP	SEQ_FROM_1160_1182	-16.4	AGAGGCAGCAGGGCCTGTGGGGA	TCCCTGAGACCCTTTAACCTGT	(.(((....((((.((.((((((	)))))))).))))....))).)	16	23	0.00815
miR-125-5p|0|-2	cDNA|ENSG00000095066|ENST00000264827|19|-1|HOOK2	SEQ_FROM_929_950	-21.7	TCAGGCTGGAGAGTGGCAGGGA	TCCCTGAGACCCTTTAACCTGT	.((((.(((((.((..((((((	))))))..)).))))).)))).	17	22	0.000985
miR-125-5p|0|-2	cDNA|ENSG00000167664|ENST00000301272|19|-1|TMIGD2	SEQ_FROM_13_32	-16.7	ACTGGGAGGGGGAGAGGGGG	TCCCTGAGACCCTTTAACCTGT	((.((((((((....(((((	)))))....))))))..)).))	15	20	0.00787
miR-125-5p|0|-2	cDNA|ENSG00000129933|ENST00000262815|19|1|MAU2	SEQ_FROM_2446_2467	-16.9	TCTGGTCAGGAACCCTCAGGGA	TCCCTGAGACCCTTTAACCTGT	...(((.(((....((((((((	))))))))..)))...)))...	14	22	0.00683
miR-125-5p|0|-2	cDNA|ENSG00000167625|ENST00000301215|19|1|ZNF526	SEQ_FROM_1027_1047	-21.3	ACAGCTGGCTGGGCTCAGGGC	TCCCTGAGACCCTTTAACCTGT	((((......((((((((((.	.))))))).)))......))))	14	21	0.00965
miR-125-5p|0|-2	cDNA|ENSG00000129347|ENST00000312962|19|-1|KRI1	SEQ_FROM_830_848	-16.1	AGAGGAGGGGGTCCACGGT	TCCCTGAGACCCTTTAACCTGT	(.(((((((((((((.((.	.)).)).))))))))..))).)	16	19	0.00138
miR-125-5p|0|-2	cDNA|ENSG00000185800|ENST00000270223|19|-1|DMWD	SEQ_FROM_2760_2783	-17.6	GCAGGAAAAGCCGGAGCCCAGGGA	TCCCTGAGACCCTTTAACCTGT	(((((.......((..(.((((((	)))))).)..)).....)))))	14	24	0.0016
miR-125-5p|0|-2	cDNA|ENSG00000088053|ENST00000310373|19|-1|GP6	SEQ_FROM_1392_1413	-17.5	TAAGGTTCCCAGCTCTCAGGGT	TCCCTGAGACCCTTTAACCTGT	..(((((....(.((((((((.	.)))))))).)....)))))..	14	22	0.00437
miR-125-5p|0|-2	cDNA|ENSG00000161031|ENST00000292609|19|-1|PGLYRP2	SEQ_FROM_857_879	-16.5	CTGGGAACTGAGGGCTGCTGGGA	TCCCTGAGACCCTTTAACCTGT	..(((....(((((((.(.((((	)))).))).)))))...)))..	15	23	0.00364
miR-125-5p|0|-2	cDNA|ENSG00000160877|ENST00000292431|19|1|NACC1	SEQ_FROM_3723_3746	-16.7	GGAGGCCGAGGGGCAGACCGGGGC	TCCCTGAGACCCTTTAACCTGT	(.(((..((((((.....(((((.	.)))))...))))))..))).)	15	24	0.00663
miR-125-5p|0|-2	cDNA|ENSG00000090006|ENST00000308370|19|1|LTBP4	SEQ_FROM_1349_1370	-21.9	TCGGCTCAGAGGGTTTCCGGGA	TCCCTGAGACCCTTTAACCTGT	.(((...((((((((((.((((	)))).))))))))))...))).	17	22	0.00815
miR-125-5p|0|-2	cDNA|ENSG00000167676|ENST00000301286|19|-1|PLIN4	SEQ_FROM_5066_5087	-17.3	GCAGAGGAAGCGGGGCTGGGGA	TCCCTGAGACCCTTTAACCTGT	((((.(.....(((((((((((	))))).)).))))....)))))	16	22	0.00456
miR-125-5p|0|-2	cDNA|ENSG00000105559|ENST00000263265|19|-1|PLEKHA4	SEQ_FROM_117_137	-16.2	GAAGGAGAGAGGACACAGGGG	TCCCTGAGACCCTTTAACCTGT	..(((..(((((.(.((((((	)))))).)..)))))..)))..	15	21	0.00555
miR-125-5p|0|-2	cDNA|ENSG00000011332|ENST00000355526|19|-1|DPF1	SEQ_FROM_1359_1380	-25.8	GCAGGGGGAGGGGGAGAGGGGG	TCCCTGAGACCCTTTAACCTGT	(((((..((((((....(((((	)))))....))))))..)))))	16	22	0.00633
miR-125-5p|0|-2	cDNA|ENSG00000179846|ENST00000317951|19|-1|NKPD1	SEQ_FROM_1463_1486	-17.8	GCAGCAGCAGGGGGACTTTGGGGG	TCCCTGAGACCCTTTAACCTGT	((((....(((((...((..((((	))))..)).)))))....))))	15	24	0.00103
miR-125-5p|0|-2	cDNA|ENSG00000161031|ENST00000340880|19|-1|PGLYRP2	SEQ_FROM_857_879	-16.5	CTGGGAACTGAGGGCTGCTGGGA	TCCCTGAGACCCTTTAACCTGT	..(((....(((((((.(.((((	)))).))).)))))...)))..	15	23	0.0036
miR-125-5p|0|-2	cDNA|ENSG00000125744|ENST00000344680|19|-1|RTN2	SEQ_FROM_683_703	-20.1	CCGGGGAACGGGATCCGGGGA	TCCCTGAGACCCTTTAACCTGT	.((((....(((.((((((((	)))))).))))).....)))).	15	21	0.000265
miR-125-5p|0|-2	cDNA|ENSG00000063322|ENST00000315588|19|1|MED29	SEQ_FROM_1627_1648	-19.4	ACTGGGGAGGGGGCTTCAAGGA	TCCCTGAGACCCTTTAACCTGT	((.((..((((((..(((.(((	))).)))..))))))..)).))	16	22	0.00859
miR-125-5p|0|-2	cDNA|ENSG00000099783|ENST00000325495|19|1|HNRNPM	SEQ_FROM_514_534	-17	ACTGGTGGGATGGGTATGGGA	TCCCTGAGACCCTTTAACCTGT	((.(((..((.((((..((((	))))....))))))..))).))	15	21	0.00334
miR-125-5p|0|-2	cDNA|ENSG00000130244|ENST00000343358|19|1|FAM98C	SEQ_FROM_805_826	-16.6	AGGGGGACTGGTGGTCGGGGGC	TCCCTGAGACCCTTTAACCTGT	(.(((....((.((((.((((.	.))))..))))))....))).)	14	22	0.000289
miR-125-5p|0|-2	cDNA|ENSG00000126457|ENST00000391851|19|1|PRMT1	SEQ_FROM_1277_1296	-24.6	GCAGAAGGGGGTTTTAGGGG	TCCCTGAGACCCTTTAACCTGT	((((.(((((((((((((((	)))))))))))))))...))))	19	20	0.0017
miR-125-5p|0|-2	cDNA|ENSG00000126457|ENST00000391851|19|1|PRMT1	SEQ_FROM_1290_1310	-19.5	TTAGGGGCCTGGGCTGGGGGG	TCCCTGAGACCCTTTAACCTGT	.((((.....(((((.(((((	))))).)).))).....)))).	14	21	0.0017
miR-125-5p|0|-2	cDNA|ENSG00000126457|ENST00000391851|19|1|PRMT1	SEQ_FROM_1298_1317	-17.3	CTGGGCTGGGGGGATGGGGA	TCCCTGAGACCCTTTAACCTGT	..(((.(((((((.((((((	))))))...))))))).)))..	16	20	0.0017
miR-125-5p|0|-2	cDNA|ENSG00000028277|ENST00000389341|19|-1|POU2F2	SEQ_FROM_2536_2555	-19	GCAGGGGAGAGTTCAAGGGA	TCCCTGAGACCCTTTAACCTGT	(((((.(((.(((..(((((	)))))..))).)))...)))))	16	20	0.00249
miR-125-5p|0|-2	cDNA|ENSG00000028277|ENST00000389341|19|-1|POU2F2	SEQ_FROM_4628_4647	-20	GGAGGAGCAGGGGGCAGGGA	TCCCTGAGACCCTTTAACCTGT	(.(((...(((((.((((((	))))))...)))))...))).)	15	20	0.0075
miR-125-5p|0|-2	cDNA|ENSG00000028277|ENST00000389341|19|-1|POU2F2	SEQ_FROM_4686_4705	-18.3	GCAGCCGGGGGTGCTGGGGA	TCCCTGAGACCCTTTAACCTGT	((((..((((((.(((((((	))))).))))))))....))))	17	20	0.00392
miR-125-5p|0|-2	cDNA|ENSG00000188766|ENST00000338502|19|1|SPRED3	SEQ_FROM_4106_4127	-16.1	ATGGGTGAGAGAAAAGCGGGGG	TCCCTGAGACCCTTTAACCTGT	((((((.((((.....((((((	)))))).....)))).))))))	16	22	0.00347
miR-125-5p|0|-2	cDNA|ENSG00000188766|ENST00000338502|19|1|SPRED3	SEQ_FROM_4176_4196	-17.6	CCAGAGCTGAGGGCGGAGGGA	TCCCTGAGACCCTTTAACCTGT	.(((....((((((..(((((	)))))..).)))))....))).	14	21	0.00347
miR-125-5p|0|-2	cDNA|ENSG00000188766|ENST00000338502|19|1|SPRED3	SEQ_FROM_4183_4203	-20.5	TGAGGGCGGAGGGATTGGGGG	TCCCTGAGACCCTTTAACCTGT	..(((..((((((.(..((((	))))..)..))))))..)))..	14	21	0.00347
miR-125-5p|0|-2	cDNA|ENSG00000011478|ENST00000366382|19|1|QPCTL	SEQ_FROM_1126_1149	-18.1	ACTTGGTCCAAAGGTTTGCAGGGA	TCCCTGAGACCCTTTAACCTGT	((..(((..((.(((((.((((((	))))))))))).))..))).))	18	24	0.00176
miR-125-5p|0|-2	cDNA|ENSG00000160392|ENST00000392035|19|-1|C19orf47	SEQ_FROM_55_73	-17	GTGGGCCAGGCTCCAGGGA	TCCCTGAGACCCTTTAACCTGT	(..((..(((.((((((((	)))))).)).)))....))..)	14	19	0.00406
miR-125-5p|0|-2	cDNA|ENSG00000160392|ENST00000392035|19|-1|C19orf47	SEQ_FROM_74_92	-20.2	GCAGTGTCAGGGCCAGGGA	TCCCTGAGACCCTTTAACCTGT	((((.((.(((((((((((	)))))).).))))...))))))	17	19	0.00406
miR-125-5p|0|-2	cDNA|ENSG00000088053|ENST00000333884|19|-1|GP6	SEQ_FROM_1334_1355	-17.5	TAAGGTTCCCAGCTCTCAGGGT	TCCCTGAGACCCTTTAACCTGT	..(((((....(.((((((((.	.)))))))).)....)))))..	14	22	0.00436
miR-125-5p|0|-2	cDNA|ENSG00000177464|ENST00000323040|19|-1|GPR4	SEQ_FROM_852_870	-23.6	CAAGGAAGGGGCTCAGGGG	TCCCTGAGACCCTTTAACCTGT	..(((((((((((((((((	)))))))).))))))..)))..	17	19	4.7e-05
miR-125-5p|0|-2	cDNA|ENSG00000244482|ENST00000396365|19|-1|LILRA6	SEQ_FROM_429_452	-17.8	CCAGCCCTGTGGTGGCCTCAGGGG	TCCCTGAGACCCTTTAACCTGT	.(((......((.((.((((((((	)))))))).)))).....))).	15	24	0.00937
miR-125-5p|0|-2	cDNA|ENSG00000161671|ENST00000334976|19|1|EMC10	SEQ_FROM_6450_6467	-16	ACAGGGAAGGAAGAGGGA	TCCCTGAGACCCTTTAACCTGT	((((((((((...(((((	))))).....)))))..)))))	15	18	0.00389
miR-125-5p|0|-2	cDNA|ENSG00000204577|ENST00000391750|19|-1|LILRB3	SEQ_FROM_526_549	-17.8	CCAGCCCTGTGGTGGCCTCAGGGG	TCCCTGAGACCCTTTAACCTGT	.(((......((.((.((((((((	)))))))).)))).....))).	15	24	0.00935
miR-125-5p|0|-2	cDNA|ENSG00000185800|ENST00000377735|19|-1|DMWD	SEQ_FROM_2642_2665	-17.6	GCAGGAAAAGCCGGAGCCCAGGGA	TCCCTGAGACCCTTTAACCTGT	(((((.......((..(.((((((	)))))).)..)).....)))))	14	24	0.0016
miR-125-5p|0|-2	cDNA|ENSG00000125744|ENST00000590526|19|-1|RTN2	SEQ_FROM_758_778	-20.1	CCGGGGAACGGGATCCGGGGA	TCCCTGAGACCCTTTAACCTGT	.((((....(((.((((((((	)))))).))))).....)))).	15	21	0.00027
miR-125-5p|0|-2	cDNA|ENSG00000095066|ENST00000397668|19|-1|HOOK2	SEQ_FROM_832_853	-21.7	TCAGGCTGGAGAGTGGCAGGGA	TCCCTGAGACCCTTTAACCTGT	.((((.(((((.((..((((((	))))))..)).))))).)))).	17	22	0.000985
miR-125-5p|0|-2	cDNA|ENSG00000105711|ENST00000595652|19|1|SCN1B	SEQ_FROM_663_683	-24	TGGGGTGGGAGGGGGCAGGGG	TCCCTGAGACCCTTTAACCTGT	..((((..(((((..((((((	))))))...)))))..))))..	15	21	0.00409
miR-125-5p|0|-2	cDNA|ENSG00000105137|ENST00000600252|19|1|SYDE1	SEQ_FROM_1532_1552	-26.2	GCAGGGGAGGAGGGGCAGGGA	TCCCTGAGACCCTTTAACCTGT	(((((...((((((.((((((	))))))...))))))..)))))	17	21	0.00942
miR-125-5p|0|-2	cDNA|ENSG00000088053|ENST00000417454|19|-1|GP6	SEQ_FROM_1388_1409	-17.5	TAAGGTTCCCAGCTCTCAGGGT	TCCCTGAGACCCTTTAACCTGT	..(((((....(.((((((((.	.)))))))).)....)))))..	14	22	0.00437
miR-125-5p|0|-2	cDNA|ENSG00000028277|ENST00000526816|19|-1|POU2F2	SEQ_FROM_2533_2552	-19	GCAGGGGAGAGTTCAAGGGA	TCCCTGAGACCCTTTAACCTGT	(((((.(((.(((..(((((	)))))..))).)))...)))))	16	20	0.00249
miR-125-5p|0|-2	cDNA|ENSG00000028277|ENST00000529067|19|-1|POU2F2	SEQ_FROM_2387_2406	-19	GCAGGGGAGAGTTCAAGGGA	TCCCTGAGACCCTTTAACCTGT	(((((.(((.(((..(((((	)))))..))).)))...)))))	16	20	0.00248
miR-125-5p|0|-2	cDNA|ENSG00000171443|ENST00000591046|19|1|ZNF524	SEQ_FROM_128_150	-20.9	CGAGGTGTTGGGGGACACAGGGG	TCCCTGAGACCCTTTAACCTGT	..((((...(((((.(.((((((	)))))).).)))))..))))..	16	23	0.00688
miR-125-5p|0|-2	cDNA|ENSG00000105289|ENST00000541714|19|1|TJP3	SEQ_FROM_1237_1260	-16	GCAACGGTCAGAGTTGCCCAGGGA	TCCCTGAGACCCTTTAACCTGT	(((..(((.((((...(.((((((	)))))).)...)))).))))))	17	24	0.00359
miR-125-5p|0|-2	cDNA|ENSG00000204851|ENST00000599531|19|-1|PNMA8B	SEQ_FROM_3517_3539	-17.2	AAGGGGAGGAGGAGGAAAGGGGA	TCCCTGAGACCCTTTAACCTGT	..(((..(((((.(....(((((	)))))....))))))..)))..	14	23	0.00525
miR-125-5p|0|-2	cDNA|ENSG00000011332|ENST00000412732|19|-1|DPF1	SEQ_FROM_1336_1357	-25.8	GCAGGGGGAGGGGGAGAGGGGG	TCCCTGAGACCCTTTAACCTGT	(((((..((((((....(((((	)))))....))))))..)))))	16	22	0.00635
miR-125-5p|0|-2	cDNA|ENSG00000129990|ENST00000537500|19|-1|SYT5	SEQ_FROM_58_79	-17.1	GTGGGGGCTGGGGCACTGGGGA	TCCCTGAGACCCTTTAACCTGT	(..((....((((..(((((((	))))).)).))))....))..)	14	22	0.00417
miR-125-5p|0|-2	cDNA|ENSG00000129990|ENST00000537500|19|-1|SYT5	SEQ_FROM_99_123	-17.9	GCAGCCTGAAGCGGAGAGACAGGGA	TCCCTGAGACCCTTTAACCTGT	((((..(((((.((.....((((((	))))))...)))))))..))))	17	25	0.00417
miR-125-5p|0|-2	cDNA|ENSG00000011332|ENST00000420980|19|-1|DPF1	SEQ_FROM_1257_1278	-25.8	GCAGGGGGAGGGGGAGAGGGGG	TCCCTGAGACCCTTTAACCTGT	(((((..((((((....(((((	)))))....))))))..)))))	16	22	0.00636
miR-125-5p|0|-2	cDNA|ENSG00000105053|ENST00000594948|19|-1|VRK3	SEQ_FROM_1627_1648	-16.8	CCAGGGCCCAGCTTCCCAGGGA	TCCCTGAGACCCTTTAACCTGT	.((((....((..((.((((((	)))))).))..))....)))).	14	22	0.00437
miR-125-5p|0|-2	cDNA|ENSG00000105053|ENST00000594948|19|-1|VRK3	SEQ_FROM_1786_1808	-19.6	TCAGGCACAACGGGATTCAGGGC	TCCCTGAGACCCTTTAACCTGT	.((((......(((.(((((((.	.))))))).))).....)))).	14	23	0.00946
miR-125-5p|0|-2	cDNA|ENSG00000125744|ENST00000587597|19|-1|RTN2	SEQ_FROM_683_703	-20.1	CCGGGGAACGGGATCCGGGGA	TCCCTGAGACCCTTTAACCTGT	.((((....(((.((((((((	)))))).))))).....)))).	15	21	0.000265
miR-125-5p|0|-2	cDNA|ENSG00000126457|ENST00000454376|19|1|PRMT1	SEQ_FROM_1211_1230	-24.6	GCAGAAGGGGGTTTTAGGGG	TCCCTGAGACCCTTTAACCTGT	((((.(((((((((((((((	)))))))))))))))...))))	19	20	0.0017
miR-125-5p|0|-2	cDNA|ENSG00000126457|ENST00000454376|19|1|PRMT1	SEQ_FROM_1224_1244	-19.5	TTAGGGGCCTGGGCTGGGGGG	TCCCTGAGACCCTTTAACCTGT	.((((.....(((((.(((((	))))).)).))).....)))).	14	21	0.0017
miR-125-5p|0|-2	cDNA|ENSG00000126457|ENST00000454376|19|1|PRMT1	SEQ_FROM_1232_1251	-17.3	CTGGGCTGGGGGGATGGGGA	TCCCTGAGACCCTTTAACCTGT	..(((.(((((((.((((((	))))))...))))))).)))..	16	20	0.0017
miR-125-5p|0|-2	cDNA|ENSG00000161640|ENST00000426971|19|-1|SIGLEC11	SEQ_FROM_2327_2348	-18.3	CCAGGCAGAGGAGGCACAGGGT	TCCCTGAGACCCTTTAACCTGT	.((((..((((.(((.(((((.	.))))).).))))))..)))).	16	22	0.00709
miR-125-5p|0|-2	cDNA|ENSG00000125744|ENST00000591286|19|-1|RTN2	SEQ_FROM_683_703	-20.1	CCGGGGAACGGGATCCGGGGA	TCCCTGAGACCCTTTAACCTGT	.((((....(((.((((((((	)))))).))))).....)))).	15	21	0.000265
miR-125-5p|0|-2	cDNA|ENSG00000213889|ENST00000451287|19|1|PPM1N	SEQ_FROM_59_80	-16.5	AGAGGGAGAAGGAGGGGAGGGA	TCCCTGAGACCCTTTAACCTGT	(.(((..(((((.(...(((((	)))))....))))))..))).)	15	22	0.00415
miR-125-5p|0|-2	cDNA|ENSG00000105289|ENST00000589378|19|1|TJP3	SEQ_FROM_1233_1256	-16	GCAACGGTCAGAGTTGCCCAGGGA	TCCCTGAGACCCTTTAACCTGT	(((..(((.((((...(.((((((	)))))).)...)))).))))))	17	24	0.00359
miR-125-5p|0|-2	cDNA|ENSG00000179846|ENST00000589776|19|-1|NKPD1	SEQ_FROM_1333_1356	-17.8	GCAGCAGCAGGGGGACTTTGGGGG	TCCCTGAGACCCTTTAACCTGT	((((....(((((...((..((((	))))..)).)))))....))))	15	24	0.00102
miR-125-5p|0|-2	cDNA|ENSG00000011332|ENST00000414789|19|-1|DPF1	SEQ_FROM_1686_1707	-25.8	GCAGGGGGAGGGGGAGAGGGGG	TCCCTGAGACCCTTTAACCTGT	(((((..((((((....(((((	)))))....))))))..)))))	16	22	0.00633
miR-125-5p|0|-2	cDNA|ENSG00000011332|ENST00000614244|19|-1|DPF1	SEQ_FROM_1389_1410	-25.8	GCAGGGGGAGGGGGAGAGGGGG	TCCCTGAGACCCTTTAACCTGT	(((((..((((((....(((((	)))))....))))))..)))))	16	22	0.00635
miR-125-5p|0|-2	cDNA|ENSG00000090006|ENST00000396819|19|1|LTBP4	SEQ_FROM_1165_1186	-21.9	TCGGCTCAGAGGGTTTCCGGGA	TCCCTGAGACCCTTTAACCTGT	.(((...((((((((((.((((	)))).))))))))))...))).	17	22	0.00815
miR-125-5p|0|-2	cDNA|ENSG00000133247|ENST00000445196|19|1|KMT5C	SEQ_FROM_1713_1734	-16.5	GCAAAGCCATAAGGGGCAGGGG	TCCCTGAGACCCTTTAACCTGT	(((.......(((((.((((((	))))))...))))).....)))	14	22	0.00617
miR-125-5p|0|-2	cDNA|ENSG00000126457|ENST00000610806|19|1|PRMT1	SEQ_FROM_1073_1092	-24.6	GCAGAAGGGGGTTTTAGGGG	TCCCTGAGACCCTTTAACCTGT	((((.(((((((((((((((	)))))))))))))))...))))	19	20	0.00168
miR-125-5p|0|-2	cDNA|ENSG00000126457|ENST00000610806|19|1|PRMT1	SEQ_FROM_1086_1106	-19.5	TTAGGGGCCTGGGCTGGGGGG	TCCCTGAGACCCTTTAACCTGT	.((((.....(((((.(((((	))))).)).))).....)))).	14	21	0.00168
miR-125-5p|0|-2	cDNA|ENSG00000126457|ENST00000610806|19|1|PRMT1	SEQ_FROM_1094_1113	-17.3	CTGGGCTGGGGGGATGGGGA	TCCCTGAGACCCTTTAACCTGT	..(((.(((((((.((((((	))))))...))))))).)))..	16	20	0.00168
miR-125-5p|0|-2	cDNA|ENSG00000105053|ENST00000601341|19|-1|VRK3	SEQ_FROM_1669_1691	-19.6	TCAGGCACAACGGGATTCAGGGC	TCCCTGAGACCCTTTAACCTGT	.((((......(((.(((((((.	.))))))).))).....)))).	14	23	0.00946
miR-125-5p|0|-2	cDNA|ENSG00000105053|ENST00000601341|19|-1|VRK3	SEQ_FROM_1510_1531	-16.8	CCAGGGCCCAGCTTCCCAGGGA	TCCCTGAGACCCTTTAACCTGT	.((((....((..((.((((((	)))))).))..))....)))).	14	22	0.00437
miR-125-5p|0|-2	cDNA|ENSG00000161640|ENST00000447370|19|-1|SIGLEC11	SEQ_FROM_2706_2727	-18.3	CCAGGCAGAGGAGGCACAGGGT	TCCCTGAGACCCTTTAACCTGT	.((((..((((.(((.(((((.	.))))).).))))))..)))).	16	22	0.00712
miR-125-5p|0|-2	cDNA|ENSG00000105289|ENST00000539908|19|1|TJP3	SEQ_FROM_1061_1084	-16	GCAACGGTCAGAGTTGCCCAGGGA	TCCCTGAGACCCTTTAACCTGT	(((..(((.((((...(.((((((	)))))).)...)))).))))))	17	24	0.00358
miR-125-5p|0|-2	cDNA|ENSG00000105289|ENST00000587686|19|1|TJP3	SEQ_FROM_1107_1130	-16	GCAACGGTCAGAGTTGCCCAGGGA	TCCCTGAGACCCTTTAACCTGT	(((..(((.((((...(.((((((	)))))).)...)))).))))))	17	24	0.00358
miR-125-5p|0|-2	cDNA|ENSG00000117877|ENST00000589804|19|1|CD3EAP	SEQ_FROM_684_706	-16.4	AGAGGCAGCAGGGCCTGTGGGGA	TCCCTGAGACCCTTTAACCTGT	(.(((....((((.((.((((((	)))))))).))))....))).)	16	23	0.00808
miR-125-5p|0|-2	cDNA|ENSG00000105427|ENST00000597255|19|-1|CNFN	SEQ_FROM_179_200	-16.4	ACTGGCACACAGGTCTCACGGA	TCCCTGAGACCCTTTAACCTGT	((.((......(((((((.(((	))).)))))))......)).))	14	22	0.0071
miR-125-5p|0|-2	cDNA|ENSG00000105711|ENST00000638536|19|1|SCN1B	SEQ_FROM_1073_1093	-24	TGGGGTGGGAGGGGGCAGGGG	TCCCTGAGACCCTTTAACCTGT	..((((..(((((..((((((	))))))...)))))..))))..	15	21	0.00417
miR-125-5p|0|-2	cDNA|ENSG00000133247|ENST00000630497|19|1|KMT5C	SEQ_FROM_1673_1694	-16.5	GCAAAGCCATAAGGGGCAGGGG	TCCCTGAGACCCTTTAACCTGT	(((.......(((((.((((((	))))))...))))).....)))	14	22	0.00617
miR-125-5p|0|-2	cDNA|ENSG00000063322|ENST00000615911|19|1|MED29	SEQ_FROM_1615_1636	-19.4	ACTGGGGAGGGGGCTTCAAGGA	TCCCTGAGACCCTTTAACCTGT	((.((..((((((..(((.(((	))).)))..))))))..)).))	16	22	0.00859
miR-125-5p|0|-2	cDNA|ENSG00000186723|ENST00000641419|19|-1|AC114267.1	SEQ_FROM_2605_2626	-18.9	AAAGGTTAATCAGCATCAGGGA	TCCCTGAGACCCTTTAACCTGT	..(((((((......(((((((	)))))))......)))))))..	14	22	0.000995
miR-125-5p|0|-2	cDNA|ENSG00000115325|ENST00000233668|2|1|DOK1	SEQ_FROM_2243_2265	-16.7	AGAGGGATGGGAGAGTCAAGGGA	TCCCTGAGACCCTTTAACCTGT	(.(((....((((.(((.(((((	)))))..))).))))..))).)	16	23	0.00716
miR-125-5p|0|-2	cDNA|ENSG00000115902|ENST00000234256|2|1|SLC1A4	SEQ_FROM_703_723	-20.3	TGGGGCTGGAGGACTCGGGGC	TCCCTGAGACCCTTTAACCTGT	..(((.((((((.(((((((.	.)))))))..)))))).)))..	16	21	0.00117
miR-125-5p|0|-2	cDNA|ENSG00000196208|ENST00000234142|2|1|GREB1	SEQ_FROM_5237_5256	-16.2	GCTGGGGAGAGAAGCAGGGA	TCCCTGAGACCCTTTAACCTGT	((.((..((((...((((((	)))))).....))))..)).))	14	20	0.00927
miR-125-5p|0|-2	cDNA|ENSG00000084731|ENST00000264712|2|-1|KIF3C	SEQ_FROM_539_559	-21.2	GGCTGCGGAGGGGCTCGGGGG	TCCCTGAGACCCTTTAACCTGT	.......((((((((((((((	)))))))).)))))).......	14	21	0.00807
miR-125-5p|0|-2	cDNA|ENSG00000116106|ENST00000281821|2|-1|EPHA4	SEQ_FROM_2713_2733	-19.7	ACAGCTTGAAGAGGACAGGGA	TCCCTGAGACCCTTTAACCTGT	((((.((((((.((.((((((	))))))...)))))))).))))	18	21	0.00173
miR-125-5p|0|-2	cDNA|ENSG00000114999|ENST00000233336|2|1|TTL	SEQ_FROM_12869_12891	-16.1	GCAGGAGGTAGAGGTTGCAGTGA	TCCCTGAGACCCTTTAACCTGT	(((((....((.(((..(((.((	)).)))..)))))....)))))	15	23	0.000463
miR-125-5p|0|-2	cDNA|ENSG00000150938|ENST00000280527|2|1|CRIM1	SEQ_FROM_4419_4440	-16.9	ACAGGAAGAGGAGGGAGAGGGT	TCCCTGAGACCCTTTAACCTGT	(((((....((((((..((((.	.))))....))))))..)))))	15	22	0.00632
miR-125-5p|0|-2	cDNA|ENSG00000151690|ENST00000281416|2|1|MFSD6	SEQ_FROM_3757_3781	-18.2	AGAGGTTAACAGGAAACCTGGGGGG	TCCCTGAGACCCTTTAACCTGT	(.(((((((.(((....((.(((((	))))).))..)))))))))).)	18	25	0.00193
miR-125-5p|0|-2	cDNA|ENSG00000003400|ENST00000286186|2|1|CASP10	SEQ_FROM_4572_4596	-16.7	GCTCTGGCATAGAGGGAGGTGGGGG	TCCCTGAGACCCTTTAACCTGT	((...((..(((((((...((((((	))))))...))))))).)).))	17	25	0.000341
miR-125-5p|0|-2	cDNA|ENSG00000003400|ENST00000286186|2|1|CASP10	SEQ_FROM_4586_4605	-20.7	GGAGGTGGGGGGGTGGGGGA	TCCCTGAGACCCTTTAACCTGT	(.((((.((((..(.(((((	))))).)..))))...)))).)	15	20	0.000341
miR-125-5p|0|-2	cDNA|ENSG00000134323|ENST00000281043|2|1|MYCN	SEQ_FROM_1227_1245	-19.7	GCAGCCCTGGGTCCCGGGA	TCCCTGAGACCCTTTAACCTGT	((((....((((((.((((	)))).).)))))......))))	14	19	0.00158
miR-125-5p|0|-2	cDNA|ENSG00000115041|ENST00000295225|2|1|KCNIP3	SEQ_FROM_1382_1399	-19.6	CCAGCTGGGGGGCAGGGG	TCCCTGAGACCCTTTAACCTGT	.(((..(((((.((((((	))))))...)))))....))).	14	18	0.00944
miR-125-5p|0|-2	cDNA|ENSG00000115041|ENST00000295225|2|1|KCNIP3	SEQ_FROM_1388_1409	-19.8	GGGGGGCAGGGGGGAGAGGGGG	TCCCTGAGACCCTTTAACCTGT	(.(((..((((((....(((((	)))))....))))))..))).)	15	22	0.00944
miR-125-5p|0|-2	cDNA|ENSG00000144452|ENST00000272895|2|-1|ABCA12	SEQ_FROM_8923_8943	-19.8	CTGGGGGGAAGGGAGGGGGGA	TCCCTGAGACCCTTTAACCTGT	..(((..((((((...(((((	)))))....))))))..)))..	14	21	0.00861
miR-125-5p|0|-2	cDNA|ENSG00000178171|ENST00000321420|2|1|AMER3	SEQ_FROM_1880_1902	-19.7	ACAGAGAAGCTGGGGGGCAGGGA	TCCCTGAGACCCTTTAACCTGT	((((.(.....((((..((((((	))))))...))))....)))))	15	23	0.00439
miR-125-5p|0|-2	cDNA|ENSG00000115808|ENST00000263918|2|-1|STRN	SEQ_FROM_1084_1108	-17	AAAGGAGAGAAAGGGGAAAAAGGGG	TCCCTGAGACCCTTTAACCTGT	..(((....((((((.....(((((	)))))....))))))..)))..	14	25	0.00453
miR-125-5p|0|-2	cDNA|ENSG00000151694|ENST00000310823|2|-1|ADAM17	SEQ_FROM_4197_4221	-19.3	ACAAGGTTGAGTGGGGTGTGTGGGT	TCCCTGAGACCCTTTAACCTGT	(((.((((((..(((((.(..(((.	.)))..).))))))))))))))	18	25	0.0069
miR-125-5p|0|-2	cDNA|ENSG00000115325|ENST00000340004|2|1|DOK1	SEQ_FROM_1413_1435	-16.7	AGAGGGATGGGAGAGTCAAGGGA	TCCCTGAGACCCTTTAACCTGT	(.(((....((((.(((.(((((	)))))..))).))))..))).)	16	23	0.00714
miR-125-5p|0|-2	cDNA|ENSG00000079308|ENST00000310858|2|-1|TNS1	SEQ_FROM_1636_1657	-16.4	GCCCTGTGGAGGGGAAAGGGGG	TCCCTGAGACCCTTTAACCTGT	((....(((((((....(((((	)))))....)))))))....))	14	22	0.00441
miR-125-5p|0|-2	cDNA|ENSG00000144381|ENST00000345042|2|-1|HSPD1	SEQ_FROM_1789_1812	-16.7	ATGGGTGCAATGGGTGGAATGGGA	TCCCTGAGACCCTTTAACCTGT	((((((.....((((.....((((	))))....))))....))))))	14	24	0.00114
miR-125-5p|0|-2	cDNA|ENSG00000079263|ENST00000343805|2|1|SP140	SEQ_FROM_809_832	-17.5	ACAGCACCAGGGGAGAAACAGGGA	TCCCTGAGACCCTTTAACCTGT	((((....(((((.....((((((	))))))...)))))....))))	15	24	0.00162
miR-125-5p|0|-2	cDNA|ENSG00000204217|ENST00000374580|2|1|BMPR2	SEQ_FROM_1886_1906	-20.1	GCAGGTTCTCGTGTCTAGGGA	TCCCTGAGACCCTTTAACCTGT	(((((((...(.(((((((((	))))).)))).)...)))))))	17	21	0.00799
miR-125-5p|0|-2	cDNA|ENSG00000151690|ENST00000392328|2|1|MFSD6	SEQ_FROM_3946_3970	-18.2	AGAGGTTAACAGGAAACCTGGGGGG	TCCCTGAGACCCTTTAACCTGT	(.(((((((.(((....((.(((((	))))).))..)))))))))).)	18	25	0.00193
miR-125-5p|0|-2	cDNA|ENSG00000079263|ENST00000392045|2|1|SP140	SEQ_FROM_896_919	-17.5	ACAGCACCAGGGGAGAAACAGGGA	TCCCTGAGACCCTTTAACCTGT	((((....(((((.....((((((	))))))...)))))....))))	15	24	0.00162
miR-125-5p|0|-2	cDNA|ENSG00000144381|ENST00000388968|2|-1|HSPD1	SEQ_FROM_1733_1756	-16.7	ATGGGTGCAATGGGTGGAATGGGA	TCCCTGAGACCCTTTAACCTGT	((((((.....((((.....((((	))))....))))....))))))	14	24	0.00113
miR-125-5p|0|-2	cDNA|ENSG00000003400|ENST00000360132|2|1|CASP10	SEQ_FROM_4463_4487	-16.7	GCTCTGGCATAGAGGGAGGTGGGGG	TCCCTGAGACCCTTTAACCTGT	((...((..(((((((...((((((	))))))...))))))).)).))	17	25	0.000341
miR-125-5p|0|-2	cDNA|ENSG00000003400|ENST00000360132|2|1|CASP10	SEQ_FROM_4477_4496	-20.7	GGAGGTGGGGGGGTGGGGGA	TCCCTGAGACCCTTTAACCTGT	(.((((.((((..(.(((((	))))).)..))))...)))).)	15	20	0.000341
miR-125-5p|0|-2	cDNA|ENSG00000084731|ENST00000405914|2|-1|KIF3C	SEQ_FROM_532_552	-21.2	GGCTGCGGAGGGGCTCGGGGG	TCCCTGAGACCCTTTAACCTGT	.......((((((((((((((	)))))))).)))))).......	14	21	0.00806
miR-125-5p|0|-2	cDNA|ENSG00000116117|ENST00000406610|2|1|PARD3B	SEQ_FROM_4306_4326	-20.3	GAAGGGGAAGGGAATTGGGGA	TCCCTGAGACCCTTTAACCTGT	..(((.((((((..(..((((	))))..)..))))))..)))..	14	21	0.00483
miR-125-5p|0|-2	cDNA|ENSG00000115325|ENST00000409429|2|1|DOK1	SEQ_FROM_1661_1683	-16.7	AGAGGGATGGGAGAGTCAAGGGA	TCCCTGAGACCCTTTAACCTGT	(.(((....((((.(((.(((((	)))))..))).))))..))).)	16	23	0.00714
miR-125-5p|0|-2	cDNA|ENSG00000204217|ENST00000374574|2|1|BMPR2	SEQ_FROM_1388_1408	-20.1	GCAGGTTCTCGTGTCTAGGGA	TCCCTGAGACCCTTTAACCTGT	(((((((...(.(((((((((	))))).)))).)...)))))))	17	21	0.008
miR-125-5p|0|-2	cDNA|ENSG00000196208|ENST00000396123|2|1|GREB1	SEQ_FROM_2087_2106	-16.2	GCTGGGGAGAGAAGCAGGGA	TCCCTGAGACCCTTTAACCTGT	((.((..((((...((((((	)))))).....))))..)).))	14	20	0.00926
miR-125-5p|0|-2	cDNA|ENSG00000196208|ENST00000381486|2|1|GREB1	SEQ_FROM_5346_5365	-16.2	GCTGGGGAGAGAAGCAGGGA	TCCCTGAGACCCTTTAACCTGT	((.((..((((...((((((	)))))).....))))..)).))	14	20	0.00928
miR-125-5p|0|-2	cDNA|ENSG00000116106|ENST00000409938|2|-1|EPHA4	SEQ_FROM_2932_2952	-19.7	ACAGCTTGAAGAGGACAGGGA	TCCCTGAGACCCTTTAACCTGT	((((.((((((.((.((((((	))))))...)))))))).))))	18	21	0.00171
miR-125-5p|0|-2	cDNA|ENSG00000079263|ENST00000420434|2|1|SP140	SEQ_FROM_902_925	-17.5	ACAGCACCAGGGGAGAAACAGGGA	TCCCTGAGACCCTTTAACCTGT	((((....(((((.....((((((	))))))...)))))....))))	15	24	0.00162
miR-125-5p|0|-2	cDNA|ENSG00000169994|ENST00000428314|2|1|MYO7B	SEQ_FROM_1136_1156	-16.7	GCAGCACCAGGAGCTCCGGGA	TCCCTGAGACCCTTTAACCTGT	((((....(((..(((.((((	)))).)))..))).....))))	14	21	0.00878
miR-125-5p|0|-2	cDNA|ENSG00000178171|ENST00000423981|2|1|AMER3	SEQ_FROM_1731_1753	-19.7	ACAGAGAAGCTGGGGGGCAGGGA	TCCCTGAGACCCTTTAACCTGT	((((.(.....((((..((((((	))))))...))))....)))))	15	23	0.00439
miR-125-5p|0|-2	cDNA|ENSG00000151694|ENST00000497134|2|-1|ADAM17	SEQ_FROM_4219_4243	-19.3	ACAAGGTTGAGTGGGGTGTGTGGGT	TCCCTGAGACCCTTTAACCTGT	(((.((((((..(((((.(..(((.	.)))..).))))))))))))))	18	25	0.0069
miR-125-5p|0|-2	cDNA|ENSG00000169994|ENST00000409816|2|1|MYO7B	SEQ_FROM_1115_1135	-16.7	GCAGCACCAGGAGCTCCGGGA	TCCCTGAGACCCTTTAACCTGT	((((....(((..(((.((((	)))).)))..))).....))))	14	21	0.00878
miR-125-5p|0|-2	cDNA|ENSG00000042062|ENST00000045083|20|-1|RIPOR3	SEQ_FROM_2393_2416	-18.6	AGCTGTGGAGAGGGTGCACAGGGC	TCCCTGAGACCCTTTAACCTGT	....((..(((((((.(.(((((.	.))))).)))))))).))....	15	24	0.00222
miR-125-5p|0|-2	cDNA|ENSG00000125775|ENST00000339987|20|-1|SDCBP2	SEQ_FROM_946_966	-21.7	GCAGGGCAGGGCAGGCAGGGG	TCCCTGAGACCCTTTAACCTGT	(((((..((((....((((((	))))))...))))....)))))	15	21	0.00308
miR-125-5p|0|-2	cDNA|ENSG00000125520|ENST00000266077|20|1|SLC2A4RG	SEQ_FROM_1427_1446	-20	TTGGGGTGGGGGGGCGGGGC	TCCCTGAGACCCTTTAACCTGT	..(((.(((((((.(((((.	.)))))...))))))).)))..	15	20	0.000217
miR-125-5p|0|-2	cDNA|ENSG00000126003|ENST00000246229|20|-1|PLAGL2	SEQ_FROM_1840_1862	-18.32	ACAGGAGCACTTGGTTTGGGGGT	TCCCTGAGACCCTTTAACCTGT	(((((.......(((((.((((.	.)))).)))))......)))))	14	23	0.00956
miR-125-5p|0|-2	cDNA|ENSG00000042062|ENST00000327979|20|-1|RIPOR3	SEQ_FROM_2486_2509	-18.6	AGCTGTGGAGAGGGTGCACAGGGC	TCCCTGAGACCCTTTAACCTGT	....((..(((((((.(.(((((.	.))))).)))))))).))....	15	24	0.00222
miR-125-5p|0|-2	cDNA|ENSG00000125510|ENST00000336866|20|1|OPRL1	SEQ_FROM_1818_1840	-19.1	GCAGGGCCGAGGGGACACAAGGA	TCCCTGAGACCCTTTAACCTGT	(((((...((((((.(.((.(((	))).)).).))))))..)))))	17	23	0.00332
miR-125-5p|0|-2	cDNA|ENSG00000088812|ENST00000262919|20|1|ATRN	SEQ_FROM_6687_6709	-20.1	GCAGAAAAAGGGAATGGCAGGGA	TCCCTGAGACCCTTTAACCTGT	((((..((((((.....((((((	))))))...))))))...))))	16	23	0.00102
miR-125-5p|0|-2	cDNA|ENSG00000196700|ENST00000369888|20|-1|ZNF512B	SEQ_FROM_4844_4865	-18.9	GAGGGGAGGGGAGGGGAGGGGA	TCCCTGAGACCCTTTAACCTGT	..(((....((((((..(((((	)))))....))))))..)))..	14	22	0.00734
miR-125-5p|0|-2	cDNA|ENSG00000125510|ENST00000355631|20|1|OPRL1	SEQ_FROM_1553_1575	-19.1	GCAGGGCCGAGGGGACACAAGGA	TCCCTGAGACCCTTTAACCTGT	(((((...((((((.(.((.(((	))).)).).))))))..)))))	17	23	0.00332
miR-125-5p|0|-2	cDNA|ENSG00000198326|ENST00000361033|20|1|TMEM239	SEQ_FROM_692_712	-18.9	GGAGGGCAATGGGATCAGGGC	TCCCTGAGACCCTTTAACCTGT	(.(((..((.(((.((((((.	.))))))..))).))..))).)	15	21	0.00702
miR-125-5p|0|-2	cDNA|ENSG00000125775|ENST00000360779|20|-1|SDCBP2	SEQ_FROM_961_981	-21.7	GCAGGGCAGGGCAGGCAGGGG	TCCCTGAGACCCTTTAACCTGT	(((((..((((....((((((	))))))...))))....)))))	15	21	0.00308
miR-125-5p|0|-2	cDNA|ENSG00000101188|ENST00000370501|20|1|NTSR1	SEQ_FROM_2568_2592	-17.7	CCAGGCCCAGAGCTGGCTTCAGGGT	TCCCTGAGACCCTTTAACCTGT	.((((...((((..((..((((((.	.))))))..))))))..)))).	16	25	0.00309
miR-125-5p|0|-2	cDNA|ENSG00000125510|ENST00000349451|20|1|OPRL1	SEQ_FROM_1775_1797	-19.1	GCAGGGCCGAGGGGACACAAGGA	TCCCTGAGACCCTTTAACCTGT	(((((...((((((.(.((.(((	))).)).).))))))..)))))	17	23	0.00332
miR-125-5p|0|-2	cDNA|ENSG00000198646|ENST00000359003|20|-1|NCOA6	SEQ_FROM_1549_1570	-17.5	TCAGATGAAGAGTTTGCAGGGA	TCCCTGAGACCCTTTAACCTGT	.(((.(((((.((((.((((((	)))))))))).)))))..))).	18	22	0.00999
miR-125-5p|0|-2	cDNA|ENSG00000124203|ENST00000371030|20|1|ZNF831	SEQ_FROM_1980_1999	-17.5	GCAGAAAGAGGCAGCAGGGA	TCCCTGAGACCCTTTAACCTGT	((((..(((((...((((((	))))))....)))))...))))	15	20	0.00918
miR-125-5p|0|-2	cDNA|ENSG00000125775|ENST00000381808|20|-1|SDCBP2	SEQ_FROM_803_823	-21.7	GCAGGGCAGGGCAGGCAGGGG	TCCCTGAGACCCTTTAACCTGT	(((((..((((....((((((	))))))...))))....)))))	15	21	0.00308
miR-125-5p|0|-2	cDNA|ENSG00000179242|ENST00000614565|20|1|CDH4	SEQ_FROM_432_454	-16.3	GCAGCTGTGTGGGGACCAAGGGG	TCCCTGAGACCCTTTAACCTGT	((((..((..((((.(..(((((	)))))..).))))...))))))	16	23	0.00373
miR-125-5p|0|-2	cDNA|ENSG00000182621|ENST00000378641|20|1|PLCB1	SEQ_FROM_55_74	-25	GCGGGGAAGGGGGGCGGGGG	TCCCTGAGACCCTTTAACCTGT	(((((..((((((.((((((	))))))...))))))..)))))	17	20	0.00936
miR-125-5p|0|-2	cDNA|ENSG00000125814|ENST00000432543|20|-1|NAPB	SEQ_FROM_2367_2389	-17.1	GCAGGAAAGGAAGTGGGAAGGGC	TCCCTGAGACCCTTTAACCTGT	(((((....((((.((..((((.	.))))....))))))..)))))	15	23	0.00394
miR-125-5p|0|-2	cDNA|ENSG00000198646|ENST00000612493|20|-1|NCOA6	SEQ_FROM_1528_1549	-17.5	TCAGATGAAGAGTTTGCAGGGA	TCCCTGAGACCCTTTAACCTGT	.(((.(((((.((((.((((((	)))))))))).)))))..))).	18	22	0.00997
miR-125-5p|0|-2	cDNA|ENSG00000181143|ENST00000397910|19|-1|MUC16	SEQ_FROM_2048_2070	-17.1	GCAGCACCAGGGGAAGCCAGGGC	TCCCTGAGACCCTTTAACCTGT	((((....(((((...((((((.	.))))).).)))))....))))	15	23	0.00517
miR-125-5p|0|-2	cDNA|ENSG00000125775|ENST00000381812|20|-1|SDCBP2	SEQ_FROM_1026_1046	-21.7	GCAGGGCAGGGCAGGCAGGGG	TCCCTGAGACCCTTTAACCTGT	(((((..((((....((((((	))))))...))))....)))))	15	21	0.00309
miR-125-5p|0|-2	cDNA|ENSG00000125814|ENST00000398425|20|-1|NAPB	SEQ_FROM_2437_2459	-17.1	GCAGGAAAGGAAGTGGGAAGGGC	TCCCTGAGACCCTTTAACCTGT	(((((....((((.((..((((.	.))))....))))))..)))))	15	23	0.00394
miR-125-5p|0|-2	cDNA|ENSG00000125814|ENST00000377026|20|-1|NAPB	SEQ_FROM_2453_2475	-17.1	GCAGGAAAGGAAGTGGGAAGGGC	TCCCTGAGACCCTTTAACCTGT	(((((....((((.((..((((.	.))))....))))))..)))))	15	23	0.00394
miR-125-5p|0|-2	cDNA|ENSG00000125814|ENST00000617876|20|-1|NAPB	SEQ_FROM_2496_2518	-17.1	GCAGGAAAGGAAGTGGGAAGGGC	TCCCTGAGACCCTTTAACCTGT	(((((....((((.((..((((.	.))))....))))))..)))))	15	23	0.00394
miR-125-5p|0|-2	cDNA|ENSG00000241690|ENST00000380593|20|1|AL035460.1	SEQ_FROM_884_904	-18.9	GGAGGGCAATGGGATCAGGGC	TCCCTGAGACCCTTTAACCTGT	(.(((..((.(((.((((((.	.))))))..))).))..))).)	15	21	0.00699
miR-125-5p|0|-2	cDNA|ENSG00000198646|ENST00000616167|20|-1|NCOA6	SEQ_FROM_1528_1549	-17.5	TCAGATGAAGAGTTTGCAGGGA	TCCCTGAGACCCTTTAACCTGT	.(((.(((((.((((.((((((	)))))))))).)))))..))).	18	22	0.00997
miR-125-5p|0|-2	cDNA|ENSG00000260903|ENST00000562532|20|1|XKR7	SEQ_FROM_6686_6708	-17.9	GGGGGTACAGAAGGTGCCAGGGG	TCCCTGAGACCCTTTAACCTGT	..((((...(((((..(((((((	)))))).)..))))).))))..	16	23	0.00652
miR-125-5p|0|-2	cDNA|ENSG00000125846|ENST00000377671|20|1|ZNF133	SEQ_FROM_360_380	-16.5	CCAGGGGGAAGGAAGCATGGA	TCCCTGAGACCCTTTAACCTGT	.((((..(((((...((.(((	))).))....)))))..)))).	14	21	0.00846
miR-125-5p|0|-2	cDNA|ENSG00000160202|ENST00000291554|21|1|CRYAA	SEQ_FROM_727_749	-17.5	ACATGGAATGAGGGTTTGAGAGA	TCCCTGAGACCCTTTAACCTGT	(((.((...((((((((.((.((	)).)).))))))))...)))))	17	23	0.00656
miR-125-5p|0|-2	cDNA|ENSG00000124203|ENST00000637017|20|1|ZNF831	SEQ_FROM_3529_3548	-17.5	GCAGAAAGAGGCAGCAGGGA	TCCCTGAGACCCTTTAACCTGT	((((..(((((...((((((	))))))....)))))...))))	15	20	0.00917
miR-125-5p|0|-2	cDNA|ENSG00000180509|ENST00000337385|21|-1|KCNE1	SEQ_FROM_3090_3111	-18.9	ACATTTTAAAGGGGGAGAGGGA	TCCCTGAGACCCTTTAACCTGT	(((..((((((((....(((((	)))))....))))))))..)))	16	22	0.000757
miR-125-5p|0|-2	cDNA|ENSG00000198646|ENST00000374796|20|-1|NCOA6	SEQ_FROM_3777_3798	-17.5	TCAGATGAAGAGTTTGCAGGGA	TCCCTGAGACCCTTTAACCTGT	.(((.(((((.((((.((((((	)))))))))).)))))..))).	18	22	0.01
miR-125-5p|0|-2	cDNA|ENSG00000126001|ENST00000397527|20|1|CEP250	SEQ_FROM_2608_2631	-16.4	ACAGGAAGAAGTGCTTGCCAGGGC	TCCCTGAGACCCTTTAACCTGT	(((((..((((.(.((..(((((.	.))))).)).)))))..)))))	17	24	0.00898
miR-125-5p|0|-2	cDNA|ENSG00000276076|ENST00000619537|21|1|CRYAA2	SEQ_FROM_704_726	-17.5	ACATGGAATGAGGGTTTGAGAGA	TCCCTGAGACCCTTTAACCTGT	(((.((...((((((((.((.((	)).)).))))))))...)))))	17	23	0.00656
miR-125-5p|0|-2	cDNA|ENSG00000126001|ENST00000397527|20|1|CEP250	SEQ_FROM_11867_11886	-23.5	CCAGGGGACAGGGGCAGGGA	TCCCTGAGACCCTTTAACCTGT	.((((..(.((((.((((((	))))))...)))).)..)))).	15	20	0.00808
miR-125-5p|0|-2	cDNA|ENSG00000180509|ENST00000399289|21|-1|KCNE1	SEQ_FROM_2899_2920	-18.9	ACATTTTAAAGGGGGAGAGGGA	TCCCTGAGACCCTTTAACCTGT	(((..((((((((....(((((	)))))....))))))))..)))	16	22	0.000755
miR-125-5p|0|-2	cDNA|ENSG00000180509|ENST00000611936|21|-1|KCNE1	SEQ_FROM_2965_2986	-18.9	ACATTTTAAAGGGGGAGAGGGA	TCCCTGAGACCCTTTAACCTGT	(((..((((((((....(((((	)))))....))))))))..)))	16	22	0.000755
miR-125-5p|0|-2	cDNA|ENSG00000180509|ENST00000399286|21|-1|KCNE1	SEQ_FROM_3250_3271	-18.9	ACATTTTAAAGGGGGAGAGGGA	TCCCTGAGACCCTTTAACCTGT	(((..((((((((....(((((	)))))....))))))))..)))	16	22	0.000755
miR-125-5p|0|-2	cDNA|ENSG00000180509|ENST00000621601|21|-1|KCNE1	SEQ_FROM_2891_2912	-18.9	ACATTTTAAAGGGGGAGAGGGA	TCCCTGAGACCCTTTAACCTGT	(((..((((((((....(((((	)))))....))))))))..)))	16	22	0.000755
miR-125-5p|0|-2	cDNA|ENSG00000276076|ENST00000624932|21|1|CRYAA2	SEQ_FROM_586_608	-17.5	ACATGGAATGAGGGTTTGAGAGA	TCCCTGAGACCCTTTAACCTGT	(((.((...((((((((.((.((	)).)).))))))))...)))))	17	23	0.00642
miR-125-5p|0|-2	cDNA|ENSG00000180509|ENST00000432085|21|-1|KCNE1	SEQ_FROM_2927_2948	-18.9	ACATTTTAAAGGGGGAGAGGGA	TCCCTGAGACCCTTTAACCTGT	(((..((((((((....(((((	)))))....))))))))..)))	16	22	0.000755
miR-125-5p|0|-2	cDNA|ENSG00000073150|ENST00000159647|22|1|PANX2	SEQ_FROM_2351_2372	-17.1	CCAGGGAAGAGGAAGGTGGGGC	TCCCTGAGACCCTTTAACCTGT	.((((..(((((....(((((.	.)))))....)))))..)))).	14	22	0.000914
miR-125-5p|0|-2	cDNA|ENSG00000100292|ENST00000216117|22|1|HMOX1	SEQ_FROM_1037_1060	-21	GTGGGCACTGAAGGCTTTCAGGGC	TCCCTGAGACCCTTTAACCTGT	(..((...((((((.((((((((.	.)))))))).)))))).))..)	17	24	0.00414
miR-125-5p|0|-2	cDNA|ENSG00000100304|ENST00000216129|22|-1|TTLL12	SEQ_FROM_2203_2224	-16.2	ACAGTGATGGTGTCCCCAGGGC	TCCCTGAGACCCTTTAACCTGT	(((((((.((.(((..(((((.	.))))).))))).)))..))))	17	22	0.00669
miR-125-5p|0|-2	cDNA|ENSG00000100341|ENST00000216177|22|-1|PNPLA5	SEQ_FROM_2101_2124	-16.2	CTGGGGCAGAGAGGATGCCAGGGA	TCCCTGAGACCCTTTAACCTGT	..(((..((((.((...((((((.	.))))).).))))))..)))..	15	24	0.00902
miR-125-5p|0|-2	cDNA|ENSG00000128342|ENST00000249075|22|-1|LIF	SEQ_FROM_1669_1689	-30	TTAGGGTCAGGGTCTCAGGGA	TCCCTGAGACCCTTTAACCTGT	.((((...(((((((((((((	)))))))))))))....)))).	17	21	0.00994
miR-125-5p|0|-2	cDNA|ENSG00000159496|ENST00000290691|22|1|RGL4	SEQ_FROM_2024_2042	-16.3	ACAGCATGAGGGCCCGGGA	TCCCTGAGACCCTTTAACCTGT	((((...(((((((.((((	)))).).).)))))....))))	15	19	0.00396
miR-125-5p|0|-2	cDNA|ENSG00000159496|ENST00000290691|22|1|RGL4	SEQ_FROM_2037_2054	-17.6	CCGGGACAGGGCCAGGGT	TCCCTGAGACCCTTTAACCTGT	.((((..((((((((((.	.))))).).))))....)))).	14	18	0.00396
miR-125-5p|0|-2	cDNA|ENSG00000100055|ENST00000248901|22|1|CYTH4	SEQ_FROM_2886_2906	-20.4	ACTGGGCTAGGGGTCAGGGGT	TCCCTGAGACCCTTTAACCTGT	((.((...(((((((.((((.	.))))..)))))))...)).))	15	21	0.00888
[truncated: 333 more rows]
