# Supplementary material for: Unraveling the role of microRNA/isomiR network in multiple primary melanoma pathogenesis
Source: Cell Death Dis. 2021 May 12;12(5):473. doi: 10.1038/s41419-021-03764-y (PMC8115306; doi:10.1038/s41419-021-03764-y)
Supplement: Supplementary file 11 — Supplementary Table 5 [file 41419_2021_3764_MOESM11_ESM.xlsx]

## Sheet: Sheet1
Supplementary Table 5 – List of targets lost by isomiR-125a-5p|0|-2 (canonical miR-125a-5p specific targets)
Ensembl Gene ID|Ensembl Transcript ID|chromosome|strand|Name
cDNA|ENSG00000117245|ENST00000247986|1|-1|KIF17
cDNA|ENSG00000160789|ENST00000347559|1|1|LMNA
cDNA|ENSG00000162704|ENST00000359856|1|-1|ARPC5
cDNA|ENSG00000117266|ENST00000360066|1|1|CDK18
cDNA|ENSG00000132780|ENST00000350030|1|1|NASP
cDNA|ENSG00000198162|ENST00000356554|1|1|MAN1A2
cDNA|ENSG00000143379|ENST00000368969|1|1|SETDB1
cDNA|ENSG00000160856|ENST00000368184|1|-1|FCRL3
cDNA|ENSG00000143393|ENST00000368874|1|-1|PI4KB
cDNA|ENSG00000134376|ENST00000367400|1|1|CRB1
cDNA|ENSG00000213516|ENST00000399794|1|-1|RBMXL1
cDNA|ENSG00000142765|ENST00000616558|1|1|SYTL1
cDNA|ENSG00000160789|ENST00000448611|1|1|LMNA
cDNA|ENSG00000154358|ENST00000422127|1|1|OBSCN
cDNA|ENSG00000117266|ENST00000429964|1|1|CDK18
cDNA|ENSG00000117408|ENST00000372343|1|1|IPO13
cDNA|ENSG00000177614|ENST00000525115|1|-1|PGBD5
cDNA|ENSG00000159423|ENST00000538839|1|-1|ALDH4A1
cDNA|ENSG00000162676|ENST00000427103|1|-1|GFI1
cDNA|ENSG00000162391|ENST00000371304|1|-1|FAM151A
cDNA|ENSG00000162391|ENST00000371304|1|-1|FAM151A
cDNA|ENSG00000157933|ENST00000378536|1|1|SKI
cDNA|ENSG00000107521|ENST00000361490|10|-1|HPS1
cDNA|ENSG00000241935|ENST00000370647|10|1|HOGA1
cDNA|ENSG00000107566|ENST00000421367|10|-1|ERLIN1
cDNA|ENSG00000107736|ENST00000619887|10|1|CDH23
cDNA|ENSG00000150201|ENST00000476166|10|1|FXYD4
cDNA|ENSG00000148843|ENST00000649849|10|1|PDCD11
cDNA|ENSG00000132740|ENST00000255078|11|1|IGHMBP2
cDNA|ENSG00000174080|ENST00000310325|11|-1|CTSF
cDNA|ENSG00000174165|ENST00000310442|11|-1|ZDHHC24
cDNA|ENSG00000175505|ENST00000312438|11|-1|CLCF1
cDNA|ENSG00000168067|ENST00000294066|11|-1|MAP4K2
cDNA|ENSG00000129965|ENST00000356578|11|-1|INS-IGF2
cDNA|ENSG00000089597|ENST00000356638|11|-1|GANAB
cDNA|ENSG00000129965|ENST00000397270|11|-1|INS-IGF2
cDNA|ENSG00000129965|ENST00000397270|11|-1|INS-IGF2
cDNA|ENSG00000023171|ENST00000456860|11|1|GRAMD1B
cDNA|ENSG00000110492|ENST00000405308|11|1|MDK
cDNA|ENSG00000089597|ENST00000532402|11|-1|GANAB
cDNA|ENSG00000089597|ENST00000534613|11|-1|GANAB
cDNA|ENSG00000023171|ENST00000529750|11|1|GRAMD1B
cDNA|ENSG00000185187|ENST00000431843|11|-1|SIGIRR
cDNA|ENSG00000172663|ENST00000540133|11|-1|TMEM134
cDNA|ENSG00000157613|ENST00000621158|11|1|CREB3L1
cDNA|ENSG00000139223|ENST00000266594|12|1|ANP32D
cDNA|ENSG00000161638|ENST00000293379|12|-1|ITGA5
cDNA|ENSG00000111262|ENST00000382545|12|1|KCNA1
cDNA|ENSG00000165891|ENST00000322886|12|-1|E2F7
cDNA|ENSG00000139531|ENST00000394115|12|1|SUOX
cDNA|ENSG00000139445|ENST00000355216|12|-1|FOXN4
cDNA|ENSG00000139531|ENST00000394109|12|1|SUOX
cDNA|ENSG00000139436|ENST00000547815|12|-1|GIT2
cDNA|ENSG00000211584|ENST00000442218|12|1|SLC48A1
cDNA|ENSG00000134287|ENST00000541959|12|-1|ARF3
cDNA|ENSG00000150967|ENST00000442833|12|-1|ABCB9
cDNA|ENSG00000180116|ENST00000468200|12|1|C12orf40
cDNA|ENSG00000185591|ENST00000426431|12|1|SP1
cDNA|ENSG00000169062|ENST00000375299|13|1|UPF3A
cDNA|ENSG00000169062|ENST00000351487|13|1|UPF3A
cDNA|ENSG00000133104|ENST00000355182|13|-1|SPART
cDNA|ENSG00000133104|ENST00000355182|13|-1|SPART
cDNA|ENSG00000133104|ENST00000650221|13|-1|SPART
cDNA|ENSG00000133104|ENST00000650221|13|-1|SPART
cDNA|ENSG00000092067|ENST00000206513|14|-1|CEBPE
cDNA|ENSG00000156030|ENST00000286523|14|-1|ELMSAN1
cDNA|ENSG00000156030|ENST00000286523|14|-1|ELMSAN1
cDNA|ENSG00000080823|ENST00000361847|14|-1|MOK
cDNA|ENSG00000080823|ENST00000524214|14|-1|MOK
cDNA|ENSG00000069966|ENST00000261837|15|-1|GNB5
cDNA|ENSG00000156222|ENST00000286749|15|1|SLC28A1
cDNA|ENSG00000173548|ENST00000308527|15|1|SNX33
cDNA|ENSG00000140332|ENST00000557997|15|-1|TLE3
cDNA|ENSG00000140519|ENST00000560081|15|-1|RHCG
cDNA|ENSG00000137802|ENST00000514566|15|1|MAPKBP1
cDNA|ENSG00000182253|ENST00000594047|15|1|SYNM
cDNA|ENSG00000152910|ENST00000611870|16|1|CNTNAP4
cDNA|ENSG00000140995|ENST00000570182|16|1|DEF8
cDNA|ENSG00000131477|ENST00000253796|17|1|RAMP2
cDNA|ENSG00000075461|ENST00000262138|17|1|CACNG4
cDNA|ENSG00000172794|ENST00000392610|17|1|RAB37
cDNA|ENSG00000171401|ENST00000336861|17|-1|KRT13
cDNA|ENSG00000171634|ENST00000321892|17|1|BPTF
cDNA|ENSG00000176927|ENST00000536908|17|1|EFCAB5
cDNA|ENSG00000109099|ENST00000395938|17|-1|PMP22
cDNA|ENSG00000196388|ENST00000574617|17|-1|INCA1
cDNA|ENSG00000131095|ENST00000588735|17|-1|GFAP
cDNA|ENSG00000109065|ENST00000580301|17|-1|NAT9
cDNA|ENSG00000109099|ENST00000612492|17|-1|PMP22
cDNA|ENSG00000172794|ENST00000613645|17|1|RAB37
cDNA|ENSG00000134049|ENST00000256433|18|-1|IER3IP1
cDNA|ENSG00000101670|ENST00000261292|18|1|LIPG
cDNA|ENSG00000070388|ENST00000215530|19|1|FGF22
cDNA|ENSG00000130244|ENST00000252530|19|1|FAM98C
cDNA|ENSG00000204577|ENST00000245620|19|-1|LILRB3
cDNA|ENSG00000105711|ENST00000262631|19|1|SCN1B
cDNA|ENSG00000133247|ENST00000255613|19|1|KMT5C
cDNA|ENSG00000117877|ENST00000309424|19|1|CD3EAP
cDNA|ENSG00000129933|ENST00000262815|19|1|MAU2
cDNA|ENSG00000167625|ENST00000301215|19|1|ZNF526
cDNA|ENSG00000088053|ENST00000310373|19|-1|GP6
cDNA|ENSG00000167676|ENST00000301286|19|-1|PLIN4
cDNA|ENSG00000105559|ENST00000263265|19|-1|PLEKHA4
cDNA|ENSG00000161031|ENST00000340880|19|-1|PGLYRP2
cDNA|ENSG00000125744|ENST00000344680|19|-1|RTN2
cDNA|ENSG00000125744|ENST00000344680|19|-1|RTN2
cDNA|ENSG00000088053|ENST00000333884|19|-1|GP6
cDNA|ENSG00000177464|ENST00000323040|19|-1|GPR4
cDNA|ENSG00000105711|ENST00000595652|19|1|SCN1B
cDNA|ENSG00000105137|ENST00000600252|19|1|SYDE1
cDNA|ENSG00000028277|ENST00000526816|19|-1|POU2F2
cDNA|ENSG00000028277|ENST00000529067|19|-1|POU2F2
cDNA|ENSG00000011332|ENST00000420980|19|-1|DPF1
cDNA|ENSG00000125744|ENST00000587597|19|-1|RTN2
cDNA|ENSG00000125744|ENST00000587597|19|-1|RTN2
cDNA|ENSG00000011332|ENST00000614244|19|-1|DPF1
cDNA|ENSG00000090006|ENST00000396819|19|1|LTBP4
cDNA|ENSG00000161640|ENST00000447370|19|-1|SIGLEC11
cDNA|ENSG00000105711|ENST00000638536|19|1|SCN1B
cDNA|ENSG00000115325|ENST00000233668|2|1|DOK1
cDNA|ENSG00000150938|ENST00000280527|2|1|CRIM1
cDNA|ENSG00000079263|ENST00000343805|2|1|SP140
cDNA|ENSG00000204217|ENST00000374580|2|1|BMPR2
cDNA|ENSG00000151690|ENST00000392328|2|1|MFSD6
cDNA|ENSG00000204217|ENST00000374574|2|1|BMPR2
cDNA|ENSG00000196208|ENST00000396123|2|1|GREB1
cDNA|ENSG00000196208|ENST00000381486|2|1|GREB1
cDNA|ENSG00000169994|ENST00000409816|2|1|MYO7B
cDNA|ENSG00000042062|ENST00000045083|20|-1|RIPOR3
cDNA|ENSG00000042062|ENST00000327979|20|-1|RIPOR3
cDNA|ENSG00000088812|ENST00000262919|20|1|ATRN
cDNA|ENSG00000088812|ENST00000262919|20|1|ATRN
cDNA|ENSG00000198326|ENST00000361033|20|1|TMEM239
cDNA|ENSG00000125510|ENST00000349451|20|1|OPRL1
cDNA|ENSG00000198646|ENST00000374796|20|-1|NCOA6
cDNA|ENSG00000276076|ENST00000619537|21|1|CRYAA2
cDNA|ENSG00000180509|ENST00000611936|21|-1|KCNE1
cDNA|ENSG00000180509|ENST00000399286|21|-1|KCNE1
cDNA|ENSG00000100055|ENST00000248901|22|1|CYTH4
cDNA|ENSG00000205560|ENST00000312108|22|-1|CPT1B
cDNA|ENSG00000099904|ENST00000334554|22|1|ZDHHC8
cDNA|ENSG00000073150|ENST00000395842|22|1|PANX2
cDNA|ENSG00000100341|ENST00000593866|22|-1|PNPLA5
cDNA|ENSG00000205560|ENST00000405237|22|-1|CPT1B
cDNA|ENSG00000127241|ENST00000296280|3|-1|MASP1
cDNA|ENSG00000156959|ENST00000287585|3|-1|LHFPL4
cDNA|ENSG00000154917|ENST00000285208|3|-1|RAB6B
cDNA|ENSG00000164062|ENST00000296456|3|1|APEH
cDNA|ENSG00000161267|ENST00000358186|3|-1|BDH1
cDNA|ENSG00000184378|ENST00000330368|3|-1|ACTRT3
cDNA|ENSG00000198398|ENST00000354905|3|-1|TMEM207
cDNA|ENSG00000114867|ENST00000342981|3|1|EIF4G1
cDNA|ENSG00000114867|ENST00000346169|3|1|EIF4G1
cDNA|ENSG00000114480|ENST00000429644|3|-1|GBE1
cDNA|ENSG00000206557|ENST00000383763|3|1|TRIM71
cDNA|ENSG00000114867|ENST00000414031|3|1|EIF4G1
cDNA|ENSG00000163602|ENST00000477973|3|-1|RYBP
cDNA|ENSG00000163412|ENST00000425534|3|-1|EIF4E3
cDNA|ENSG00000163918|ENST00000392481|3|-1|RFC4
cDNA|ENSG00000163412|ENST00000448225|3|-1|EIF4E3
cDNA|ENSG00000164081|ENST00000416589|3|1|TEX264
cDNA|ENSG00000114867|ENST00000435046|3|1|EIF4G1
cDNA|ENSG00000164081|ENST00000395057|3|1|TEX264
cDNA|ENSG00000168314|ENST00000442631|3|1|MOBP
cDNA|ENSG00000160808|ENST00000395869|3|-1|MYL3
cDNA|ENSG00000168314|ENST00000424090|3|1|MOBP
cDNA|ENSG00000138459|ENST00000492406|3|1|SLC35A5
cDNA|ENSG00000181722|ENST00000357258|3|-1|ZBTB20
cDNA|ENSG00000181722|ENST00000357258|3|-1|ZBTB20
cDNA|ENSG00000163902|ENST00000497289|3|-1|RPN1
cDNA|ENSG00000090316|ENST00000264750|4|1|MAEA
cDNA|ENSG00000163293|ENST00000295461|4|1|NIPAL1
cDNA|ENSG00000072840|ENST00000264956|4|1|EVC
cDNA|ENSG00000072840|ENST00000264956|4|1|EVC
cDNA|ENSG00000138738|ENST00000264808|4|-1|PRDM5
cDNA|ENSG00000138823|ENST00000265517|4|1|MTTP
cDNA|ENSG00000145242|ENST00000273854|4|-1|EPHA5
cDNA|ENSG00000168884|ENST00000315423|4|-1|TNIP2
cDNA|ENSG00000109332|ENST00000394804|4|-1|UBE2D3
cDNA|ENSG00000138823|ENST00000457717|4|1|MTTP
cDNA|ENSG00000109332|ENST00000394801|4|-1|UBE2D3
cDNA|ENSG00000090316|ENST00000505839|4|1|MAEA
cDNA|ENSG00000090316|ENST00000510794|4|1|MAEA
cDNA|ENSG00000145242|ENST00000613740|4|-1|EPHA5
cDNA|ENSG00000120738|ENST00000239938|5|1|EGR1
cDNA|ENSG00000070614|ENST00000261797|5|1|NDST1
cDNA|ENSG00000153914|ENST00000334121|5|1|SREK1
cDNA|ENSG00000155846|ENST00000360453|5|1|PPARGC1B
cDNA|ENSG00000155846|ENST00000360453|5|1|PPARGC1B
cDNA|ENSG00000153404|ENST00000283426|5|1|PLEKHG4B
cDNA|ENSG00000182836|ENST00000377801|5|-1|PLCXD3
cDNA|ENSG00000182836|ENST00000377801|5|-1|PLCXD3
cDNA|ENSG00000214944|ENST00000437974|5|1|ARHGEF28
cDNA|ENSG00000155846|ENST00000394320|5|1|PPARGC1B
cDNA|ENSG00000155846|ENST00000394320|5|1|PPARGC1B
cDNA|ENSG00000214944|ENST00000426542|5|1|ARHGEF28
cDNA|ENSG00000120318|ENST00000626478|5|-1|ARAP3
cDNA|ENSG00000153404|ENST00000502646|5|1|PLEKHG4B
cDNA|ENSG00000284234|ENST00000638483|5|1|TAF11L5
cDNA|ENSG00000284373|ENST00000639081|5|1|TAF11L2
cDNA|ENSG00000284042|ENST00000640558|5|1|TAF11L6
cDNA|ENSG00000284465|ENST00000640846|5|-1|TAF11L7
cDNA|ENSG00000284356|ENST00000638842|5|-1|TAF11L10
cDNA|ENSG00000213347|ENST00000513063|5|-1|MXD3
cDNA|ENSG00000124772|ENST00000244751|6|-1|CPNE5
cDNA|ENSG00000181577|ENST00000336600|6|1|C6orf223
cDNA|ENSG00000111961|ENST00000367467|6|1|SASH1
cDNA|ENSG00000145990|ENST00000379284|6|-1|GFOD1
cDNA|ENSG00000181577|ENST00000442114|6|1|C6orf223
cDNA|ENSG00000124772|ENST00000393189|6|-1|CPNE5
cDNA|ENSG00000130675|ENST00000252971|7|-1|MNX1
cDNA|ENSG00000136271|ENST00000421223|7|-1|DDX56
cDNA|ENSG00000164889|ENST00000461735|7|1|SLC4A2
cDNA|ENSG00000164889|ENST00000485713|7|1|SLC4A2
cDNA|ENSG00000160972|ENST00000292539|8|1|PPP1R16A
cDNA|ENSG00000147475|ENST00000276461|8|1|ERLIN2
cDNA|ENSG00000181638|ENST00000330701|8|1|ZFP41
cDNA|ENSG00000126878|ENST00000247291|9|1|AIF1L
cDNA|ENSG00000165124|ENST00000374469|9|-1|SVEP1
cDNA|ENSG00000184481|ENST00000374259|X|1|FOXO4
cDNA|ENSG00000006715|ENST00000310301|7|-1|VPS41
cDNA|ENSG00000008853|ENST00000251822|8|1|RHOBTB2
cDNA|ENSG00000008853|ENST00000519685|8|1|RHOBTB2
cDNA|ENSG00000008853|ENST00000522948|8|1|RHOBTB2
cDNA|ENSG00000010030|ENST00000340181|6|-1|ETV7
cDNA|ENSG00000010030|ENST00000373737|6|-1|ETV7
cDNA|ENSG00000010030|ENST00000373738|6|-1|ETV7
cDNA|ENSG00000010030|ENST00000538992|6|-1|ETV7
cDNA|ENSG00000010030|ENST00000615781|6|-1|ETV7
cDNA|ENSG00000010030|ENST00000620358|6|-1|ETV7
cDNA|ENSG00000047617|ENST00000327087|12|-1|ANO2
cDNA|ENSG00000047617|ENST00000356134|12|-1|ANO2
cDNA|ENSG00000047617|ENST00000612575|12|-1|ANO2
cDNA|ENSG00000049540|ENST00000252034|7|1|ELN
cDNA|ENSG00000049540|ENST00000320492|7|1|ELN
cDNA|ENSG00000049540|ENST00000357036|7|1|ELN
cDNA|ENSG00000049540|ENST00000358929|7|1|ELN
cDNA|ENSG00000049540|ENST00000380553|7|1|ELN
cDNA|ENSG00000049540|ENST00000380575|7|1|ELN
cDNA|ENSG00000049540|ENST00000380576|7|1|ELN
cDNA|ENSG00000049540|ENST00000380584|7|1|ELN
cDNA|ENSG00000049540|ENST00000414324|7|1|ELN
cDNA|ENSG00000049540|ENST00000429192|7|1|ELN
cDNA|ENSG00000049540|ENST00000621115|7|1|ELN
cDNA|ENSG00000054523|ENST00000377093|1|1|KIF1B
cDNA|ENSG00000059378|ENST00000263549|7|-1|PARP12
cDNA|ENSG00000060237|ENST00000315939|12|1|WNK1
cDNA|ENSG00000064687|ENST00000263094|19|1|ABCA7
cDNA|ENSG00000064687|ENST00000433129|19|1|ABCA7
cDNA|ENSG00000064687|ENST00000435683|19|1|ABCA7
cDNA|ENSG00000065320|ENST00000173229|17|1|NTN1
cDNA|ENSG00000072609|ENST00000266880|12|-1|CHFR
cDNA|ENSG00000073350|ENST00000167462|17|1|LLGL2
cDNA|ENSG00000073350|ENST00000392550|17|1|LLGL2
cDNA|ENSG00000077235|ENST00000356183|16|-1|GTF3C1
cDNA|ENSG00000077235|ENST00000561623|16|-1|GTF3C1
cDNA|ENSG00000087258|ENST00000262494|16|1|GNAO1
cDNA|ENSG00000089737|ENST00000621632|14|-1|DDX24
cDNA|ENSG00000089847|ENST00000262970|19|1|ANKRD24
cDNA|ENSG00000089847|ENST00000262970|19|1|ANKRD24
cDNA|ENSG00000089847|ENST00000318934|19|1|ANKRD24
cDNA|ENSG00000089847|ENST00000600132|19|1|ANKRD24
cDNA|ENSG00000091128|ENST00000205386|7|-1|LAMB4
cDNA|ENSG00000091128|ENST00000388781|7|-1|LAMB4
cDNA|ENSG00000099995|ENST00000215793|22|-1|SF3A1
cDNA|ENSG00000102001|ENST00000323022|X|-1|CACNA1F
cDNA|ENSG00000102001|ENST00000376251|X|-1|CACNA1F
cDNA|ENSG00000102001|ENST00000376265|X|-1|CACNA1F
cDNA|ENSG00000103489|ENST00000261381|16|-1|XYLT1
cDNA|ENSG00000103942|ENST00000304231|15|-1|HOMER2
cDNA|ENSG00000103942|ENST00000450735|15|-1|HOMER2
cDNA|ENSG00000104320|ENST00000409330|8|-1|NBN
cDNA|ENSG00000104886|ENST00000589097|19|-1|PLEKHJ1
cDNA|ENSG00000105058|ENST00000263384|19|1|FAM32A
cDNA|ENSG00000105486|ENST00000263274|19|-1|LIG1
cDNA|ENSG00000105486|ENST00000263274|19|-1|LIG1
cDNA|ENSG00000105486|ENST00000427526|19|-1|LIG1
cDNA|ENSG00000105486|ENST00000427526|19|-1|LIG1
cDNA|ENSG00000105486|ENST00000542460|19|-1|LIG1
cDNA|ENSG00000105486|ENST00000601091|19|-1|LIG1
cDNA|ENSG00000105486|ENST00000601091|19|-1|LIG1
cDNA|ENSG00000105486|ENST00000613670|19|-1|LIG1
cDNA|ENSG00000105486|ENST00000613670|19|-1|LIG1
cDNA|ENSG00000105568|ENST00000322088|19|1|PPP2R1A
cDNA|ENSG00000107551|ENST00000340258|10|1|RASSF4
cDNA|ENSG00000108187|ENST00000309049|10|-1|PBLD
cDNA|ENSG00000108187|ENST00000336578|10|-1|PBLD
cDNA|ENSG00000108187|ENST00000358769|10|-1|PBLD
cDNA|ENSG00000108187|ENST00000495025|10|-1|PBLD
cDNA|ENSG00000111331|ENST00000228928|12|1|OAS3
cDNA|ENSG00000111664|ENST00000229264|12|1|GNB3
cDNA|ENSG00000112297|ENST00000369066|6|1|CRYBG1
cDNA|ENSG00000114923|ENST00000273063|2|1|SLC4A3
cDNA|ENSG00000114923|ENST00000317151|2|1|SLC4A3
cDNA|ENSG00000114923|ENST00000358055|2|1|SLC4A3
cDNA|ENSG00000114923|ENST00000373760|2|1|SLC4A3
cDNA|ENSG00000116035|ENST00000234392|2|1|VAX2
cDNA|ENSG00000116815|ENST00000457047|1|-1|CD58
cDNA|ENSG00000118137|ENST00000236850|11|-1|APOA1
cDNA|ENSG00000118495|ENST00000360537|6|-1|PLAGL1
cDNA|ENSG00000118495|ENST00000392307|6|-1|PLAGL1
cDNA|ENSG00000119522|ENST00000373624|9|-1|DENND1A
cDNA|ENSG00000119559|ENST00000436106|19|-1|C19orf25
cDNA|ENSG00000119559|ENST00000585675|19|-1|C19orf25
cDNA|ENSG00000119559|ENST00000586564|19|-1|C19orf25
cDNA|ENSG00000119559|ENST00000592872|19|-1|C19orf25
cDNA|ENSG00000119772|ENST00000264709|2|-1|DNMT3A
cDNA|ENSG00000123064|ENST00000306014|12|-1|DDX54
cDNA|ENSG00000123064|ENST00000314045|12|-1|DDX54
cDNA|ENSG00000124920|ENST00000265460|11|1|MYRF
cDNA|ENSG00000124920|ENST00000278836|11|1|MYRF
cDNA|ENSG00000126251|ENST00000454971|19|1|GPR42
cDNA|ENSG00000126251|ENST00000597214|19|1|GPR42
cDNA|ENSG00000126467|ENST00000246801|19|-1|TSKS
cDNA|ENSG00000126870|ENST00000407559|7|1|WDR60
cDNA|ENSG00000128011|ENST00000248668|19|-1|LRFN1
cDNA|ENSG00000128655|ENST00000286063|2|-1|PDE11A
cDNA|ENSG00000129911|ENST00000250916|19|-1|KLF16
cDNA|ENSG00000129911|ENST00000541015|19|-1|KLF16
cDNA|ENSG00000129911|ENST00000617223|19|-1|KLF16
cDNA|ENSG00000130294|ENST00000404283|2|-1|KIF1A
cDNA|ENSG00000130294|ENST00000498729|2|-1|KIF1A
cDNA|ENSG00000130294|ENST00000649096|2|-1|KIF1A
cDNA|ENSG00000130294|ENST00000650053|2|-1|KIF1A
cDNA|ENSG00000130489|ENST00000252785|22|-1|SCO2
cDNA|ENSG00000130489|ENST00000395693|22|-1|SCO2
cDNA|ENSG00000130713|ENST00000372351|9|1|EXOSC2
cDNA|ENSG00000130713|ENST00000372358|9|1|EXOSC2
cDNA|ENSG00000130713|ENST00000546165|9|1|EXOSC2
cDNA|ENSG00000130940|ENST00000377022|1|-1|CASZ1
cDNA|ENSG00000131127|ENST00000240499|4|1|ZNF141
cDNA|ENSG00000131127|ENST00000512994|4|1|ZNF141
cDNA|ENSG00000131475|ENST00000253794|17|1|VPS25
cDNA|ENSG00000132000|ENST00000254320|19|-1|PODNL1
cDNA|ENSG00000132382|ENST00000254718|17|-1|MYBBP1A
cDNA|ENSG00000132382|ENST00000381556|17|-1|MYBBP1A
cDNA|ENSG00000132507|ENST00000336452|17|1|EIF5A
cDNA|ENSG00000132507|ENST00000336458|17|1|EIF5A
cDNA|ENSG00000132507|ENST00000416016|17|1|EIF5A
cDNA|ENSG00000132507|ENST00000419711|17|1|EIF5A
cDNA|ENSG00000132507|ENST00000571955|17|1|EIF5A
cDNA|ENSG00000132507|ENST00000573542|17|1|EIF5A
cDNA|ENSG00000132507|ENST00000576930|17|1|EIF5A
cDNA|ENSG00000133030|ENST00000395811|17|1|MPRIP
cDNA|ENSG00000133048|ENST00000255409|1|-1|CHI3L1
cDNA|ENSG00000133216|ENST00000400191|1|1|EPHB2
cDNA|ENSG00000133561|ENST00000328902|7|-1|GIMAP6
cDNA|ENSG00000133561|ENST00000328902|7|-1|GIMAP6
cDNA|ENSG00000133561|ENST00000618759|7|-1|GIMAP6
cDNA|ENSG00000133561|ENST00000618759|7|-1|GIMAP6
cDNA|ENSG00000134668|ENST00000360482|1|-1|SPOCD1
cDNA|ENSG00000134668|ENST00000533231|1|-1|SPOCD1
cDNA|ENSG00000136731|ENST00000259253|2|1|UGGT1
cDNA|ENSG00000137033|ENST00000417746|9|1|IL33
cDNA|ENSG00000137135|ENST00000378387|9|-1|ARHGEF39
cDNA|ENSG00000137135|ENST00000475323|9|-1|ARHGEF39
cDNA|ENSG00000137135|ENST00000490638|9|-1|ARHGEF39
cDNA|ENSG00000137177|ENST00000378814|6|-1|KIF13A
cDNA|ENSG00000137727|ENST00000260283|11|-1|ARHGAP20
cDNA|ENSG00000137727|ENST00000524756|11|-1|ARHGAP20
cDNA|ENSG00000137727|ENST00000527598|11|-1|ARHGAP20
cDNA|ENSG00000137727|ENST00000528829|11|-1|ARHGAP20
cDNA|ENSG00000137727|ENST00000533353|11|-1|ARHGAP20
cDNA|ENSG00000137824|ENST00000260385|15|-1|RMDN3
cDNA|ENSG00000137824|ENST00000338376|15|-1|RMDN3
cDNA|ENSG00000138326|ENST00000440692|10|1|RPS24
cDNA|ENSG00000139190|ENST00000361716|12|-1|VAMP1
cDNA|ENSG00000139428|ENST00000545712|12|-1|MMAB
cDNA|ENSG00000140263|ENST00000267814|15|1|SORD
cDNA|ENSG00000140853|ENST00000262510|16|1|NLRC5
cDNA|ENSG00000140853|ENST00000436936|16|1|NLRC5
cDNA|ENSG00000140853|ENST00000539144|16|1|NLRC5
cDNA|ENSG00000140853|ENST00000539881|16|1|NLRC5
cDNA|ENSG00000141551|ENST00000314028|17|-1|CSNK1D
cDNA|ENSG00000141551|ENST00000392334|17|-1|CSNK1D
cDNA|ENSG00000141551|ENST00000403276|17|-1|CSNK1D
cDNA|ENSG00000142599|ENST00000337907|1|-1|RERE
cDNA|ENSG00000142599|ENST00000377464|1|-1|RERE
cDNA|ENSG00000142599|ENST00000400908|1|-1|RERE
cDNA|ENSG00000142599|ENST00000476556|1|-1|RERE
cDNA|ENSG00000143344|ENST00000304685|1|1|RGL1
cDNA|ENSG00000143344|ENST00000360851|1|1|RGL1
cDNA|ENSG00000143494|ENST00000366964|1|1|VASH2
cDNA|ENSG00000144504|ENST00000272972|2|-1|ANKMY1
cDNA|ENSG00000144504|ENST00000361678|2|-1|ANKMY1
cDNA|ENSG00000144504|ENST00000373318|2|-1|ANKMY1
cDNA|ENSG00000144504|ENST00000391987|2|-1|ANKMY1
cDNA|ENSG00000144504|ENST00000406958|2|-1|ANKMY1
cDNA|ENSG00000144868|ENST00000321871|3|1|TMEM108
cDNA|ENSG00000144868|ENST00000508711|3|1|TMEM108
cDNA|ENSG00000145284|ENST00000319540|4|-1|SCD5
cDNA|ENSG00000145675|ENST00000521381|5|1|PIK3R1
cDNA|ENSG00000145819|ENST00000274498|5|1|ARHGAP26
cDNA|ENSG00000145819|ENST00000378004|5|1|ARHGAP26
cDNA|ENSG00000145819|ENST00000645722|5|1|ARHGAP26
cDNA|ENSG00000148187|ENST00000344641|9|1|MRRF
cDNA|ENSG00000148842|ENST00000369878|10|1|CNNM2
cDNA|ENSG00000151320|ENST00000280979|14|1|AKAP6
cDNA|ENSG00000151320|ENST00000557354|14|1|AKAP6
cDNA|ENSG00000151553|ENST00000369248|10|1|FAM160B1
cDNA|ENSG00000151692|ENST00000320892|2|1|RNF144A
cDNA|ENSG00000152591|ENST00000399271|4|1|DSPP
cDNA|ENSG00000153684|ENST00000526619|15|1|GOLGA8F
cDNA|ENSG00000154920|ENST00000338165|17|1|EME1
cDNA|ENSG00000154920|ENST00000393271|17|1|EME1
cDNA|ENSG00000154920|ENST00000511648|17|1|EME1
cDNA|ENSG00000157578|ENST00000288350|21|-1|LCA5L
cDNA|ENSG00000157578|ENST00000358268|21|-1|LCA5L
cDNA|ENSG00000157578|ENST00000380671|21|-1|LCA5L
cDNA|ENSG00000157765|ENST00000382051|4|1|SLC34A2
cDNA|ENSG00000157765|ENST00000503434|4|1|SLC34A2
cDNA|ENSG00000157765|ENST00000504570|4|1|SLC34A2
cDNA|ENSG00000157765|ENST00000645788|4|1|SLC34A2
cDNA|ENSG00000157985|ENST00000304032|2|1|AGAP1
cDNA|ENSG00000157985|ENST00000336665|2|1|AGAP1
cDNA|ENSG00000158258|ENST00000458420|3|1|CLSTN2
cDNA|ENSG00000158545|ENST00000301011|16|1|ZC3H18
cDNA|ENSG00000160326|ENST00000371897|9|-1|SLC2A6
cDNA|ENSG00000160326|ENST00000371899|9|-1|SLC2A6
cDNA|ENSG00000160767|ENST00000350210|1|-1|FAM189B
cDNA|ENSG00000160767|ENST00000361361|1|-1|FAM189B
cDNA|ENSG00000160767|ENST00000368368|1|-1|FAM189B
cDNA|ENSG00000160767|ENST00000621094|1|-1|FAM189B
cDNA|ENSG00000160963|ENST00000313669|7|1|COL26A1
cDNA|ENSG00000160963|ENST00000613501|7|1|COL26A1
cDNA|ENSG00000161405|ENST00000346872|17|-1|IKZF3
cDNA|ENSG00000161405|ENST00000623724|17|-1|IKZF3
cDNA|ENSG00000161992|ENST00000409413|16|1|PRR35
cDNA|ENSG00000162383|ENST00000620288|1|-1|SLC1A7
cDNA|ENSG00000162391|ENST00000302250|1|-1|FAM151A
cDNA|ENSG00000162391|ENST00000302250|1|-1|FAM151A
cDNA|ENSG00000162733|ENST00000367921|1|1|DDR2
cDNA|ENSG00000162733|ENST00000367922|1|1|DDR2
cDNA|ENSG00000162989|ENST00000295101|2|1|KCNJ3
cDNA|ENSG00000162989|ENST00000544049|2|1|KCNJ3
cDNA|ENSG00000163545|ENST00000367157|1|-1|NUAK2
cDNA|ENSG00000164543|ENST00000648544|7|1|STK17A
cDNA|ENSG00000165120|ENST00000297819|7|1|SSMEM1
cDNA|ENSG00000165181|ENST00000394779|9|-1|SHOC1
cDNA|ENSG00000165272|ENST00000297991|9|-1|AQP3
cDNA|ENSG00000165272|ENST00000297991|9|-1|AQP3
cDNA|ENSG00000166526|ENST00000303915|7|-1|ZNF3
cDNA|ENSG00000166833|ENST00000349880|11|1|NAV2
cDNA|ENSG00000166833|ENST00000360655|11|1|NAV2
cDNA|ENSG00000166833|ENST00000396085|11|1|NAV2
cDNA|ENSG00000166833|ENST00000396087|11|1|NAV2
cDNA|ENSG00000167216|ENST00000245121|18|1|KATNAL2
cDNA|ENSG00000167216|ENST00000356157|18|1|KATNAL2
cDNA|ENSG00000167281|ENST00000580155|17|-1|RBFOX3
cDNA|ENSG00000167281|ENST00000584778|17|-1|RBFOX3
cDNA|ENSG00000167371|ENST00000300797|16|1|PRRT2
cDNA|ENSG00000167371|ENST00000358758|16|1|PRRT2
cDNA|ENSG00000167371|ENST00000567659|16|1|PRRT2
cDNA|ENSG00000167371|ENST00000572820|16|1|PRRT2
cDNA|ENSG00000167371|ENST00000636131|16|1|PRRT2
cDNA|ENSG00000167371|ENST00000637064|16|1|PRRT2
cDNA|ENSG00000167371|ENST00000645336|16|1|PRRT2
cDNA|ENSG00000167371|ENST00000647876|16|1|PRRT2
cDNA|ENSG00000167768|ENST00000252244|12|-1|KRT1
cDNA|ENSG00000167785|ENST00000601372|19|-1|ZNF558
cDNA|ENSG00000167895|ENST00000318430|17|1|TMC8
cDNA|ENSG00000168309|ENST00000464064|3|-1|FAM107A
cDNA|ENSG00000168539|ENST00000306960|11|-1|CHRM1
cDNA|ENSG00000168539|ENST00000543973|11|-1|CHRM1
cDNA|ENSG00000168621|ENST00000326524|5|-1|GDNF
cDNA|ENSG00000168621|ENST00000344622|5|-1|GDNF
cDNA|ENSG00000168621|ENST00000620847|5|-1|GDNF
cDNA|ENSG00000168994|ENST00000380283|6|-1|PXDC1
cDNA|ENSG00000169057|ENST00000303391|X|-1|MECP2
cDNA|ENSG00000169057|ENST00000453960|X|-1|MECP2
cDNA|ENSG00000169057|ENST00000640414|X|-1|MECP2
cDNA|ENSG00000169372|ENST00000542893|12|1|CRADD
cDNA|ENSG00000170242|ENST00000339865|11|1|USP47
cDNA|ENSG00000170242|ENST00000399455|11|1|USP47
cDNA|ENSG00000170445|ENST00000504366|5|-1|HARS
cDNA|ENSG00000170921|ENST00000389520|17|1|TANC2
cDNA|ENSG00000170921|ENST00000424789|17|1|TANC2
cDNA|ENSG00000170923|ENST00000641081|19|-1|OR7G2
cDNA|ENSG00000171368|ENST00000360578|5|-1|TPPP
cDNA|ENSG00000171444|ENST00000302475|5|-1|MCC
cDNA|ENSG00000171444|ENST00000408903|5|-1|MCC
cDNA|ENSG00000171865|ENST00000315212|2|-1|RNASEH1
cDNA|ENSG00000172663|ENST00000308022|11|-1|TMEM134
cDNA|ENSG00000173302|ENST00000309926|2|1|GPR148
cDNA|ENSG00000173546|ENST00000308508|15|-1|CSPG4
cDNA|ENSG00000173898|ENST00000309996|11|-1|SPTBN2
cDNA|ENSG00000173898|ENST00000529997|11|-1|SPTBN2
cDNA|ENSG00000173898|ENST00000533211|11|-1|SPTBN2
cDNA|ENSG00000173898|ENST00000617502|11|-1|SPTBN2
cDNA|ENSG00000173960|ENST00000309033|2|1|UBXN2A
cDNA|ENSG00000174238|ENST00000313486|17|-1|PITPNA
cDNA|ENSG00000174306|ENST00000309060|20|-1|ZHX3
cDNA|ENSG00000174697|ENST00000308868|7|1|LEP
cDNA|ENSG00000175029|ENST00000309035|10|-1|CTBP2
cDNA|ENSG00000175029|ENST00000337195|10|-1|CTBP2
cDNA|ENSG00000175215|ENST00000398073|12|-1|CTDSP2
cDNA|ENSG00000175356|ENST00000309263|11|-1|SCUBE2
cDNA|ENSG00000175356|ENST00000450649|11|-1|SCUBE2
cDNA|ENSG00000175356|ENST00000520467|11|-1|SCUBE2
cDNA|ENSG00000178538|ENST00000317995|8|-1|CA8
cDNA|ENSG00000178965|ENST00000326665|1|-1|ERICH3
cDNA|ENSG00000179364|ENST00000447393|14|1|PACS2
cDNA|ENSG00000179588|ENST00000319555|16|1|ZFPM1
cDNA|ENSG00000180638|ENST00000325411|17|-1|SLC47A2
cDNA|ENSG00000180638|ENST00000350657|17|-1|SLC47A2
cDNA|ENSG00000180697|ENST00000505070|3|-1|C3orf22
cDNA|ENSG00000181016|ENST00000455302|7|1|LSMEM1
cDNA|ENSG00000181035|ENST00000318596|19|1|SLC25A42
cDNA|ENSG00000182768|ENST00000379095|15|1|NGRN
cDNA|ENSG00000182985|ENST00000452722|11|-1|CADM1
cDNA|ENSG00000183778|ENST00000380620|21|1|B3GALT5
cDNA|ENSG00000184368|ENST00000379643|X|-1|MAP7D2
cDNA|ENSG00000184368|ENST00000379651|X|-1|MAP7D2
cDNA|ENSG00000184368|ENST00000443379|X|-1|MAP7D2
cDNA|ENSG00000184677|ENST00000375647|1|1|ZBTB40
cDNA|ENSG00000184677|ENST00000404138|1|1|ZBTB40
cDNA|ENSG00000185019|ENST00000217173|20|-1|UBOX5
cDNA|ENSG00000185019|ENST00000348031|20|-1|UBOX5
cDNA|ENSG00000185621|ENST00000330198|3|1|LMLN
cDNA|ENSG00000185621|ENST00000420910|3|1|LMLN
cDNA|ENSG00000185621|ENST00000482695|3|1|LMLN
cDNA|ENSG00000185808|ENST00000360525|21|-1|PIGP
cDNA|ENSG00000185897|ENST00000327809|19|1|FFAR3
cDNA|ENSG00000185897|ENST00000594310|19|1|FFAR3
cDNA|ENSG00000186204|ENST00000517734|19|1|CYP4F12
cDNA|ENSG00000186472|ENST00000333891|7|-1|PCLO
cDNA|ENSG00000186472|ENST00000423517|7|-1|PCLO
cDNA|ENSG00000186635|ENST00000334211|11|-1|ARAP1
cDNA|ENSG00000187144|ENST00000375577|1|-1|SPATA21
cDNA|ENSG00000187650|ENST00000339485|19|1|VMAC
cDNA|ENSG00000188039|ENST00000379808|19|1|NWD1
cDNA|ENSG00000188039|ENST00000438489|19|1|NWD1
cDNA|ENSG00000188039|ENST00000524140|19|1|NWD1
cDNA|ENSG00000188039|ENST00000552788|19|1|NWD1
cDNA|ENSG00000196090|ENST00000373187|20|-1|PTPRT
cDNA|ENSG00000196090|ENST00000373193|20|-1|PTPRT
cDNA|ENSG00000196235|ENST00000359191|19|1|SUPT5H
cDNA|ENSG00000196235|ENST00000402194|19|1|SUPT5H
cDNA|ENSG00000196235|ENST00000432763|19|1|SUPT5H
cDNA|ENSG00000196235|ENST00000598725|19|1|SUPT5H
cDNA|ENSG00000196235|ENST00000599117|19|1|SUPT5H
cDNA|ENSG00000197558|ENST00000378016|7|1|SSPO
cDNA|ENSG00000197891|ENST00000377572|11|1|SLC22A12
cDNA|ENSG00000197980|ENST00000491763|3|1|LEKR1
cDNA|ENSG00000198075|ENST00000272452|2|1|SULT1C4
cDNA|ENSG00000198075|ENST00000409309|2|1|SULT1C4
cDNA|ENSG00000198914|ENST00000361360|2|1|POU3F3
cDNA|ENSG00000204161|ENST00000374153|10|-1|TMEM273
cDNA|ENSG00000204574|ENST00000326195|6|1|ABCF1
cDNA|ENSG00000204632|ENST00000360323|6|1|HLA-G
cDNA|ENSG00000204632|ENST00000376815|6|1|HLA-G
cDNA|ENSG00000204632|ENST00000376818|6|1|HLA-G
cDNA|ENSG00000204632|ENST00000376828|6|1|HLA-G
cDNA|ENSG00000204632|ENST00000428701|6|1|HLA-G
cDNA|ENSG00000204632|ENST00000478519|6|1|HLA-G
cDNA|ENSG00000205250|ENST00000379378|16|1|E2F4
cDNA|ENSG00000205277|ENST00000379442|7|1|MUC12
cDNA|ENSG00000205277|ENST00000536621|7|1|MUC12
cDNA|ENSG00000213694|ENST00000358157|9|1|S1PR3
cDNA|ENSG00000213694|ENST00000375846|9|1|S1PR3
cDNA|ENSG00000240053|ENST00000409525|6|1|LY6G5B
cDNA|ENSG00000245848|ENST00000498907|19|-1|CEBPA
cDNA|ENSG00000253626|ENST00000520547|10|1|EIF5AL1
cDNA|ENSG00000257923|ENST00000292535|7|1|CUX1
cDNA|ENSG00000257923|ENST00000360264|7|1|CUX1
cDNA|ENSG00000257923|ENST00000546411|7|1|CUX1
cDNA|ENSG00000257923|ENST00000549414|7|1|CUX1
cDNA|ENSG00000257923|ENST00000550008|7|1|CUX1
cDNA|ENSG00000257923|ENST00000556210|7|1|CUX1
cDNA|ENSG00000259207|ENST00000559488|17|1|ITGB3
cDNA|ENSG00000264364|ENST00000579991|17|1|DYNLL2
cDNA|ENSG00000272047|ENST00000607778|6|1|GTF2H5
cDNA|ENSG00000276023|ENST00000613659|17|1|DUSP14
cDNA|ENSG00000276023|ENST00000614411|17|1|DUSP14
cDNA|ENSG00000276023|ENST00000617516|17|1|DUSP14
cDNA|ENSG00000278195|ENST00000610913|22|-1|SSTR3
