# Supplementary material for: Unraveling the role of microRNA/isomiR network in multiple primary melanoma pathogenesis
Source: Cell Death Dis. 2021 May 12;12(5):473. doi: 10.1038/s41419-021-03764-y (PMC8115306; doi:10.1038/s41419-021-03764-y)
Supplement: Supplementary file 12 — Supplementary Table 6 [file 41419_2021_3764_MOESM12_ESM.xlsx]

## Sheet: Sheet1
Supplementary Table 6 - Enrichment and network analysis of the predicted target genes of canonical miR-125a-5p ant its isomiR miR-125a-5p|0|-2
				Common				Unique for canonical				Unique for isomiR
								miR-125a-5p_genelist				miR-125a-5p|0|-2 genelist
Maps	Total	pValue	Min FDR	p-value	FDR	In Data	Network Objects from	p-value	FDR	In Data	Network Objects from	p-value	FDR	In Data	Network Objects from
							Active Data				Active Data				Active Data
Neurophysiological process_HTR2A signaling in the nervous system	49	1.498e-05	0.01387	1.498e-05	0.01387	7	Kalirin, Heme oxygenase 1, EGR1, PLC-beta1, ERK1/2, AKT(PKB), PLC-beta	1	1	0		1	1	0
G protein-coupled receptors signaling in lung cancer	76	3.621e-05	0.01387	3.621e-05	0.01387	8	Galpha(i)-specific peptide GPCRs, ADAM17, G-protein alpha-i family, Galpha(q)-specific peptide GPCRs, NTSR1, ERK1/2, SSTR2, AKT(PKB)	0.4207	0.4483	1	SSTR3	1	1	0
Impaired inhibitory action of lipoxins on neutrophil migration in CF	56	3.666e-05	0.01387	3.666e-05	0.01387	7	MELC, MYLK1, CFTR, G-protein alpha-i family, MLCK, ERK1/2, AKT(PKB)	1	1	0		1	1	0
Regulation of Tissue factor signaling in cancer	43	7.134e-05	0.02024	7.134e-05	0.02024	6	EGR1, TNF-R2, ERK1 (MAPK3), SRF, ERK1/2, AKT(PKB)	1	1	0		1	1	0
Cell adhesion_Integrin-mediated cell adhesion and migration	48	0.000134	0.03005	0.000134	0.03005	6	MELC, MyHC, MYLK1, MLCK, LIMK2, ERK1/2	1	1	0		1	1	0
CHDI_Correlations from Discovery data_Causal network	73	0.000203	0.03005	0.000203	0.03005	7	G-protein alpha-i family, Frizzled, ERK1/2, HDAC5, AKT(PKB), SP1, PLC-beta	0.408	0.4406	1	PI3K reg class IA (p85)	1	1	0
IGF signaling in HCC	52	0.0002105	0.03005	0.0002105	0.03005	6	EGR1, ADAM17, IGF-2, ERK1/2, AKT(PKB), SP1	0.3114	0.4126	1	PI3K reg class IA (p85)	1	1	0
Chemotaxis_Inhibitory action of lipoxins on IL-8- and Leukotriene B4-induced neutrophil migration	53	0.0002341	0.03005	0.0002341	0.03005	6	MELC, MYLK1, G-protein alpha-i family, MLCK, ERK1/2, AKT(PKB)	1	1	0		1	1	0
Nociception_Nociceptin receptor signaling	76	0.0002612	0.03005	0.0002612	0.03005	7	Nociceptin receptor, ERK1 (MAPK3), G-protein alpha-i family, LIMK2, ERK1/2, Oct-2, PLC-beta	0.4207	0.4483	1	Kir3.1	1	1	0
Apoptosis and survival_NGF/ TrkA PI3K-mediated signaling	77	0.0002833	0.03005	0.0002833	0.03005	7	Kalirin, ARAP3, FOXO4, AKT1, LIMK2, ERK1/2, AKT(PKB)	0.4248	0.451	1	PI3K reg class IA (p85)	1	1	0
				Common				Unique for canonical				Unique for isomiR
								miR-125a-5p_genelist				miR-125a-5p|0|-2 genelist
Networks	Total	pValue	Min FDR	p-value	FDR	In Data	Network Objects from	p-value	FDR	In Data	Network Objects from	p-value	FDR	In Data	Network Objects from
							Active Data				Active Data				Active Data
Signal Transduction_Cholecystokinin signaling	106	5.04e-05	0.007661	5.04e-05	0.007661	12	Galpha(i)-specific peptide GPCRs, PLC-gamma 2, G-protein alpha-i family, MAPKAPK2, SRF, Galpha(q)-specific peptide GPCRs, PLC-gamma, PLC-beta1, ERK1/2, AKT(PKB), SP1, PLC-beta	0.3296	0.8484	2	PI3K reg class IA (p85), PI3K reg class IA (p85-alpha)	1	1	0
Development_Neurogenesis_Axonal guidance	230	0.00011	0.008302	0.00011	0.008302	18	c-Abl, MELC, Syntenin 2, VASP, Ephrin-A receptor 5, MyHC, Ephrin-A receptor 4, ADAM17, Ephrin-B receptors, Ephrin-A receptors, Ephrin-B receptor 3, Synbindin, PLC-gamma, Semaphorin 3B, LIMK2, Semaphorin 6D, ERK1/2, PLC-beta	0.1115	0.7309	5	Netrin-1, Ephrin-B receptor 2, Ephrin-B receptor 1, GRAF, PI3K reg class IA	1	1	0
Cytoskeleton_Actin filaments	176	0.0001639	0.008302	0.0001639	0.008302	15	c-Abl, MYH11, Tensin, ARPC5, MELC, SPTBN(spectrin1-4), VASP, MyHC, MYLK1, MYL3, ERK1 (MAPK3), MLCK, LIMK2, ERK1/2, Spectrin beta, erythrocytic	0.5859	0.8484	2	Piccolo, SPTBN2	1	1	0
Muscle contraction	173	0.0004617	0.01754	0.0004617	0.01754	14	MYH11, Smooth muscle myosin, MELC, Galpha(i)-specific peptide GPCRs, MyHC, CFTR, HCN4, MYL3, MinK, Kv1.1, G-protein alpha-i family, SRF, Galpha(q)-specific peptide GPCRs, MLCK	0.8583	0.9045	1	Galpha(q)-specific amine GPCRs	1	1	0
Cell adhesion_Integrin-mediated cell-matrix adhesion	214	0.003556	0.1081	0.003556	0.1081	14	Tensin, MELC, ITGA5, VASP, MyHC, NOV, PLC-gamma 2, ERK1 (MAPK3), PI4-kinase, MLCK, PLC-gamma, LIMK2, ERK1/2, AKT(PKB)	0.6923	0.8638	2	ITGB3, PI3K reg class IA	1	1	0
Cell adhesion_Attractive and repulsive receptors	175	0.004684	0.1187	0.004684	0.1187	12	c-Abl, Kalirin, ITGA5, Ephrin-A receptor 5, Ephrin-A receptor 4, Ephrin-B receptors, Ephrin-A receptors, ERK1 (MAPK3), Ephrin-B receptor 3, LIMK2, Semaphorin 6D, ERK1/2	0.0128	0.3957	6	Netrin-1, PI3K reg class IA (p85), PI3K reg class IA (p85-alpha), Ephrin-B receptor 2, Ephrin-B receptor 1, PI3K reg class IA	1	1	0
Cell adhesion_Platelet aggregation	158	0.005967	0.1226	0.005967	0.1226	11	MELC, VASP, MyHC, PLC-gamma 2, G-protein alpha-i family, MLCK, PLC-gamma, PLC-beta1, Glycoprotein VI, AKT(PKB), PLC-beta	0.2558	0.837	3	PI3K reg class IA (p85), PI3K reg class IA (p85-alpha), PI3K reg class IA	1	1	0
Development_Hedgehog signaling	253	0.006453	0.1226	0.006453	0.1226	15	EGR1, LMX1B, ADAM17, ERK1 (MAPK3), FZD2, MLK2(MAP3K10), G-protein alpha-i family, Activin beta A, G-protein alpha-i3, AKT1, N-Myc, Frizzled, BMP receptor 2, SP1, Midkine	0.5369	0.8484	3	Casein kinase I, ITGB3, G-protein alpha-o	1	1	0
Apoptosis_Apoptosis stimulation by external signals	144	0.008746	0.1348	0.008746	0.1348	10	Activin A, DOK1, TNF-R2, ADAM17, Caspase-10, RAIDD, PLC-beta1, ERK1/2, AKT(PKB), GCK(MAP4K2)	0.8028	0.8949	1	Leptin	1	1	0
Development_Neurogenesis in general	192	0.009624	0.1348	0.009624	0.1348	12	NeuroD2, EGR1, Myelin P0 protein, LMX1B, NCOA6 (TRBP), ADAM17, FZD2, G-protein alpha-i family, Activin beta A, Frizzled, ERK1/2, Midkine	0.001226	0.1668	8	POU3F3 (BRN1), GDNF, CHRM, ACM1, Galpha(q)-specific amine GPCRs, Galpha(i)-specific amine GPCRs, G-protein alpha-o, POU class III	1	1	0
